# Supplementary material for: Alternative splicing coupled to nonsense-mediated decay coordinates downregulation of non-neuronal genes in developing mouse neurons
Source: Genome Biol. 2024 Jun 20;25:162. doi: 10.1186/s13059-024-03305-8 (PMC11188260; doi:10.1186/s13059-024-03305-8)
Supplement: Supplementary file 2 — Additional file 2. Table S1. Key functions of currently available mRNA isoform/AS-NMD analysis programs. [file 13059_2024_3305_MOESM2_ESM.xlsx]

## Sheet: Table S1
Table S1: Key functions of currently available mRNA isoform/AS-NMD analysis programs
Function	factR2	spliceR	IsoformSwitchAnalyzer	NMDClassifier	TranSuite
Gene ID assignment and correction	createfactRObject()	n/a	n/a	n/a	n/a
ORF construction	buildCDS()	getCDS()	addORFfromGTF()	BuildGTF.pm	FindLORF
Protein domain prediction	predictDomains()	n/a	analyzePFAM()	n/a	n/a
PTC annotation	predictNMD()	annotatePTC()	addORFfromGTF()	CheckNMDType.pm	TransFeat
Identifying PTC-causing events	testASNMDevents()	n/a	n/a	CheckNMDevent.pm	n/a
Shortlisting high-quality NMD candidates using a correlation approach	testGeneCorr()	n/a	n/a	n/a	n/a
