# Supplementary material for: Alternative splicing coupled to nonsense-mediated decay coordinates downregulation of non-neuronal genes in developing mouse neurons
Source: Genome Biol. 2024 Jun 20;25:162. doi: 10.1186/s13059-024-03305-8 (PMC11188260; doi:10.1186/s13059-024-03305-8)
Supplement: Supplementary file 3 — Additional file 3. Table S2. CHX-responsive AS-NMD events. [file 13059_2024_3305_MOESM3_ESM.xlsx]

## Sheet: Day 0
Table S2: CHX-responsive AS-NMD events
Gene name	Gene ID	Gene expression effect of CHX, log2 fold up	Gene expression effect of CHX, P-value	Gene expression effect of CHX, FDR	Event coordinates	Str.	AS type	PSI, CHX	PSI, DMO	Delta PSI	Event reg. probability	NMD type	Natur. CHX-valid.	Natur. NC-valid.
Zbtb48	ENSMUSG00000028952.13	0.574	0.000276	0.000935	chr4:152106577-152106691	-	AA	0.6316	0.513	0.11866	0.901	Stimulating	TRUE	TRUE
Cyp4f13	ENSMUSG00000024055.16	0.552	0.000263	0.000895	chr17:33151387-33151514	-	CE	0.6596	0.9773	-0.3177	1	Repressing	FALSE	FALSE
Rce1	ENSMUSG00000024889.6	0.35	0.00025	0.000853	chr19:4674688-4674712	-	AD	0.4802	0.3052	0.175	0.984	Stimulating	TRUE	TRUE
Ntpcr	ENSMUSG00000031851.15	0.435	0.000243	0.000832	chr8:126462965-126462969	+	AD	0.5164	0.8271	-0.31071	0.994	Repressing	TRUE	FALSE
Katnip	ENSMUSG00000032743.16	0.495	0.000235	0.000806	chr7:125411077-125411190	+	CE	0.2916	0.0837	0.2079	0.938	Stimulating	FALSE	FALSE
Malsu1	ENSMUSG00000029815.13	0.498	0.000226	0.00078	chr6:49056974-49057192	+	CE	0.3892	0.061	0.32825	1	Stimulating	TRUE	FALSE
Gm17018	ENSMUSG00000041035.10	0.398	0.000209	0.000726	chr19:45549426-45549523	+	CE	0.2543	0.0731	0.18121	0.992	Stimulating	FALSE	FALSE
Gm17018	ENSMUSG00000041035.10	0.398	0.000209	0.000726	chr19:45560438-45560448	+	AD	0.4373	0.8416	-0.40433	1	Repressing	TRUE	TRUE
Cnot2	ENSMUSG00000020166.16	0.292	0.000186	0.000651	chr10:116373126-116373183	-	CE	0.3958	0.117	0.27873	1	Stimulating	TRUE	FALSE
Amacr	ENSMUSG00000022244.8	0.461	0.000182	0.000637	chr15:10984743-10984771	+	AA	0.1623	0.0264	0.13586	0.991	Stimulating	TRUE	FALSE
Hdx	ENSMUSG00000034551.13	0.435	0.000181	0.000634	chrX:110505028-110505078	-	CE	0.3037	0.1023	0.20141	0.949	Stimulating	FALSE	FALSE
Fer	ENSMUSG00000000127.16	0.396	0.000159	0.000563	chr17:64248578-64248752	+	CE	0.2309	0.0742	0.1567	0.912	Stimulating	FALSE	FALSE
Fer	ENSMUSG00000000127.16	0.396	0.000159	0.000563	chr17:64264120-64264312	+	CE	0.2388	0.0719	0.1669	0.918	Stimulating	FALSE	FALSE
Tyw5	ENSMUSG00000048495.17	0.62	0.000153	0.000544	chr1:57440528-57440546	-	AD	0.157	0.3968	-0.23985	0.999	Repressing	FALSE	FALSE
Nle1	ENSMUSG00000020692.15	0.266	0.000153	0.000543	chr11:82797331-82797443	-	AA	0.1946	0.0872	0.10747	0.979	Stimulating	FALSE	TRUE
Dpagt1	ENSMUSG00000032123.6	0.31	0.000152	0.000541	chr9:44243948-44243965	+	AD	0.4178	0.0597	0.35813	1	Stimulating	TRUE	TRUE
Kif7	ENSMUSG00000050382.15	0.358	0.000152	0.000539	chr7:79350133-79350136	-	AA	0.8287	0.9573	-0.12853	0.96	Repressing	FALSE	FALSE
Tstd2	ENSMUSG00000035495.16	0.547	0.000146	0.00052	chr4:46119914-46119999	-	AA	0.5257	0.7818	-0.25614	1	Repressing	TRUE	TRUE
Uchl5	ENSMUSG00000018189.13	0.481	0.000134	0.00048	chr1:143678666-143678815	+	CE	0.411	0.0869	0.32404	1	Stimulating	TRUE	FALSE
Slc25a12	ENSMUSG00000027010.17	0.536	0.000125	0.00045	chr2:71160291-71160374	-	CE	0.6961	0.1599	0.53621	1	Stimulating	TRUE	TRUE
Slc25a12	ENSMUSG00000027010.17	0.536	0.000125	0.00045	chr2:71158778-71158881	-	CE	0.7706	0.2285	0.54207	1	Stimulating	TRUE	TRUE
Lman2l	ENSMUSG00000001143.14	0.283	0.000125	0.00045	chr1:36482572-36482600	-	AD	0.5097	0.912	-0.40231	1	Repressing	FALSE	TRUE
Vps52	ENSMUSG00000024319.19	0.348	0.000115	0.000419	chr17:34181390-34181396	+	AA	0.2259	0.1227	0.10317	0.937	Stimulating	FALSE	TRUE
Spag9	ENSMUSG00000020859.17	0.291	0.000104	0.000381	chr11:93915743-93915823	+	CE	0.6126	0.1993	0.41331	0.993	Stimulating	TRUE	FALSE
Dync2h1	ENSMUSG00000047193.17	0.497	8.13e-05	0.000303	chr9:7144560-7144754	-	CE	0.5441	0.2731	0.27099	0.91	Stimulating	FALSE	FALSE
Dync2h1	ENSMUSG00000047193.17	0.497	8.13e-05	0.000303	chr9:7080343-7080399	-	CE	0.3618	0.0783	0.2835	0.984	Stimulating	FALSE	FALSE
Cry2	ENSMUSG00000068742.12	0.278	7.43e-05	0.000279	chr2:92243981-92244203	-	AD	0.5767	0.8713	-0.29455	1	Repressing	TRUE	FALSE
Trmt6	ENSMUSG00000037376.15	0.215	7.36e-05	0.000277	chr2:132652007-132652125	-	AD	0.3038	0.0624	0.24142	1	Stimulating	TRUE	FALSE
Nsun6	ENSMUSG00000026707.16	0.755	7.2e-05	0.000271	chr2:15003100-15003103	-	AA	0.8361	0.9799	-0.14379	0.973	Repressing	FALSE	FALSE
Dcaf8	ENSMUSG00000026554.16	0.197	5.24e-05	0.000202	chr1:172006751-172006882	+	CE	0.1902	0.0889	0.10127	0.957	Stimulating	FALSE	TRUE
Dcaf8	ENSMUSG00000026554.16	0.197	5.24e-05	0.000202	chr1:172015611-172015713	+	CE	0.516	0.3379	0.17815	0.97	Stimulating	FALSE	TRUE
Gcfc2	ENSMUSG00000035125.11	0.497	5.01e-05	0.000194	chr6:81921302-81921387	+	AA	0.2873	0.5881	-0.30081	1	Repressing	FALSE	FALSE
Gatb	ENSMUSG00000028085.13	0.642	4.68e-05	0.000182	chr3:85511688-85511760	+	AA	0.8779	0.9818	-0.10386	0.964	Repressing	TRUE	TRUE
Gemin2	ENSMUSG00000060121.16	0.365	4.64e-05	0.000181	chr12:59062861-59062994	+	CE	0.1567	0.0321	0.12455	0.996	Stimulating	TRUE	FALSE
Flvcr1	ENSMUSG00000066595.10	0.494	4.39e-05	0.000171	chr1:190752633-190752759	-	CE	0.6174	0.2891	0.32833	0.966	Stimulating	FALSE	FALSE
Apbb3	ENSMUSG00000117679.2	0.687	3.83e-05	0.000151	chr18:36803301-36803314	-	AD	0.9658	0.9771	-0.01134	0.707	Stimulating	FALSE	FALSE
Aga	ENSMUSG00000031521.6	0.559	3.79e-05	0.000149	chr8:53972005-53972026	+	AD	0.5269	0.8668	-0.33988	0.983	Repressing	TRUE	FALSE
Cep295	ENSMUSG00000046111.18	0.452	3.5e-05	0.000138	chr9:15263189-15263286	-	CE	0.2746	0.0772	0.19737	0.99	Stimulating	FALSE	FALSE
Cep295	ENSMUSG00000046111.18	0.452	3.5e-05	0.000138	chr9:15255557-15255560	-	AA	0.6334	0.88	-0.24663	0.991	Repressing	TRUE	FALSE
Ddx43	ENSMUSG00000070291.5	1.186	2.91e-05	0.000116	chr9:78313633-78313714	+	CE	0.1999	0.586	-0.38606	0.977	Repressing	FALSE	FALSE
Ercc6	ENSMUSG00000054051.8	0.47	2.87e-05	0.000115	chr14:32263872-32263986	+	CE	0.3853	0.1905	0.1948	0.971	Stimulating	FALSE	TRUE
Ddx59	ENSMUSG00000026404.13	0.487	2.75e-05	0.00011	chr1:136357952-136358110	+	CE	0.3127	0.1161	0.19664	0.963	Stimulating	FALSE	FALSE
Tasp1	ENSMUSG00000039033.12	0.438	2.53e-05	0.000102	chr2:139827049-139827128	-	CE	0.7154	0.8959	-0.1805	0.983	Repressing	FALSE	FALSE
Tasp1	ENSMUSG00000039033.12	0.438	2.53e-05	0.000102	chr2:139789077-139789089	-	AD	0.5158	0.9677	-0.45189	1	Repressing	TRUE	FALSE
Yars2	ENSMUSG00000022792.17	0.377	2.5e-05	0.000101	chr16:16124327-16124361	+	AA	0.5196	0.7925	-0.27292	1	Repressing	TRUE	TRUE
Setd7	ENSMUSG00000037111.10	1.021	2.27e-05	9.24e-05	chr3:51440754-51440872	-	CE	0.6832	0.2636	0.41952	0.98	Stimulating	FALSE	FALSE
Tbrg4	ENSMUSG00000000384.16	0.386	2.26e-05	9.2e-05	chr11:6570144-6570221	-	AA	0.5218	0.3135	0.20836	1	Stimulating	TRUE	TRUE
Ankrd28	ENSMUSG00000014496.9	0.225	2.22e-05	9.05e-05	chr14:31458710-31458716	-	AD	0.1885	0.0505	0.13801	0.988	Stimulating	TRUE	TRUE
Msantd2	ENSMUSG00000042138.10	0.396	2.18e-05	8.88e-05	chr9:37402752-37402865	+	CE	0.6421	0.3212	0.32092	0.992	Stimulating	TRUE	FALSE
Slc26a6	ENSMUSG00000023259.18	0.482	2.02e-05	8.26e-05	chr9:108734250-108734304	+	AD	0.7913	0.9333	-0.14192	0.908	Repressing	FALSE	FALSE
Dguok	ENSMUSG00000014554.14	0.683	1.87e-05	7.72e-05	chr6:83463356-83463494	-	CE	0.2046	0.0408	0.16382	0.965	Stimulating	TRUE	TRUE
Dguok	ENSMUSG00000014554.14	0.683	1.87e-05	7.72e-05	chr6:83458760-83458820	-	CE	0.3915	0.0418	0.34975	0.999	Stimulating	TRUE	TRUE
Rabggtb	ENSMUSG00000038975.15	0.281	1.78e-05	7.34e-05	chr3:153615701-153615798	-	CE	0.8409	0.4612	0.37977	1	Stimulating	TRUE	TRUE
Rabggtb	ENSMUSG00000038975.15	0.281	1.78e-05	7.34e-05	chr3:153614537-153614552	-	AA	0.3313	0.5963	-0.265	1	Repressing	TRUE	TRUE
Rsbn1l	ENSMUSG00000039968.10	0.319	1.55e-05	6.47e-05	chr5:21113211-21113242	-	AA	0.8377	0.9392	-0.10144	0.926	Repressing	FALSE	FALSE
Farsa	ENSMUSG00000003808.19	0.339	1.2e-05	5.06e-05	chr8:85587587-85587672	+	AD	0.6706	0.9503	-0.27969	1	Repressing	TRUE	TRUE
Nemf	ENSMUSG00000020982.10	0.373	1.16e-05	4.92e-05	chr12:69397631-69397740	-	CE	0.3375	0.0545	0.28298	1	Stimulating	TRUE	FALSE
Nemf	ENSMUSG00000020982.10	0.373	1.16e-05	4.92e-05	chr12:69387831-69387850	-	AA	0.5843	0.8315	-0.24719	0.993	Repressing	TRUE	FALSE
Qser1	ENSMUSG00000074994.7	0.373	9.77e-06	4.19e-05	chr2:104606517-104606544	-	AD	0.7939	0.9285	-0.13457	0.999	Repressing	FALSE	FALSE
Dcstamp	ENSMUSG00000022303.10	0.925	8.2e-06	3.55e-05	chr15:39617873-39618122	+	RI	0.8212	0.944	-0.1228	0.937	Repressing	FALSE	FALSE
Cdc14b	ENSMUSG00000033102.16	0.566	7.25e-06	3.17e-05	chr13:64353085-64353231	-	CE	0.6413	0.3185	0.32278	0.999	Stimulating	FALSE	TRUE
Ears2	ENSMUSG00000030871.12	0.482	6.75e-06	2.96e-05	chr7:121639071-121639119	-	AA	0.1969	0.0607	0.13616	0.985	Stimulating	FALSE	TRUE
Tsr3	ENSMUSG00000015126.10	0.41	6.25e-06	2.75e-05	chr17:25459320-25459338	+	AD	0.6802	0.9694	-0.28928	0.999	Repressing	FALSE	FALSE
Cpsf7	ENSMUSG00000034820.5	0.255	5.49e-06	2.43e-05	chr19:10509495-10509560	+	CE	0.2423	0.0849	0.15745	0.999	Stimulating	FALSE	FALSE
Cpsf7	ENSMUSG00000034820.5	0.255	5.49e-06	2.43e-05	chr19:10509625-10509698	+	CE	0.4245	0.1299	0.29462	1	Stimulating	TRUE	TRUE
Fam135a	ENSMUSG00000026153.16	0.843	3.78e-06	1.71e-05	chr1:24082030-24082105	-	CE	0.4494	0.1843	0.26514	0.99	Stimulating	FALSE	FALSE
Pts	ENSMUSG00000032067.7	0.618	3.68e-06	1.67e-05	chr9:50439446-50439532	-	CE	0.6804	0.3003	0.3801	0.984	Stimulating	FALSE	FALSE
Rtca	ENSMUSG00000000339.15	0.345	3.4e-06	1.55e-05	chr3:116300628-116300642	-	AA	0.1431	0.0159	0.12727	1	Stimulating	TRUE	TRUE
Rtca	ENSMUSG00000000339.15	0.345	3.4e-06	1.55e-05	chr3:116298096-116298117	-	AA	0.5864	0.8947	-0.30833	1	Repressing	TRUE	FALSE
Stx1a	ENSMUSG00000007207.11	1.015	3.36e-06	1.53e-05	chr5:135077765-135077847	+	AA	0.938	0.8997	0.03833	0.574	Stimulating	TRUE	TRUE
Prpf3	ENSMUSG00000015748.14	0.374	3.07e-06	1.41e-05	chr3:95757007-95757102	-	CE	0.4224	0.0882	0.33421	1	Stimulating	TRUE	TRUE
Ess2	ENSMUSG00000003527.10	0.338	2.56e-06	1.19e-05	chr16:17725468-17725501	-	AA	0.5847	0.8613	-0.27658	1	Repressing	TRUE	TRUE
Fbxl20	ENSMUSG00000020883.19	0.549	2.36e-06	1.1e-05	chr11:97987755-97987776	-	AD	0.8619	0.9902	-0.12825	1	Repressing	TRUE	FALSE
Nckipsd	ENSMUSG00000032598.9	0.406	1.91e-06	8.97e-06	chr9:108688021-108688101	+	CE	0.2433	0.0587	0.18456	0.988	Stimulating	TRUE	FALSE
Nckipsd	ENSMUSG00000032598.9	0.406	1.91e-06	8.97e-06	chr9:108689418-108689908	+	CE	0.5716	0.9117	-0.34015	0.998	Repressing	TRUE	FALSE
5730455P16Rik	ENSMUSG00000057181.16	0.761	1.2e-06	5.76e-06	chr11:80264998-80265043	-	AA	0.8526	0.9567	-0.10405	0.934	Repressing	FALSE	FALSE
Dennd6b	ENSMUSG00000015377.11	0.576	1.08e-06	5.22e-06	chr15:89077138-89077321	-	CE	0.6143	0.3427	0.27157	0.985	Stimulating	FALSE	FALSE
Polr3c	ENSMUSG00000028099.9	0.319	9.73e-07	4.72e-06	chr3:96624064-96624083	-	AA	0.2244	0.0679	0.15645	1	Stimulating	TRUE	TRUE
Sepsecs	ENSMUSG00000029173.13	0.398	7.88e-07	3.87e-06	chr5:52817972-52818074	-	CE	0.76	0.9528	-0.19285	0.999	Repressing	TRUE	FALSE
Mre11a	ENSMUSG00000031928.16	0.509	7.56e-07	3.72e-06	chr9:14702026-14702029	+	AD	0.6984	0.9	-0.20161	0.999	Repressing	TRUE	FALSE
Mre11a	ENSMUSG00000031928.16	0.509	7.56e-07	3.72e-06	chr9:14715061-14715149	+	CE	0.4197	0.0559	0.36379	1	Stimulating	TRUE	TRUE
Tubgcp2	ENSMUSG00000025474.10	0.362	7.16e-07	3.53e-06	chr7:139588008-139588074	-	AA	0.1621	0.0139	0.14819	0.999	Stimulating	TRUE	TRUE
Tubgcp2	ENSMUSG00000025474.10	0.362	7.16e-07	3.53e-06	chr7:139584893-139585182	-	RI	0.3664	0.199	0.16735	0.995	Stimulating	TRUE	FALSE
Chd6	ENSMUSG00000057133.15	0.462	7.12e-07	3.51e-06	chr2:160857781-160857882	-	CE	0.871	0.2713	0.59976	1	Stimulating	TRUE	FALSE
Chd6	ENSMUSG00000057133.15	0.462	7.12e-07	3.51e-06	chr2:160811471-160811475	-	AA	0.7672	0.8795	-0.11228	0.971	Repressing	FALSE	FALSE
Phip	ENSMUSG00000032253.14	0.575	6.6e-07	3.27e-06	chr9:82798015-82798077	-	CE	0.4459	0.1695	0.27638	0.995	Stimulating	TRUE	FALSE
Tfdp2	ENSMUSG00000032411.16	0.27	5.69e-07	2.84e-06	chr9:96114735-96114801	+	CE	0.7468	0.9075	-0.16071	0.989	Repressing	FALSE	TRUE
Mettl25	ENSMUSG00000036009.17	0.554	4.99e-07	2.51e-06	chr10:105671988-105672081	-	CE	0.7019	0.2512	0.4507	0.999	Stimulating	FALSE	FALSE
Mettl25	ENSMUSG00000036009.17	0.554	4.99e-07	2.51e-06	chr10:105656882-105657065	-	CE	0.4449	0.1156	0.32925	1	Stimulating	TRUE	FALSE
Cacnb3	ENSMUSG00000003352.15	0.379	4.95e-07	2.48e-06	chr15:98539497-98539606	+	CE	0.5954	0.9607	-0.36526	1	Repressing	TRUE	FALSE
Pik3c2a	ENSMUSG00000030660.10	0.39	3.84e-07	1.95e-06	chr7:116005095-116005198	-	CE	0.7036	0.9596	-0.25599	1	Repressing	FALSE	FALSE
Mrps34	ENSMUSG00000038880.14	0.494	3.6e-07	1.83e-06	chr17:25115602-25115608	+	AA	0.7807	0.9233	-0.14261	0.931	Repressing	FALSE	FALSE
Ddx50	ENSMUSG00000020076.8	0.416	3.29e-07	1.68e-06	chr10:62483313-62483422	-	CE	0.6145	0.3406	0.27397	1	Stimulating	TRUE	FALSE
Mtbp	ENSMUSG00000022369.14	0.379	2.88e-07	1.48e-06	chr15:55450072-55450329	+	CE	0.2372	0.0557	0.18143	0.997	Stimulating	TRUE	FALSE
Cox18	ENSMUSG00000035505.15	0.613	2.63e-07	1.36e-06	chr5:90370191-90370194	-	AA	0.3282	0.1191	0.20913	0.991	Stimulating	TRUE	FALSE
Pigg	ENSMUSG00000029263.16	0.466	2.25e-07	1.17e-06	chr5:108484089-108484227	+	RI	0.5497	0.7669	-0.21718	0.977	Repressing	FALSE	FALSE
Aspa	ENSMUSG00000020774.10	1.681	2.23e-07	1.16e-06	chr11:73213905-73214057	-	CE	0.6065	0.3226	0.28391	0.94	Stimulating	FALSE	FALSE
Kif15	ENSMUSG00000036768.7	0.443	2.12e-07	1.11e-06	chr9:122808451-122808534	+	AA	0.1751	0.0444	0.13075	0.995	Stimulating	TRUE	FALSE
Kif15	ENSMUSG00000036768.7	0.443	2.12e-07	1.11e-06	chr9:122822107-122822152	+	CE	0.4312	0.0398	0.39146	1	Stimulating	TRUE	FALSE
Kif15	ENSMUSG00000036768.7	0.443	2.12e-07	1.11e-06	chr9:122822908-122822948	+	AA	0.8615	0.9767	-0.11522	1	Repressing	TRUE	FALSE
Stk3	ENSMUSG00000022329.16	0.438	1.91e-07	1e-06	chr15:35104372-35104566	-	CE	0.1918	0.0547	0.13711	0.935	Stimulating	FALSE	FALSE
Tdrd12	ENSMUSG00000030491.17	0.414	1.9e-07	9.95e-07	chr7:35227182-35227272	-	CE	0.4448	0.0584	0.38647	1	Stimulating	TRUE	FALSE
8030474K03Rik	ENSMUSG00000046774.18	1.573	1.89e-07	9.92e-07	chrX:100841708-100841762	+	CE	0.9639	0.9041	0.05986	0.701	Stimulating	TRUE	FALSE
Cand2	ENSMUSG00000030319.9	0.508	1.63e-07	8.65e-07	chr6:115767954-115768050	+	CE	0.4731	0.0674	0.40569	1	Stimulating	FALSE	FALSE
Prpf38b	ENSMUSG00000027881.15	0.474	1.59e-07	8.44e-07	chr3:108813234-108813304	-	CE	0.3306	0.1427	0.18791	0.998	Stimulating	TRUE	FALSE
Rnf121	ENSMUSG00000070426.13	0.569	1.34e-07	7.17e-07	chr7:101684623-101684668	-	AA	0.7543	0.9364	-0.18204	1	Repressing	FALSE	FALSE
Nbeal1	ENSMUSG00000073664.12	0.826	1.32e-07	7.03e-07	chr1:60256355-60256440	+	CE	0.5413	0.771	-0.22968	0.93	Repressing	FALSE	FALSE
Actn2	ENSMUSG00000052374.17	1.817	1.01e-07	5.45e-07	chr13:12311361-12311446	-	CE	0.3385	0.8827	-0.54413	0.969	Repressing	FALSE	FALSE
Bphl	ENSMUSG00000038286.12	1.044	9.23e-08	5e-07	chr13:34230769-34230935	+	CE	0.7631	0.9715	-0.20839	1	Repressing	FALSE	FALSE
Tmem222	ENSMUSG00000028857.17	0.337	8.06e-08	4.38e-07	chr4:132997981-132998125	-	CE	0.3713	0.0509	0.32034	1	Stimulating	TRUE	TRUE
Saal1	ENSMUSG00000006763.15	0.685	7.91e-08	4.31e-07	chr7:46351917-46351941	-	AA	0.6384	0.9607	-0.32239	1	Repressing	TRUE	FALSE
Saal1	ENSMUSG00000006763.15	0.685	7.91e-08	4.31e-07	chr7:46348972-46348976	-	AA	0.8438	0.9692	-0.12543	0.944	Repressing	TRUE	FALSE
Arih2	ENSMUSG00000064145.13	0.613	5.91e-08	3.26e-07	chr9:108506488-108506533	-	CE	0.8138	0.4168	0.39702	1	Stimulating	TRUE	TRUE
Arih2	ENSMUSG00000064145.13	0.613	5.91e-08	3.26e-07	chr9:108487147-108487291	-	AA	0.1724	0.0506	0.12182	0.995	Stimulating	TRUE	TRUE
Gm35315	ENSMUSG00000109771.2	0.755	4.62e-08	2.57e-07	chr5:110234053-110234875	-	CE	0.9264	0.7085	0.2179	0.961	Stimulating	FALSE	FALSE
Lyplal1	ENSMUSG00000039246.9	0.665	4.41e-08	2.46e-07	chr1:185833860-185834881	-	CE	0.4363	0.0777	0.35861	1	Stimulating	TRUE	TRUE
Exoc2	ENSMUSG00000021357.15	0.444	4.23e-08	2.36e-07	chr13:31069929-31070084	-	CE	0.4898	0.0746	0.41522	1	Stimulating	TRUE	FALSE
Mecr	ENSMUSG00000028910.13	0.574	4.11e-08	2.29e-07	chr4:131588488-131588543	+	CE	0.5237	0.0944	0.42934	1	Stimulating	TRUE	TRUE
Tcerg1	ENSMUSG00000024498.17	0.468	2.55e-08	1.45e-07	chr18:42685693-42685773	+	AD	0.3106	0.0581	0.25251	1	Stimulating	TRUE	TRUE
Tcerg1	ENSMUSG00000024498.17	0.468	2.55e-08	1.45e-07	chr18:42707225-42707318	+	CE	0.6627	0.2135	0.44929	1	Stimulating	TRUE	TRUE
Ints11	ENSMUSG00000029034.10	0.446	2.54e-08	1.45e-07	chr4:155971255-155971304	+	AA	0.738	0.9306	-0.19262	1	Repressing	TRUE	TRUE
Exog	ENSMUSG00000042787.16	0.479	2.18e-08	1.25e-07	chr9:119274353-119274387	+	CE	0.6575	0.4335	0.22401	0.949	Stimulating	FALSE	FALSE
Exog	ENSMUSG00000042787.16	0.479	2.18e-08	1.25e-07	chr9:119274754-119274867	+	CE	0.5985	0.3159	0.2826	0.995	Stimulating	FALSE	FALSE
Dnajc5	ENSMUSG00000000826.17	0.435	2.08e-08	1.2e-07	chr2:181152297-181152323	+	CE	0.3341	0.0666	0.2675	1	Stimulating	TRUE	FALSE
Dnajc5	ENSMUSG00000000826.17	0.435	2.08e-08	1.2e-07	chr2:181190719-181190793	+	CE	0.6967	0.3264	0.37029	1	Stimulating	FALSE	FALSE
Supv3l1	ENSMUSG00000020079.16	0.544	1.99e-08	1.14e-07	chr10:62279158-62279173	-	AD	0.2049	0.0506	0.1543	0.999	Stimulating	TRUE	TRUE
Supv3l1	ENSMUSG00000020079.16	0.544	1.99e-08	1.14e-07	chr10:62270357-62270393	-	AA	0.7592	0.9621	-0.20292	1	Repressing	TRUE	TRUE
Ggcx	ENSMUSG00000053460.9	0.623	1.71e-08	9.88e-08	chr6:72396000-72396249	+	CE	0.8278	0.4643	0.36345	0.996	Stimulating	TRUE	TRUE
Pank2	ENSMUSG00000037514.19	0.448	1.39e-08	8.08e-08	chr2:131116041-131116183	+	AD	0.7167	0.9064	-0.18973	1	Repressing	TRUE	FALSE
Pank2	ENSMUSG00000037514.19	0.448	1.39e-08	8.08e-08	chr2:131130502-131130605	+	CE	0.2345	0.0249	0.2096	1	Stimulating	TRUE	TRUE
Aptx	ENSMUSG00000028411.16	0.943	1.18e-08	6.91e-08	chr4:40695419-40695423	-	AA	0.4873	0.688	-0.20076	0.967	Repressing	TRUE	FALSE
Dph5	ENSMUSG00000033554.18	0.596	1.06e-08	6.23e-08	chr3:115718901-115718949	+	AD	0.2589	0.1212	0.13766	0.981	Stimulating	FALSE	TRUE
Cnst	ENSMUSG00000038949.9	0.597	9.83e-09	5.8e-08	chr1:179432171-179432376	+	AD	0.2661	0.0961	0.17003	0.95	Stimulating	FALSE	FALSE
Dis3l2	ENSMUSG00000053333.16	0.401	9.34e-09	5.52e-08	chr1:86694852-86694958	+	CE	0.1462	0.0424	0.10373	0.953	Stimulating	FALSE	FALSE
Dis3l2	ENSMUSG00000053333.16	0.401	9.34e-09	5.52e-08	chr1:86740234-86740311	+	CE	0.4251	0.067	0.35814	1	Stimulating	FALSE	FALSE
Gm4779	ENSMUSG00000045010.15	1.374	9.21e-09	5.45e-08	chrX:100834450-100834504	-	CE	0.8896	0.603	0.28667	0.962	Stimulating	FALSE	TRUE
Cep162	ENSMUSG00000056919.10	0.893	8.67e-09	5.13e-08	chr9:87121868-87121986	-	CE	0.7799	0.9793	-0.19944	1	Repressing	FALSE	FALSE
Cep162	ENSMUSG00000056919.10	0.893	8.67e-09	5.13e-08	chr9:87095602-87095761	-	CE	0.3815	0.0861	0.2954	0.997	Stimulating	FALSE	FALSE
E4f1	ENSMUSG00000024137.10	0.701	7.19e-09	4.29e-08	chr17:24666462-24666465	-	AA	0.8407	0.9741	-0.13343	0.997	Repressing	FALSE	FALSE
Zfp523	ENSMUSG00000024220.15	0.771	5.65e-09	3.39e-08	chr17:28416725-28416747	+	AA	0.3122	0.1412	0.17095	0.928	Stimulating	FALSE	FALSE
Paxx	ENSMUSG00000047617.12	1.488	5.22e-09	3.14e-08	chr2:25350667-25350727	-	CE	0.6418	0.9447	-0.30291	0.989	Repressing	FALSE	FALSE
Gm28778	ENSMUSG00000100679.2	1.658	4.83e-09	2.91e-08	chr1:53347986-53353017	+	CE	0.918	0.8943	0.02373	0.576	Stimulating	FALSE	FALSE
Gm28778	ENSMUSG00000100679.2	1.658	4.83e-09	2.91e-08	chr1:53360655-53360726	+	CE	0.7391	0.9152	-0.17605	0.929	Repressing	FALSE	FALSE
Zfp280d	ENSMUSG00000038535.18	0.512	4.38e-09	2.66e-08	chr9:72226006-72226123	+	CE	0.7338	0.3588	0.37496	0.963	Stimulating	TRUE	FALSE
Tatdn2	ENSMUSG00000056952.14	0.486	4.27e-09	2.59e-08	chr6:113686783-113686880	+	CE	0.6468	0.3669	0.27982	1	Stimulating	TRUE	TRUE
Pigb	ENSMUSG00000079469.11	0.616	4.06e-09	2.47e-08	chr9:72927256-72927450	-	CE	0.5632	0.378	0.18522	0.914	Stimulating	TRUE	FALSE
Ranbp17	ENSMUSG00000040594.20	0.431	4.05e-09	2.46e-08	chr11:33354082-33354199	-	CE	0.6965	0.2312	0.46529	1	Stimulating	TRUE	TRUE
Wdr93	ENSMUSG00000039099.8	1.9	3.97e-09	2.42e-08	chr7:79421352-79421401	+	AD	0.6226	0.2767	0.34596	0.949	Stimulating	FALSE	FALSE
Mpv17l	ENSMUSG00000022679.14	0.697	3.96e-09	2.41e-08	chr16:13759984-13760037	+	CE	0.4891	0.1485	0.34059	1	Stimulating	FALSE	FALSE
Rars2	ENSMUSG00000028292.15	0.517	3.27e-09	2.01e-08	chr4:34640874-34640976	+	CE	0.2299	0.0953	0.13459	0.977	Stimulating	FALSE	FALSE
Jmjd6	ENSMUSG00000056962.12	0.492	3.25e-09	2e-08	chr11:116730664-116730752	-	CE	0.3539	0.1525	0.20134	1	Stimulating	FALSE	TRUE
Chtop	ENSMUSG00000001017.16	0.269	2.98e-09	1.83e-08	chr3:90407688-90407821	-	CE	0.264	0.0452	0.21884	1	Stimulating	TRUE	TRUE
Rpap3	ENSMUSG00000022466.7	0.412	2.67e-09	1.65e-08	chr15:97596788-97596796	-	AD	0.2323	0.0282	0.20407	0.998	Stimulating	TRUE	FALSE
Ric3	ENSMUSG00000048330.15	0.55	2.16e-09	1.34e-08	chr7:108656024-108656066	-	AA	0.7218	0.5063	0.2155	0.969	Stimulating	FALSE	FALSE
Rufy1	ENSMUSG00000020375.10	0.694	1.76e-09	1.1e-08	chr11:50300646-50300794	-	CE	0.5331	0.1272	0.40587	1	Stimulating	FALSE	TRUE
Stam	ENSMUSG00000026718.18	0.652	1.74e-09	1.09e-08	chr2:14138454-14138519	+	CE	0.6614	0.2223	0.4391	1	Stimulating	TRUE	TRUE
Thoc3	ENSMUSG00000025872.6	0.681	1.72e-09	1.08e-08	chr13:54614198-54614268	-	AA	0.5274	0.1024	0.42502	1	Stimulating	TRUE	TRUE
Pou6f1	ENSMUSG00000009739.18	1.083	1.36e-09	8.57e-09	chr15:100485787-100485791	-	AA	0.9355	0.9302	0.00526	0.513	Stimulating	FALSE	FALSE
Ppcdc	ENSMUSG00000063849.7	0.651	1.36e-09	8.57e-09	chr9:57340884-57341114	-	CE	0.1986	0.0495	0.14913	0.992	Stimulating	TRUE	FALSE
Setd4	ENSMUSG00000022948.17	0.699	1.09e-09	6.93e-09	chr16:93395205-93395553	-	CE	0.2302	0.0411	0.1891	0.941	Stimulating	TRUE	FALSE
Alkbh2	ENSMUSG00000044339.13	0.625	9.41e-10	6.02e-09	chr5:114263921-114264168	-	CE	0.2436	0.1066	0.13701	0.985	Stimulating	TRUE	TRUE
Ahi1	ENSMUSG00000019986.18	0.945	8.73e-10	5.6e-09	chr10:20930484-20930545	+	CE	0.4714	0.1977	0.27371	0.95	Stimulating	FALSE	FALSE
Atrip	ENSMUSG00000025646.10	0.428	8.04e-10	5.17e-09	chr9:108900356-108900476	-	CE	0.3076	0.0796	0.22798	0.992	Stimulating	TRUE	TRUE
Atrip	ENSMUSG00000025646.10	0.428	8.04e-10	5.17e-09	chr9:108894196-108894280	-	AD	0.8086	0.9705	-0.16194	0.999	Repressing	TRUE	FALSE
Fancl	ENSMUSG00000004018.10	0.497	6.18e-10	4.01e-09	chr11:26409686-26409836	+	CE	0.7472	0.9104	-0.16319	0.958	Repressing	TRUE	FALSE
Cmtr1	ENSMUSG00000024019.19	0.403	5.81e-10	3.78e-09	chr17:29879877-29880002	+	CE	0.0178	0.0437	-0.02593	0.744	Repressing	TRUE	TRUE
Cabyr	ENSMUSG00000024430.15	3.271	5.51e-10	3.59e-09	chr18:12887401-12887520	+	CE	0.9175	0.8892	0.02837	0.607	Stimulating	FALSE	FALSE
Srbd1	ENSMUSG00000024135.11	0.437	5.14e-10	3.35e-09	chr17:86427582-86427682	-	CE	0.312	0.0212	0.29079	1	Stimulating	TRUE	FALSE
Egfl6	ENSMUSG00000000402.3	1.135	4.67e-10	3.06e-09	chrX:165343969-165344196	-	CE	0.3575	0.0638	0.2937	0.993	Stimulating	FALSE	FALSE
Dis3	ENSMUSG00000033166.12	0.37	4.07e-10	2.67e-09	chr14:99336555-99336622	-	CE	0.3565	0.0694	0.28712	1	Stimulating	FALSE	TRUE
Gfm2	ENSMUSG00000021666.17	0.475	3.15e-10	2.09e-09	chr13:97288143-97288232	+	CE	0.6675	0.1604	0.50708	1	Stimulating	FALSE	TRUE
Uhrf2	ENSMUSG00000024817.14	0.558	1.62e-10	1.1e-09	chr19:30033635-30033894	+	CE	0.5939	0.8116	-0.21766	0.982	Repressing	TRUE	TRUE
Dcaf10	ENSMUSG00000035572.17	0.688	7.85e-11	5.43e-10	chr4:45349537-45349591	+	CE	0.6604	0.2901	0.37027	0.999	Stimulating	TRUE	FALSE
Sdf2	ENSMUSG00000002064.11	0.649	6.73e-11	4.68e-10	chr11:78141247-78141371	+	CE	0.2814	0.0404	0.24098	1	Stimulating	TRUE	TRUE
Ufsp2	ENSMUSG00000031634.14	1.005	4.86e-11	3.41e-10	chr8:46433505-46433529	+	AD	0.836	0.9514	-0.11541	0.925	Repressing	FALSE	FALSE
Ufsp2	ENSMUSG00000031634.14	1.005	4.86e-11	3.41e-10	chr8:46436560-46436717	+	CE	0.6389	0.8698	-0.23082	0.967	Repressing	TRUE	FALSE
Ufsp2	ENSMUSG00000031634.14	1.005	4.86e-11	3.41e-10	chr8:46447125-46447128	+	AD	0.7434	0.9526	-0.20914	0.989	Repressing	FALSE	FALSE
Nup35	ENSMUSG00000026999.15	0.481	4.74e-11	3.33e-10	chr2:80485137-80485206	+	CE	0.7653	0.9944	-0.2291	1	Repressing	TRUE	FALSE
Slc35b1	ENSMUSG00000020873.16	0.496	3.99e-11	2.83e-10	chr11:95277312-95277336	+	AA	0.4104	0.7959	-0.38546	1	Repressing	TRUE	TRUE
Hnrnph3	ENSMUSG00000020069.17	0.817	3.95e-11	2.8e-10	chr10:62854539-62854677	-	CE	0.3935	0.771	-0.37749	1	Repressing	TRUE	TRUE
Nt5dc1	ENSMUSG00000039480.15	0.871	3.24e-11	2.31e-10	chr10:34282542-34282681	-	CE	0.1781	0.0426	0.1355	0.98	Stimulating	TRUE	FALSE
Zfyve16	ENSMUSG00000021706.15	0.661	2.46e-11	1.76e-10	chr13:92644800-92644854	-	AA	0.6176	0.8671	-0.24947	0.993	Repressing	TRUE	FALSE
Parp2	ENSMUSG00000036023.7	0.596	2.46e-11	1.76e-10	chr14:51052413-51052423	+	AD	0.7913	0.9628	-0.17151	0.998	Repressing	FALSE	FALSE
Parp2	ENSMUSG00000036023.7	0.596	2.46e-11	1.76e-10	chr14:51054581-51054649	+	AD	0.1813	0.063	0.11837	1	Stimulating	TRUE	TRUE
Snrnp48	ENSMUSG00000021431.16	0.869	2.22e-11	1.6e-10	chr13:38398581-38398588	+	CE	0.7327	0.6284	0.1043	0.934	Stimulating	TRUE	TRUE
Tmem70	ENSMUSG00000025940.7	0.745	2.17e-11	1.56e-10	chr1:16735932-16736091	+	CE	0.3014	0.1075	0.19395	0.97	Stimulating	FALSE	FALSE
Chd9	ENSMUSG00000056608.15	0.493	1.75e-11	1.27e-10	chr8:91681875-91681957	+	CE	0.6255	0.2704	0.35513	0.969	Stimulating	TRUE	FALSE
Chd9	ENSMUSG00000056608.15	0.493	1.75e-11	1.27e-10	chr8:91700552-91700609	+	CE	0.2081	0.0618	0.14626	0.965	Stimulating	FALSE	FALSE
Ppdpf	ENSMUSG00000016344.15	0.593	1.18e-11	8.66e-11	chr2:180829530-180829601	+	RI	0.574	0.3463	0.22766	0.968	Stimulating	FALSE	TRUE
Slc37a4	ENSMUSG00000032114.10	1.293	8.62e-12	6.37e-11	chr9:44310515-44310545	+	AA	0.4096	0.1873	0.22235	0.954	Stimulating	FALSE	FALSE
Prpf39	ENSMUSG00000035597.20	0.952	8.02e-12	5.95e-11	chr12:65102208-65102307	+	CE	0.5379	0.2647	0.27317	0.985	Stimulating	TRUE	FALSE
Coq8b	ENSMUSG00000003762.14	0.787	7.8e-12	5.79e-11	chr7:26932994-26932997	+	AD	0.3927	0.7241	-0.33139	0.994	Repressing	FALSE	FALSE
Coq8b	ENSMUSG00000003762.14	0.787	7.8e-12	5.79e-11	chr7:26950855-26951067	+	CE	0.349	0.092	0.25697	0.985	Stimulating	TRUE	FALSE
Trip4	ENSMUSG00000032386.16	0.603	7.53e-12	5.59e-11	chr9:65773169-65773280	-	CE	0.1804	0.0466	0.13386	0.982	Stimulating	FALSE	FALSE
Chid1	ENSMUSG00000025512.16	0.697	6.52e-12	4.86e-11	chr7:141081453-141081508	-	CE	0.263	0.046	0.21699	0.99	Stimulating	FALSE	FALSE
Ppp1r12b	ENSMUSG00000073557.13	0.69	6.07e-12	4.54e-11	chr1:134800006-134800048	-	CE	0.9767	0.8802	0.09655	0.864	Stimulating	FALSE	FALSE
Exosc2	ENSMUSG00000039356.16	0.506	3.98e-12	3.01e-11	chr2:31562586-31562598	+	AD	0.2819	0.0391	0.24281	1	Stimulating	TRUE	TRUE
Cep112	ENSMUSG00000020728.18	1.293	3.83e-12	2.9e-11	chr11:108397365-108397369	+	AA	0.635	0.9495	-0.31455	0.989	Repressing	FALSE	FALSE
Il11ra1	ENSMUSG00000073889.11	1.487	3.82e-12	2.89e-11	chr4:41756682-41756811	+	CE	0.9196	0.8961	0.02356	0.513	Stimulating	TRUE	FALSE
Ddx51	ENSMUSG00000029504.6	0.552	3.38e-12	2.57e-11	chr5:110803280-110803283	+	AD	0.2169	0.0396	0.1773	0.999	Stimulating	FALSE	TRUE
Ddx51	ENSMUSG00000029504.6	0.552	3.38e-12	2.57e-11	chr5:110803431-110803435	+	AA	0.6183	0.9358	-0.31748	1	Repressing	TRUE	TRUE
Tbc1d5	ENSMUSG00000023923.11	0.609	3.24e-12	2.46e-11	chr17:51159561-51159667	-	CE	0.8522	0.9662	-0.11393	0.966	Repressing	FALSE	FALSE
Rad54b	ENSMUSG00000078773.12	0.688	2.95e-12	2.25e-11	chr4:11601551-11601632	+	AA	0.5866	0.8477	-0.26105	0.981	Repressing	FALSE	FALSE
Agl	ENSMUSG00000033400.15	0.506	2.83e-12	2.16e-11	chr3:116578709-116578752	-	AD	0.848	0.9545	-0.10649	0.94	Repressing	FALSE	FALSE
Agl	ENSMUSG00000033400.15	0.506	2.83e-12	2.16e-11	chr3:116576293-116576361	-	AA	0.2314	0.0519	0.17956	0.969	Stimulating	FALSE	FALSE
Gm29247	ENSMUSG00000101104.7	2.295	2.72e-12	2.08e-11	chr1:44152116-44152162	-	AD	0.7746	0.3801	0.39445	0.998	Stimulating	TRUE	TRUE
Tent2	ENSMUSG00000042167.7	0.514	2.68e-12	2.04e-11	chr13:93313603-93313766	-	CE	0.5646	0.1634	0.40124	1	Stimulating	TRUE	FALSE
Fam204a	ENSMUSG00000057858.9	0.74	2.1e-12	1.61e-11	chr19:60208922-60209009	-	CE	0.5236	0.8946	-0.37093	0.998	Repressing	TRUE	FALSE
Edrf1	ENSMUSG00000039990.17	0.432	1.78e-12	1.37e-11	chr7:133261800-133261864	+	AA	0.4874	0.8983	-0.41085	1	Repressing	TRUE	FALSE
Phkb	ENSMUSG00000036879.16	0.872	5.44e-13	4.34e-12	chr8:86575303-86575360	+	CE	0.4798	0.2069	0.27285	0.946	Stimulating	FALSE	FALSE
Irak3	ENSMUSG00000020227.11	0.48	4.41e-13	3.54e-12	chr10:120000946-120000997	-	AD	0.2484	0.1457	0.10261	0.997	Stimulating	FALSE	TRUE
Xkr6	ENSMUSG00000035067.10	1.373	4.02e-13	3.24e-12	chr14:63860691-63860794	+	CE	0.2031	0.0648	0.13834	0.933	Stimulating	FALSE	FALSE
Xkr6	ENSMUSG00000035067.10	1.373	4.02e-13	3.24e-12	chr14:63898269-63898375	+	CE	0.9836	0.705	0.27854	0.98	Stimulating	FALSE	FALSE
Ccdc91	ENSMUSG00000030301.18	0.801	3.97e-13	3.19e-12	chr6:147434774-147434861	+	CE	0.4938	0.1276	0.36611	0.998	Stimulating	FALSE	FALSE
Coq6	ENSMUSG00000021235.14	0.724	3.41e-13	2.76e-12	chr12:84417129-84417160	+	AD	0.6083	0.9469	-0.33853	1	Repressing	TRUE	TRUE
Coq6	ENSMUSG00000021235.14	0.724	3.41e-13	2.76e-12	chr12:84418178-84418224	+	AA	0.2165	0.0726	0.14386	0.994	Stimulating	TRUE	TRUE
Stx18	ENSMUSG00000029125.15	0.657	1.03e-13	8.58e-13	chr5:38268640-38268784	+	CE	0.3121	0.0355	0.27658	1	Stimulating	TRUE	FALSE
Lrriq4	ENSMUSG00000027703.17	0.912	6.99e-14	5.86e-13	chr3:30710772-30710845	+	CE	0.5123	0.1786	0.3337	0.963	Stimulating	FALSE	FALSE
Rbm26	ENSMUSG00000022119.16	0.434	3.13e-14	2.67e-13	chr14:105377381-105377452	-	CE	0.1885	0.0644	0.1241	0.994	Stimulating	FALSE	FALSE
Ndufaf6	ENSMUSG00000050323.15	0.952	2.42e-14	2.08e-13	chr4:11073144-11073186	-	AD	0.6426	0.8155	-0.17293	0.945	Repressing	TRUE	FALSE
Zup1	ENSMUSG00000039531.9	0.983	2.15e-14	1.85e-13	chr10:33811085-33811253	-	CE	0.4475	0.7085	-0.261	1	Repressing	TRUE	TRUE
Mmaa	ENSMUSG00000037022.4	1.182	1.89e-14	1.63e-13	chr8:80007806-80007809	-	AD	0.2667	0.6754	-0.40869	0.997	Repressing	TRUE	FALSE
Mmaa	ENSMUSG00000037022.4	1.182	1.89e-14	1.63e-13	chr8:80001502-80001605	-	CE	0.5365	0.2123	0.32425	0.971	Stimulating	FALSE	FALSE
Ccdc137	ENSMUSG00000049957.15	0.64	1.85e-14	1.6e-13	chr11:120350868-120350872	+	AA	0.7151	0.9322	-0.21716	0.984	Repressing	TRUE	TRUE
Baz2b	ENSMUSG00000026987.17	0.47	1.61e-14	1.4e-13	chr2:59755005-59755165	-	AD	0.8391	0.9681	-0.12897	0.982	Repressing	FALSE	FALSE
Ptbp2	ENSMUSG00000028134.12	0.678	4.34e-15	3.91e-14	chr3:119518261-119518294	-	CE	0.1903	0.7413	-0.551	1	Repressing	TRUE	TRUE
Rpl12	ENSMUSG00000038900.18	0.738	3.8e-15	3.44e-14	chr2:32851852-32851972	+	AD	0.9669	0.857	0.10991	1	Stimulating	TRUE	TRUE
Xpa	ENSMUSG00000028329.14	1.446	3.78e-15	3.42e-14	chr4:46184281-46184287	-	AD	0.234	0.0376	0.19643	0.996	Stimulating	TRUE	FALSE
Xpa	ENSMUSG00000028329.14	1.446	3.78e-15	3.42e-14	chr4:46180207-46180398	-	CE	0.4548	0.1638	0.291	0.983	Stimulating	FALSE	TRUE
Trmt11	ENSMUSG00000019792.9	0.788	3.77e-15	3.42e-14	chr10:30463435-30463591	-	CE	0.8727	0.9861	-0.11339	0.998	Repressing	TRUE	TRUE
Trmt11	ENSMUSG00000019792.9	0.788	3.77e-15	3.42e-14	chr10:30443757-30443864	-	CE	0.712	0.1476	0.56441	1	Stimulating	FALSE	FALSE
Mmp17	ENSMUSG00000029436.10	0.829	3.53e-15	3.2e-14	chr5:129672469-129672581	+	AA	0.79	0.9672	-0.17725	0.989	Repressing	FALSE	FALSE
Mmp17	ENSMUSG00000029436.10	0.829	3.53e-15	3.2e-14	chr5:129682579-129682715	+	AA	0.458	0.9642	-0.50622	1	Repressing	TRUE	FALSE
Rhbdd2	ENSMUSG00000039917.11	0.759	2.74e-15	2.5e-14	chr5:135663958-135664077	+	CE	0.6879	0.4347	0.25319	0.942	Stimulating	TRUE	FALSE
Sdccag8	ENSMUSG00000026504.18	1.187	2.21e-15	2.03e-14	chr1:176699619-176699826	+	CE	0.3889	0.115	0.27395	0.983	Stimulating	FALSE	FALSE
Sdccag8	ENSMUSG00000026504.18	1.187	2.21e-15	2.03e-14	chr1:176840152-176840279	+	CE	0.3719	0.1182	0.25369	0.925	Stimulating	FALSE	FALSE
Cep89	ENSMUSG00000023072.15	0.525	1.17e-15	1.09e-14	chr7:35129340-35129536	+	CE	0.6837	0.435	0.24869	0.948	Stimulating	FALSE	FALSE
Atp13a1	ENSMUSG00000031862.12	0.456	5.07e-16	4.81e-15	chr8:70252412-70252481	+	AA	0.3834	0.6654	-0.28207	1	Repressing	TRUE	TRUE
Hinfp	ENSMUSG00000032119.6	0.665	3.09e-16	2.96e-15	chr9:44209869-44209923	-	CE	0.3369	0.2113	0.12557	0.982	Stimulating	FALSE	TRUE
Dnajc27	ENSMUSG00000020657.17	0.694	1.81e-16	1.76e-15	chr12:4145247-4145484	+	CE	0.2218	0.0932	0.12861	0.903	Stimulating	FALSE	FALSE
Iffo1	ENSMUSG00000038271.18	0.841	1.69e-16	1.64e-15	chr6:125126062-125126145	+	CE	0.6634	0.2267	0.43665	1	Stimulating	FALSE	TRUE
Ccdc138	ENSMUSG00000038010.10	1.169	1.32e-16	1.29e-15	chr10:58345327-58345454	+	CE	0.5722	0.871	-0.29881	0.992	Repressing	FALSE	FALSE
Tfb1m	ENSMUSG00000036983.8	0.694	1.27e-16	1.25e-15	chr17:3579949-3586352	-	AD	0.4484	0.1199	0.32847	0.971	Stimulating	FALSE	TRUE
Marchf7	ENSMUSG00000026977.18	0.574	1.12e-16	1.1e-15	chr2:60064243-60064277	+	AA	0.745	0.9228	-0.17782	0.998	Repressing	FALSE	FALSE
Slc5a11	ENSMUSG00000030769.16	1.308	9.54e-17	9.41e-16	chr7:122864810-122864879	+	AA	0.5126	0.8591	-0.34646	0.977	Repressing	FALSE	FALSE
Apmap	ENSMUSG00000033096.8	0.839	9.5e-17	9.38e-16	chr2:150441648-150441737	-	CE	0.4894	0.099	0.39042	1	Stimulating	TRUE	FALSE
Rps6kb2	ENSMUSG00000024830.18	0.664	5.72e-17	5.71e-16	chr19:4209402-4209459	-	CE	0.7858	0.9577	-0.17195	0.995	Repressing	TRUE	FALSE
Rps6kb2	ENSMUSG00000024830.18	0.664	5.72e-17	5.71e-16	chr19:4208828-4208849	-	AD	0.6433	0.9399	-0.2966	0.996	Repressing	TRUE	FALSE
C2cd5	ENSMUSG00000030279.16	0.758	4.96e-17	4.97e-16	chr6:143019389-143019513	-	CE	0.0422	0.0529	-0.01074	0.523	Repressing	TRUE	FALSE
C2cd5	ENSMUSG00000030279.16	0.758	4.96e-17	4.97e-16	chr6:143018269-143018420	-	CE	0.9674	0.8929	0.07455	0.781	Stimulating	TRUE	FALSE
Gm21992	ENSMUSG00000096370.9	0.82	4.63e-17	4.65e-16	chr19:4843844-4844037	-	CE	0.9908	0.9748	0.01599	0.791	Stimulating	TRUE	TRUE
Tpcn2	ENSMUSG00000048677.10	0.92	4.02e-17	4.05e-16	chr7:144826371-144826529	-	CE	0.3037	0.0706	0.23303	0.997	Stimulating	FALSE	FALSE
Tpcn2	ENSMUSG00000048677.10	0.92	4.02e-17	4.05e-16	chr7:144813826-144813875	-	CE	0.4638	0.7017	-0.23798	0.967	Repressing	TRUE	FALSE
Srsf11	ENSMUSG00000055436.19	0.477	3.96e-17	3.98e-16	chr3:157728880-157728991	-	CE	0.5909	0.2623	0.32857	1	Stimulating	TRUE	TRUE
Tra2b	ENSMUSG00000022858.17	0.378	3.05e-17	3.08e-16	chr16:22077736-22078011	-	CE	0.6342	0.2539	0.38035	1	Stimulating	FALSE	TRUE
Ndufaf5	ENSMUSG00000027384.7	0.897	1.74e-17	1.77e-16	chr2:140030635-140030656	+	AA	0.3926	0.7426	-0.35003	1	Repressing	TRUE	TRUE
Ndufaf5	ENSMUSG00000027384.7	0.897	1.74e-17	1.77e-16	chr2:140041285-140041380	+	CE	0.3279	0.1851	0.14277	0.959	Stimulating	TRUE	TRUE
Zfp821	ENSMUSG00000031728.11	1.033	8.16e-18	8.47e-17	chr8:110444520-110444538	+	AD	0.5866	0.3512	0.2354	0.987	Stimulating	FALSE	FALSE
Ttll5	ENSMUSG00000012609.20	0.85	7.45e-18	7.76e-17	chr12:85890720-85890772	+	CE	0.2442	0.0877	0.15643	0.934	Stimulating	FALSE	FALSE
Ttll5	ENSMUSG00000012609.20	0.85	7.45e-18	7.76e-17	chr12:85930078-85930212	+	CE	0.1911	0.0626	0.12855	0.941	Stimulating	FALSE	FALSE
Ttll5	ENSMUSG00000012609.20	0.85	7.45e-18	7.76e-17	chr12:85940958-85940999	+	CE	0.1747	0.0669	0.10775	0.93	Stimulating	FALSE	FALSE
Slc38a6	ENSMUSG00000044712.16	0.717	5.41e-18	5.67e-17	chr12:73340473-73340573	+	CE	0.5424	0.3147	0.22772	0.977	Stimulating	TRUE	FALSE
Slc38a6	ENSMUSG00000044712.16	0.717	5.41e-18	5.67e-17	chr12:73386648-73386777	+	CE	0.5819	0.1515	0.43043	0.999	Stimulating	FALSE	FALSE
Nufip1	ENSMUSG00000022009.2	0.578	3.67e-18	3.88e-17	chr14:76357726-76357903	+	CE	0.1431	0.0265	0.11659	1	Stimulating	FALSE	TRUE
Dnajc1	ENSMUSG00000026740.13	0.897	1.07e-18	1.17e-17	chr2:18300426-18300519	-	CE	0.1648	0.0513	0.11354	0.929	Stimulating	FALSE	FALSE
Dnajc1	ENSMUSG00000026740.13	0.897	1.07e-18	1.17e-17	chr2:18221186-18222055	-	AD	0.9789	0.9188	0.06014	0.871	Stimulating	FALSE	FALSE
Fbxl4	ENSMUSG00000040410.15	0.843	6.87e-19	7.55e-18	chr4:22390677-22390713	+	AA	0.666	0.8445	-0.17848	0.949	Repressing	FALSE	FALSE
Nadsyn1	ENSMUSG00000031090.15	1.541	2.24e-19	2.5e-18	chr7:143366227-143366344	-	CE	0.4249	0.7742	-0.34923	0.989	Repressing	TRUE	TRUE
Zcchc7	ENSMUSG00000035649.18	0.81	9.04e-20	1.03e-18	chr4:44916184-44916312	+	CE	0.6616	0.2356	0.42603	0.979	Stimulating	TRUE	FALSE
Ppp2r2a	ENSMUSG00000022052.10	0.65	8.02e-20	9.14e-19	chr14:67275387-67275457	-	CE	0.2713	0.0494	0.22191	1	Stimulating	TRUE	FALSE
Micu3	ENSMUSG00000039478.16	1.288	3.56e-20	4.11e-19	chr8:40773488-40773532	+	CE	0.4597	0.1423	0.3174	0.93	Stimulating	FALSE	FALSE
Micu3	ENSMUSG00000039478.16	1.288	3.56e-20	4.11e-19	chr8:40791153-40791252	+	CE	0.2704	0.1129	0.15742	0.915	Stimulating	FALSE	FALSE
Idua	ENSMUSG00000033540.19	1.616	3.36e-20	3.88e-19	chr5:108828161-108828260	+	AA	0.408	0.746	-0.33791	0.991	Repressing	FALSE	FALSE
Atad2b	ENSMUSG00000052812.6	0.55	3.12e-20	3.61e-19	chr12:5016540-5016668	+	CE	0.1296	0.0276	0.10205	0.992	Stimulating	FALSE	FALSE
Atad2b	ENSMUSG00000052812.6	0.55	3.12e-20	3.61e-19	chr12:5020406-5020468	+	CE	0.4765	0.1648	0.31163	0.998	Stimulating	TRUE	FALSE
Atad2b	ENSMUSG00000052812.6	0.55	3.12e-20	3.61e-19	chr12:5028453-5028588	+	CE	0.9959	0.9899	0.00597	0.727	Stimulating	TRUE	FALSE
Gpr19	ENSMUSG00000032641.19	0.874	3.01e-20	3.49e-19	chr6:134861119-134862433	-	CE	0.3594	0.0986	0.26082	1	Stimulating	FALSE	FALSE
Zbtb24	ENSMUSG00000019826.12	0.848	2.98e-20	3.46e-19	chr10:41331669-41331673	+	AA	0.7674	0.9185	-0.15107	0.951	Repressing	TRUE	FALSE
Hltf	ENSMUSG00000002428.13	0.674	9.96e-21	1.17e-19	chr3:20112573-20112688	+	CE	0.4327	0.0925	0.34023	1	Stimulating	FALSE	FALSE
Hltf	ENSMUSG00000002428.13	0.674	9.96e-21	1.17e-19	chr3:20118730-20118734	+	AA	0.7886	0.9817	-0.19313	1	Repressing	FALSE	FALSE
Rabgap1l	ENSMUSG00000026721.17	1.17	5.67e-21	6.77e-20	chr1:160559240-160559393	-	CE	0.8892	0.2053	0.6839	1	Stimulating	FALSE	FALSE
Pspc1	ENSMUSG00000021938.13	0.456	6.89e-22	8.6e-21	chr14:57009162-57009463	-	CE	0.8803	0.9933	-0.11299	1	Repressing	TRUE	FALSE
Coq2	ENSMUSG00000029319.9	0.877	2.01e-22	2.55e-21	chr5:100809784-100809788	-	AA	0.6992	0.8508	-0.15167	0.924	Repressing	FALSE	FALSE
Btbd1	ENSMUSG00000025103.9	1.042	1.87e-22	2.38e-21	chr7:81450133-81450239	-	CE	0.9487	0.1679	0.78086	1	Stimulating	FALSE	FALSE
Map3k12	ENSMUSG00000023050.10	0.66	5.22e-23	6.77e-22	chr15:102410750-102410859	-	CE	0.7322	0.9857	-0.25347	1	Repressing	FALSE	TRUE
Whamm	ENSMUSG00000045795.11	0.877	5.04e-23	6.54e-22	chr7:81224451-81224467	+	AD	0.7674	0.9711	-0.20364	0.997	Repressing	TRUE	TRUE
Whamm	ENSMUSG00000045795.11	0.877	5.04e-23	6.54e-22	chr7:81227899-81228049	+	CE	0.8667	0.9826	-0.11586	0.999	Repressing	FALSE	FALSE
Cdyl	ENSMUSG00000059288.15	0.592	3.03e-23	3.97e-22	chr13:36047182-36047392	+	CE	0.858	0.9762	-0.11822	1	Repressing	FALSE	FALSE
Gabbr1	ENSMUSG00000024462.18	0.824	1.11e-24	1.54e-23	chr17:37378106-37378256	+	CE	0.0692	0.0524	0.0168	0.696	Repressing	TRUE	TRUE
Kdm4c	ENSMUSG00000028397.14	0.821	5.86e-25	8.23e-24	chr4:74199134-74199248	+	CE	0.8206	0.9599	-0.13933	0.994	Repressing	FALSE	FALSE
Pak1	ENSMUSG00000030774.14	1.082	3.2e-25	4.53e-24	chr7:97539848-97539913	+	CE	0.3109	0.0637	0.24716	0.998	Stimulating	TRUE	TRUE
1700008O03Rik	ENSMUSG00000008028.16	2.378	2.31e-25	3.28e-24	chr7:44012323-44012366	-	AD	0.9354	0.9324	0.00298	0.553	Stimulating	FALSE	TRUE
Acot8	ENSMUSG00000017307.17	0.978	1.36e-25	1.95e-24	chr2:164644917-164645053	-	CE	0.4009	0.8171	-0.4161	1	Repressing	TRUE	TRUE
Aste1	ENSMUSG00000032567.17	1.183	5.07e-26	7.36e-25	chr9:105279917-105279975	+	CE	0.8443	0.3478	0.49657	1	Stimulating	TRUE	FALSE
Rusf1	ENSMUSG00000030780.16	0.869	2.34e-26	3.45e-25	chr7:127875585-127875666	-	RI	0.4783	0.2354	0.243	0.992	Stimulating	FALSE	TRUE
Hgh1	ENSMUSG00000022554.8	0.886	5.79e-27	8.72e-26	chr15:76253741-76253769	+	AD	0.3878	0.8524	-0.46456	1	Repressing	TRUE	TRUE
Terf2	ENSMUSG00000031921.18	0.863	2.19e-27	3.35e-26	chr8:107806327-107806426	-	CE	0.4165	0.0675	0.34897	1	Stimulating	TRUE	TRUE
Terf2	ENSMUSG00000031921.18	0.863	2.19e-27	3.35e-26	chr8:107799354-107799430	-	CE	0.4335	0.2435	0.19008	0.987	Stimulating	FALSE	FALSE
Nfyc	ENSMUSG00000032897.18	0.736	1.08e-27	1.67e-26	chr4:120625290-120625411	-	CE	0.3214	0.0231	0.29832	1	Stimulating	TRUE	TRUE
Zmynd8	ENSMUSG00000039671.19	0.698	1.05e-27	1.62e-26	chr2:165687941-165688026	-	AD	0.8194	0.9469	-0.12748	1	Repressing	TRUE	TRUE
Mettl16	ENSMUSG00000010554.15	0.636	6.9e-28	1.08e-26	chr11:74686578-74686643	+	CE	0.3483	0.1604	0.18792	0.964	Stimulating	TRUE	FALSE
Qtrt1	ENSMUSG00000002825.9	0.67	1.49e-28	2.39e-27	chr9:21328684-21328693	+	AD	0.3262	0.1826	0.14364	0.984	Stimulating	TRUE	TRUE
Nhlrc2	ENSMUSG00000025078.10	0.922	4.84e-29	7.89e-28	chr19:56563190-56563248	+	AA	0.5906	0.9155	-0.32497	1	Repressing	TRUE	TRUE
Nhlrc2	ENSMUSG00000025078.10	0.922	4.84e-29	7.89e-28	chr19:56580825-56580858	+	AA	0.5562	0.7824	-0.22623	0.989	Repressing	TRUE	TRUE
Mccc1	ENSMUSG00000027709.10	0.787	7.28e-30	1.23e-28	chr3:36030628-36030725	-	CE	0.3245	0.0971	0.22736	0.998	Stimulating	FALSE	TRUE
Afap1l1	ENSMUSG00000033032.16	2.033	5e-30	8.48e-29	chr18:61876502-61876737	-	RI	0.5578	0.2164	0.34141	0.948	Stimulating	FALSE	FALSE
Ubxn2b	ENSMUSG00000028243.6	0.978	4.41e-30	7.49e-29	chr4:6198001-6198084	+	CE	0.6121	0.1562	0.45592	1	Stimulating	TRUE	TRUE
Ubxn2b	ENSMUSG00000028243.6	0.978	4.41e-30	7.49e-29	chr4:6201343-6201455	+	CE	0.4716	0.2113	0.26026	0.997	Stimulating	FALSE	TRUE
Aoah	ENSMUSG00000021322.9	1.009	3.65e-30	6.21e-29	chr13:21181289-21181556	+	CE	0.4648	0.119	0.34578	1	Stimulating	TRUE	TRUE
Secisbp2	ENSMUSG00000035139.15	0.953	1.94e-30	3.33e-29	chr13:51819308-51819345	+	AA	0.7361	0.8854	-0.14932	0.97	Repressing	TRUE	FALSE
Lipo2	ENSMUSG00000087303.4	2.113	5.38e-32	9.68e-31	chr19:33723298-33723458	-	CE	0.5908	0.2169	0.37384	0.985	Stimulating	FALSE	FALSE
Lipo2	ENSMUSG00000087303.4	2.113	5.38e-32	9.68e-31	chr19:33723125-33723261	-	CE	0.3213	0.6845	-0.36313	0.964	Repressing	FALSE	FALSE
Alg3	ENSMUSG00000033809.16	1.172	1.39e-32	2.56e-31	chr16:20427737-20427836	-	CE	0.5453	0.747	-0.20162	0.94	Repressing	FALSE	FALSE
Alg3	ENSMUSG00000033809.16	1.172	1.39e-32	2.56e-31	chr16:20427236-20427396	-	CE	0.6866	0.84	-0.15341	0.996	Repressing	FALSE	FALSE
Mettl22	ENSMUSG00000039345.17	1.429	9.32e-35	1.83e-33	chr16:8299991-8300031	+	CE	0.2971	0.5402	-0.24309	0.961	Repressing	TRUE	FALSE
Mto1	ENSMUSG00000032342.14	1.055	7.78e-35	1.53e-33	chr9:78368104-78368114	+	AA	0.5074	0.1214	0.38598	0.999	Stimulating	TRUE	FALSE
Mto1	ENSMUSG00000032342.14	1.055	7.78e-35	1.53e-33	chr9:78368877-78368973	+	AD	0.3333	0.7247	-0.39136	0.999	Repressing	TRUE	TRUE
Zscan25	ENSMUSG00000070420.5	0.838	7.56e-36	1.54e-34	chr5:145220591-145220594	+	AD	0.2987	0.1034	0.19526	0.983	Stimulating	TRUE	FALSE
Luc7l	ENSMUSG00000024188.17	0.938	1.27e-37	2.73e-36	chr17:26472948-26473018	+	CE	0.8005	0.3497	0.45083	1	Stimulating	TRUE	TRUE
Pcmtd1	ENSMUSG00000051285.18	0.809	2.54e-38	5.55e-37	chr1:7225304-7225495	+	CE	0.9017	0.4521	0.44964	1	Stimulating	TRUE	FALSE
Neil1	ENSMUSG00000032298.14	1.353	5.04e-39	1.12e-37	chr9:57051042-57051103	-	CE	0.2406	0.6698	-0.4292	0.989	Repressing	TRUE	FALSE
Vcpkmt	ENSMUSG00000049882.11	1.434	1.74e-40	4.02e-39	chr12:69629400-69629404	-	AA	0.5722	0.9062	-0.33402	0.999	Repressing	FALSE	FALSE
Vcpkmt	ENSMUSG00000049882.11	1.434	1.74e-40	4.02e-39	chr12:69629294-69629304	-	AD	0.1647	0.7229	-0.55813	1	Repressing	TRUE	TRUE
Ccdc174	ENSMUSG00000034083.17	1.244	1.1e-40	2.57e-39	chr6:91862524-91862676	+	CE	0.2316	0.0914	0.1402	0.955	Stimulating	FALSE	FALSE
St7l	ENSMUSG00000045576.17	1.376	1.12e-41	2.68e-40	chr3:104788240-104788279	+	CE	0.7933	0.4164	0.37695	0.976	Stimulating	FALSE	FALSE
Alkbh3	ENSMUSG00000040174.15	1.223	3.67e-42	8.97e-41	chr2:93838769-93838787	-	AD	0.0143	0.1203	-0.10599	0.904	Repressing	FALSE	TRUE
Alkbh3	ENSMUSG00000040174.15	1.223	3.67e-42	8.97e-41	chr2:93836032-93836182	-	CE	0.5386	0.1997	0.33892	0.99	Stimulating	FALSE	TRUE
Foxred1	ENSMUSG00000039048.16	0.862	8.29e-43	2.06e-41	chr9:35116987-35117014	-	AA	0.7019	0.8648	-0.16294	0.989	Repressing	TRUE	FALSE
Dzip3	ENSMUSG00000064061.14	1.187	3.37e-43	8.46e-42	chr16:48792835-48792971	-	CE	0.7397	0.4091	0.33064	0.969	Stimulating	FALSE	FALSE
Dusp16	ENSMUSG00000030203.18	1.707	1.4e-43	3.52e-42	chr6:134718781-134718894	-	CE	0.27	0.0894	0.18061	0.96	Stimulating	FALSE	FALSE
Ice2	ENSMUSG00000032235.16	1.345	1.39e-45	3.68e-44	chr9:69328943-69329072	+	CE	0.6818	0.9007	-0.21888	0.971	Repressing	TRUE	FALSE
Akap8l	ENSMUSG00000002625.11	1.089	1.03e-46	2.81e-45	chr17:32554085-32554144	-	CE	0.4384	0.2042	0.23424	1	Stimulating	TRUE	TRUE
Ddx31	ENSMUSG00000026806.16	1.158	9.47e-47	2.59e-45	chr2:28736775-28736883	+	CE	0.4904	0.1361	0.35432	0.999	Stimulating	FALSE	FALSE
Ddx31	ENSMUSG00000026806.16	1.158	9.47e-47	2.59e-45	chr2:28749384-28749484	+	CE	0.3992	0.1417	0.25746	0.996	Stimulating	TRUE	TRUE
Pinx1	ENSMUSG00000021958.6	1.243	2.93e-47	8.11e-46	chr14:64130172-64130282	+	CE	0.406	0.1182	0.28779	0.989	Stimulating	TRUE	FALSE
Zdhhc17	ENSMUSG00000035798.15	1.253	8.41e-48	2.37e-46	chr10:110798158-110798265	-	CE	0.5968	0.21	0.38676	0.994	Stimulating	FALSE	FALSE
Polg2	ENSMUSG00000020718.13	1.373	5.05e-49	1.46e-47	chr11:106669785-106669909	-	AD	0.3032	0.8149	-0.51171	0.997	Repressing	TRUE	FALSE
Csf2ra	ENSMUSG00000059326.8	1.351	3.21e-49	9.38e-48	chr19:61213961-61214021	-	AD	0.7341	0.9509	-0.21676	1	Repressing	TRUE	FALSE
Ttc39b	ENSMUSG00000038172.15	0.9	2e-49	5.89e-48	chr4:83171223-83171287	-	CE	0.7224	0.9357	-0.21333	0.998	Repressing	FALSE	TRUE
Ccdc84	ENSMUSG00000043923.9	1.583	9.27e-50	2.75e-48	chr9:44324740-44324767	-	AD	0.9081	0.6403	0.26779	0.999	Stimulating	TRUE	TRUE
Prdm5	ENSMUSG00000029913.15	1.278	7.69e-50	2.29e-48	chr6:65838072-65838123	+	CE	0.412	0.1089	0.30311	1	Stimulating	FALSE	FALSE
Mtpap	ENSMUSG00000024234.8	0.863	1.18e-50	3.59e-49	chr18:4380654-4380672	+	AA	0.6227	0.8615	-0.23873	1	Repressing	TRUE	FALSE
Mtpap	ENSMUSG00000024234.8	0.863	1.18e-50	3.59e-49	chr18:4383185-4383188	+	AA	0.3083	0.1686	0.13973	0.944	Stimulating	TRUE	FALSE
Ercc8	ENSMUSG00000021694.19	1.593	4.05e-52	1.28e-50	chr13:108312339-108312440	+	CE	0.4051	0.1037	0.30141	0.999	Stimulating	TRUE	TRUE
Ccdc130	ENSMUSG00000004994.13	1.683	6.91e-59	2.57e-57	chr8:84989596-84989621	-	AD	0.2908	0.0415	0.24929	0.999	Stimulating	FALSE	TRUE
Fbxw17	ENSMUSG00000037816.11	2.203	2.14e-63	8.88e-62	chr13:50581258-50581396	+	CE	0.7339	0.3593	0.37461	1	Stimulating	TRUE	TRUE
Slc18b1	ENSMUSG00000037455.17	1.134	2.15e-64	9.19e-63	chr10:23680936-23681043	+	CE	0.4509	0.1013	0.34961	1	Stimulating	TRUE	TRUE
Slc18b1	ENSMUSG00000037455.17	1.134	2.15e-64	9.19e-63	chr10:23686687-23686843	+	CE	0.6444	0.9096	-0.2652	1	Repressing	TRUE	TRUE
Ccnl1	ENSMUSG00000027829.16	1.36	3.42e-66	1.52e-64	chr3:65862625-65862697	-	CE	0.8786	0.5616	0.31704	1	Stimulating	TRUE	TRUE
Mok	ENSMUSG00000056458.17	2.037	5.04e-71	2.5e-69	chr12:110796402-110796540	-	CE	0.2227	0.1103	0.11235	0.902	Stimulating	FALSE	FALSE
Ccdc77	ENSMUSG00000030177.15	1.159	1.75e-84	1.16e-82	chr6:120319031-120319038	-	AA	0.9869	0.9313	0.05565	0.857	Stimulating	TRUE	TRUE
Klhl7	ENSMUSG00000028986.13	1.435	1.85e-85	1.25e-83	chr5:24354123-24354363	+	CE	0.7439	0.9305	-0.18665	0.986	Repressing	TRUE	FALSE
Klhl7	ENSMUSG00000028986.13	1.435	1.85e-85	1.25e-83	chr5:24356717-24356838	+	CE	0.4641	0.1184	0.3457	0.998	Stimulating	FALSE	FALSE
Pigl	ENSMUSG00000014245.9	1.084	7.01e-87	4.88e-85	chr11:62399160-62399334	+	CE	0.5291	0.1765	0.35266	0.972	Stimulating	FALSE	TRUE
Pigl	ENSMUSG00000014245.9	1.084	7.01e-87	4.88e-85	chr11:62400105-62400198	+	CE	0.6441	0.375	0.26908	0.951	Stimulating	TRUE	TRUE
Mtrf1l	ENSMUSG00000019774.9	2.153	5.44e-88	3.87e-86	chr10:5768801-5768927	-	AD	0.1267	0.5779	-0.4512	1	Repressing	TRUE	FALSE
Trit1	ENSMUSG00000028653.17	1.697	1.23e-91	9.44e-90	chr4:122942945-122943057	+	CE	0.5945	0.8377	-0.24316	0.997	Repressing	TRUE	TRUE
Trit1	ENSMUSG00000028653.17	1.697	1.23e-91	9.44e-90	chr4:122945859-122945968	+	CE	0.6017	0.7265	-0.12479	0.911	Repressing	FALSE	FALSE
Abca3	ENSMUSG00000024130.17	2.234	6.62e-107	6.89e-105	chr17:24618834-24618858	+	AA	0.2187	0.0836	0.13509	0.908	Stimulating	FALSE	FALSE
Pdss1	ENSMUSG00000026784.15	1.617	4.51e-115	5.52e-113	chr2:22802529-22802611	+	AA	0.3589	0.0474	0.31151	1	Stimulating	TRUE	TRUE
Pdss1	ENSMUSG00000026784.15	1.617	4.51e-115	5.52e-113	chr2:22805537-22805540	+	AD	0.5913	0.1578	0.43343	1	Stimulating	TRUE	TRUE
Sycp2l	ENSMUSG00000038651.16	1.978	6.94e-129	1.06e-126	chr13:41310331-41310401	+	CE	0.7264	0.3094	0.41703	0.993	Stimulating	FALSE	FALSE
Trmt1l	ENSMUSG00000053286.12	1.85	2.18e-131	3.45e-129	chr1:151326075-151326131	+	CE	0.2039	0.0866	0.11727	0.918	Stimulating	FALSE	TRUE
Alg8	ENSMUSG00000035704.18	2.386	1.33e-135	2.29e-133	chr7:97037656-97037689	+	AA	0.3843	0.716	-0.33171	0.999	Repressing	TRUE	FALSE
Usp11	ENSMUSG00000031066.11	2.719	3.51e-167	9.04e-165	chrX:20573151-20573221	+	CE	0.6253	0.1328	0.49245	0.999	Stimulating	TRUE	FALSE
Usp11	ENSMUSG00000031066.11	2.719	3.51e-167	9.04e-165	chrX:20579836-20579986	+	AA	0.2441	0.0743	0.16981	0.951	Stimulating	FALSE	TRUE
Alkbh1	ENSMUSG00000079036.11	1.762	6.12e-178	1.79e-175	chr12:87488413-87488550	-	CE	0.7046	0.392	0.31259	1	Stimulating	TRUE	TRUE
Tmem156	ENSMUSG00000037913.13	2.987	2.42e-187	7.93e-185	chr5:65248811-65248908	-	AD	0.4209	0.2753	0.14561	0.923	Stimulating	FALSE	FALSE

## Sheet: Day 3
Table S2: CHX-responsive AS-NMD events
Gene name	Gene ID	Gene expression effect of CHX, log2 fold up	Gene expression effect of CHX, P-value	Gene expression effect of CHX, FDR	Event coordinates	Str.	AS type	PSI, CHX	PSI, DMO	Delta PSI	Event reg. probability	NMD type	Natur. CHX-valid.	Natur. NC-valid.
Ahi1	ENSMUSG00000019986.18	0.232	0.000274	0.000973	chr10:20946187-20946228	+	CE	0.3903	0.09942	0.29085	1	Stimulating	TRUE	TRUE
Arid4b	ENSMUSG00000039219.19	0.326	0.00027	0.000958	chr13:14366534-14366686	+	CE	0.3019	0.19783	0.10405	0.951	Stimulating	TRUE	FALSE
Gatb	ENSMUSG00000028085.13	0.306	0.000269	0.000957	chr3:85544231-85544364	+	CE	0.7053	0.95652	-0.25122	0.998	Repressing	TRUE	TRUE
Dhtkd1	ENSMUSG00000025815.14	0.4	0.0002	0.000724	chr2:5927784-5927831	-	CE	0.6264	0.18505	0.44136	0.996	Stimulating	FALSE	FALSE
Prr3	ENSMUSG00000038500.16	0.355	0.000196	0.000711	chr17:36289603-36289673	-	CE	0.9078	0.55161	0.35619	1	Stimulating	TRUE	TRUE
Dnaaf5	ENSMUSG00000025857.11	0.399	0.000184	0.000671	chr5:139167071-139167171	+	AA	0.1642	0.03274	0.13148	0.943	Stimulating	FALSE	FALSE
Slc25a36	ENSMUSG00000032449.14	0.739	0.000183	0.000667	chr9:96971544-96971646	-	CE	0.4824	0.19872	0.28373	1	Stimulating	FALSE	FALSE
Miga2	ENSMUSG00000026858.19	0.343	0.000153	0.000563	chr2:30265685-30265688	+	AA	0.7811	0.94164	-0.16058	0.979	Repressing	TRUE	FALSE
Nsun5	ENSMUSG00000000916.16	0.474	0.00012	0.00045	chr5:135403920-135403959	+	AD	0.6753	0.92934	-0.254	0.999	Repressing	TRUE	TRUE
Tsr3	ENSMUSG00000015126.10	0.484	0.000107	0.000404	chr17:25459320-25459338	+	AD	0.6245	0.97797	-0.35344	1	Repressing	TRUE	TRUE
Atrn	ENSMUSG00000027312.15	0.236	0.000104	0.000393	chr2:130803440-130803483	+	AA	0.8617	0.98391	-0.12225	0.97	Repressing	FALSE	FALSE
2700097O09Rik	ENSMUSG00000062198.6	0.346	0.000103	0.000389	chr12:55106160-55106241	-	AD	0.5108	0.17238	0.33837	1	Stimulating	TRUE	FALSE
Ank3	ENSMUSG00000069601.15	0.236	9.95e-05	0.000377	chr10:69816654-69816680	+	CE	0.1771	0.31925	-0.14217	0.912	Repressing	FALSE	FALSE
Snx16	ENSMUSG00000027534.17	0.611	9.01e-05	0.000344	chr3:10491223-10491292	-	CE	0.7897	0.93317	-0.14346	0.968	Repressing	TRUE	TRUE
Thbs3	ENSMUSG00000028047.12	0.366	7.78e-05	0.000299	chr3:89126565-89126571	+	AD	0.3477	0.73635	-0.3887	1	Repressing	FALSE	FALSE
Slc9b1	ENSMUSG00000050150.17	0.29	7.37e-05	0.000284	chr3:135097861-135097921	+	AA	0.2796	0.69045	-0.41082	0.972	Repressing	FALSE	FALSE
Atpaf2	ENSMUSG00000042709.16	0.447	6.76e-05	0.000262	chr11:60296683-60296703	-	AA	0.4225	0.1484	0.27406	1	Stimulating	TRUE	TRUE
Slc39a14	ENSMUSG00000022094.16	0.277	6.65e-05	0.000258	chr14:70551050-70551102	-	CE	0.5718	0.3646	0.20726	0.96	Stimulating	FALSE	TRUE
Amph	ENSMUSG00000021314.14	0.436	6.42e-05	0.000249	chr13:19323466-19323602	+	AD	0.7481	0.96327	-0.21516	0.994	Repressing	FALSE	FALSE
Xpa	ENSMUSG00000028329.14	0.477	6.17e-05	0.00024	chr4:46184281-46184287	-	AD	0.1852	0.04521	0.14003	0.993	Stimulating	TRUE	TRUE
Xpa	ENSMUSG00000028329.14	0.477	6.17e-05	0.00024	chr4:46180207-46180398	-	CE	0.3233	0.11628	0.20705	0.988	Stimulating	TRUE	FALSE
Saal1	ENSMUSG00000006763.15	0.271	6.02e-05	0.000234	chr7:46351917-46351941	-	AA	0.6653	0.97152	-0.30625	1	Repressing	TRUE	TRUE
Bphl	ENSMUSG00000038286.12	0.447	5.79e-05	0.000226	chr13:34230769-34230935	+	CE	0.6912	0.94015	-0.24896	0.996	Repressing	TRUE	TRUE
Gramd2	ENSMUSG00000074259.11	1.225	5.73e-05	0.000224	chr9:59616735-59616792	+	CE	0.5325	0.8889	-0.35638	0.978	Repressing	TRUE	FALSE
Clcn7	ENSMUSG00000036636.11	0.309	5.71e-05	0.000223	chr17:25370729-25370732	+	AD	0.8807	0.98741	-0.10676	0.987	Repressing	TRUE	FALSE
Fchsd2	ENSMUSG00000030691.16	0.264	5.53e-05	0.000216	chr7:100898728-100898810	+	CE	0.2674	0.07756	0.18982	0.975	Stimulating	FALSE	FALSE
Cdadc1	ENSMUSG00000021982.15	0.348	5.4e-05	0.000211	chr14:59822251-59822598	-	CE	0.49	0.17824	0.31175	0.997	Stimulating	TRUE	TRUE
Ctdp1	ENSMUSG00000033323.15	0.272	5.07e-05	0.000199	chr18:80485227-80485386	-	CE	0.2414	0.0345	0.20686	0.997	Stimulating	TRUE	TRUE
Gpatch2	ENSMUSG00000039210.17	0.349	4.51e-05	0.000178	chr1:186961796-186961857	+	CE	0.2109	0.08854	0.12231	0.942	Stimulating	FALSE	TRUE
Gpatch2	ENSMUSG00000039210.17	0.349	4.51e-05	0.000178	chr1:187048721-187048760	+	CE	0.8311	0.96231	-0.13122	0.988	Repressing	FALSE	TRUE
Rtca	ENSMUSG00000000339.15	0.281	4.44e-05	0.000176	chr3:116298096-116298117	-	AA	0.5867	0.95938	-0.37271	1	Repressing	TRUE	TRUE
Ranbp3	ENSMUSG00000002372.10	0.307	3.86e-05	0.000154	chr17:56998745-56998882	+	CE	0.1503	0.04029	0.11005	1	Stimulating	FALSE	FALSE
Cnot2	ENSMUSG00000020166.16	0.183	3.8e-05	0.000152	chr10:116373126-116373183	-	CE	0.3086	0.15852	0.15004	1	Stimulating	TRUE	TRUE
Acer3	ENSMUSG00000030760.15	0.358	3.72e-05	0.000149	chr7:97879657-97879722	-	CE	0.3809	0.07484	0.30604	0.977	Stimulating	FALSE	TRUE
Ccs	ENSMUSG00000034108.7	0.357	3.59e-05	0.000144	chr19:4882861-4882921	-	CE	0.764	0.99114	-0.22715	1	Repressing	TRUE	TRUE
Xpnpep3	ENSMUSG00000022401.13	0.269	3.44e-05	0.000138	chr15:81300104-81300195	+	CE	0.3136	0.11124	0.20241	0.989	Stimulating	FALSE	FALSE
Clcn6	ENSMUSG00000029016.14	0.25	3.4e-05	0.000137	chr4:148101953-148102119	-	CE	0.739	0.9073	-0.16826	1	Repressing	TRUE	FALSE
Clcn6	ENSMUSG00000029016.14	0.25	3.4e-05	0.000137	chr4:148095234-148095267	-	AA	0.7485	0.86174	-0.11323	0.982	Repressing	FALSE	FALSE
Fam204a	ENSMUSG00000057858.9	0.339	3.36e-05	0.000135	chr19:60208922-60209009	-	CE	0.7376	0.94203	-0.20439	0.984	Repressing	TRUE	FALSE
Dnajc18	ENSMUSG00000024350.7	0.324	3.22e-05	0.00013	chr18:35835465-35835558	-	CE	0.6762	0.4592	0.21698	0.902	Stimulating	FALSE	FALSE
Eml4	ENSMUSG00000032624.17	0.153	3.15e-05	0.000127	chr17:83733957-83734047	+	CE	0.2853	0.11464	0.17069	1	Stimulating	FALSE	TRUE
Lpcat2	ENSMUSG00000033192.6	1.539	2.93e-05	0.000119	chr8:93599676-93599736	+	CE	0.3176	0.87252	-0.55488	0.996	Repressing	FALSE	FALSE
Atp11b	ENSMUSG00000037400.18	0.3	2.89e-05	0.000117	chr3:35860029-35860033	+	AD	0.6688	0.95532	-0.28648	0.993	Repressing	FALSE	FALSE
Tubgcp2	ENSMUSG00000025474.10	0.293	2.73e-05	0.000111	chr7:139588008-139588074	-	AA	0.1258	0.02061	0.10523	0.998	Stimulating	FALSE	FALSE
Dennd10	ENSMUSG00000024993.16	0.446	2.7e-05	0.00011	chr19:60803030-60803049	+	AA	0.5783	0.38429	0.19397	0.944	Stimulating	TRUE	FALSE
Dnai1	ENSMUSG00000061322.16	1.047	2.59e-05	0.000106	chr4:41632289-41632388	+	RI	0.9162	0.90827	0.007947	0.527	Stimulating	FALSE	TRUE
Gak	ENSMUSG00000062234.15	0.193	2.48e-05	0.000101	chr5:108738970-108739010	-	AD	0.2306	0.05486	0.17573	1	Stimulating	TRUE	TRUE
Ankle2	ENSMUSG00000029501.15	0.351	2.39e-05	9.79e-05	chr5:110399363-110399441	+	AA	0.8592	0.96158	-0.10234	0.971	Repressing	TRUE	FALSE
Prmt8	ENSMUSG00000030350.9	0.214	2.34e-05	9.6e-05	chr6:127688193-127688235	-	AA	0.3021	0.10709	0.19501	0.996	Stimulating	TRUE	TRUE
Rbks	ENSMUSG00000029136.10	0.821	2.16e-05	8.87e-05	chr5:31797561-31797793	-	CE	0.8153	0.33101	0.48431	0.994	Stimulating	FALSE	FALSE
Nsun4	ENSMUSG00000028706.15	0.476	1.84e-05	7.64e-05	chr4:115900298-115900397	-	CE	0.2705	0.06476	0.20571	0.961	Stimulating	FALSE	FALSE
Slc4a3	ENSMUSG00000006576.17	0.396	1.65e-05	6.86e-05	chr1:75528783-75528796	+	AA	0.6571	0.37125	0.28589	0.943	Stimulating	TRUE	TRUE
Wdr93	ENSMUSG00000039099.8	1.148	1.55e-05	6.5e-05	chr7:79426378-79426394	+	AA	0.6646	0.90047	-0.23585	0.903	Repressing	FALSE	FALSE
Efcab1	ENSMUSG00000068617.6	1.044	1.51e-05	6.31e-05	chr16:14738159-14738205	+	AA	0.5956	0.93766	-0.34206	0.979	Repressing	FALSE	FALSE
Mdga1	ENSMUSG00000043557.17	0.459	1.39e-05	5.86e-05	chr17:30059871-30059922	-	AA	0.5776	0.81847	-0.24084	0.965	Repressing	TRUE	FALSE
Lrrc9	ENSMUSG00000021090.17	0.657	1.22e-05	5.16e-05	chr12:72529668-72529719	+	AA	0.4176	0.71908	-0.30149	0.931	Repressing	FALSE	FALSE
Mad1l1	ENSMUSG00000029554.16	0.428	1.21e-05	5.12e-05	chr5:140091270-140091360	-	CE	0.8604	0.9946	-0.13418	1	Repressing	TRUE	TRUE
Ptbp2	ENSMUSG00000028134.12	0.232	1.03e-05	4.39e-05	chr3:119518261-119518294	-	CE	0.5316	0.93384	-0.40223	1	Repressing	TRUE	TRUE
Adck2	ENSMUSG00000046947.13	0.446	9.51e-06	4.07e-05	chr6:39560046-39560178	+	CE	0.1771	0.03091	0.1462	0.978	Stimulating	TRUE	FALSE
Zfp326	ENSMUSG00000029290.13	0.253	9.42e-06	4.04e-05	chr5:106034183-106034294	+	CE	0.7065	0.92127	-0.2148	0.998	Repressing	TRUE	TRUE
Srsf12	ENSMUSG00000054679.9	0.724	9.07e-06	3.89e-05	chr4:33223568-33223672	+	CE	0.9527	0.92952	0.02316	0.585	Stimulating	TRUE	TRUE
Dhx37	ENSMUSG00000029480.14	0.429	7.86e-06	3.39e-05	chr5:125501244-125501424	-	CE	0.1923	0.02984	0.16242	0.997	Stimulating	TRUE	TRUE
Dhx37	ENSMUSG00000029480.14	0.429	7.86e-06	3.39e-05	chr5:125495631-125495647	-	AA	0.1667	0.05219	0.1145	0.927	Stimulating	FALSE	TRUE
Osbpl3	ENSMUSG00000029822.16	0.47	7.83e-06	3.38e-05	chr6:50313310-50313325	-	AA	0.7446	0.94049	-0.19588	0.943	Repressing	FALSE	FALSE
Snap23	ENSMUSG00000027287.15	0.249	7.66e-06	3.31e-05	chr2:120421303-120421395	+	CE	0.273	0.05378	0.21922	0.993	Stimulating	TRUE	TRUE
Ttc39c	ENSMUSG00000024424.16	0.736	7.46e-06	3.23e-05	chr18:12828620-12828647	+	AD	0.3743	0.71416	-0.33984	0.993	Repressing	TRUE	TRUE
Sim1	ENSMUSG00000019913.5	0.864	6.99e-06	3.03e-05	chr10:50784574-50784577	+	AA	0.5024	0.87147	-0.3691	0.967	Repressing	FALSE	FALSE
Kcnh2	ENSMUSG00000038319.15	0.506	6.81e-06	2.96e-05	chr5:24530154-24530271	-	AA	0.2692	0.1357	0.13351	0.927	Stimulating	FALSE	TRUE
Sgtb	ENSMUSG00000042743.14	0.418	6.26e-06	2.73e-05	chr13:104268657-104268673	+	AA	0.2205	0.05042	0.17008	0.982	Stimulating	TRUE	TRUE
Katnal2	ENSMUSG00000025420.14	0.44	6.07e-06	2.65e-05	chr18:77085295-77085307	-	AD	0.7746	0.97881	-0.20423	0.993	Repressing	FALSE	FALSE
Ybx2	ENSMUSG00000018554.14	1.123	5.82e-06	2.55e-05	chr11:69830340-69830518	+	CE	0.7036	0.33323	0.37032	0.975	Stimulating	FALSE	TRUE
Fbxo38	ENSMUSG00000042211.8	0.222	5.82e-06	2.55e-05	chr18:62654419-62654561	-	CE	0.1392	0.02404	0.1152	0.995	Stimulating	FALSE	TRUE
Sf1	ENSMUSG00000024949.18	0.184	5.15e-06	2.27e-05	chr19:6418394-6418469	+	CE	0.8323	0.95859	-0.12633	1	Repressing	TRUE	FALSE
Smc1b	ENSMUSG00000022432.8	1.006	4.21e-06	1.87e-05	chr15:85011960-85012072	-	CE	0.5742	0.85864	-0.28443	0.938	Repressing	FALSE	FALSE
Mecr	ENSMUSG00000028910.13	0.465	3.47e-06	1.56e-05	chr4:131588488-131588543	+	CE	0.3916	0.08212	0.30944	1	Stimulating	TRUE	TRUE
Rbfox1	ENSMUSG00000008658.17	1.116	3.46e-06	1.55e-05	chr16:7181729-7181768	+	CE	0.9625	0.86521	0.097235	0.807	Stimulating	TRUE	TRUE
AW554918	ENSMUSG00000033632.17	0.346	3.35e-06	1.5e-05	chr18:25472771-25473441	+	CE	0.5679	0.86534	-0.29746	0.968	Repressing	TRUE	FALSE
Mcm8	ENSMUSG00000027353.15	0.39	3.31e-06	1.49e-05	chr2:132680626-132680675	+	AA	0.7606	0.90299	-0.14235	0.983	Repressing	TRUE	FALSE
Rprd1b	ENSMUSG00000027651.17	0.406	3.08e-06	1.39e-05	chr2:157878689-157878817	+	CE	0.2829	0.06606	0.21682	0.998	Stimulating	FALSE	FALSE
Slc18b1	ENSMUSG00000037455.17	0.591	2.76e-06	1.25e-05	chr10:23680936-23681043	+	CE	0.3463	0.15507	0.19128	0.949	Stimulating	FALSE	FALSE
Slc18b1	ENSMUSG00000037455.17	0.591	2.76e-06	1.25e-05	chr10:23686687-23686843	+	CE	0.6534	0.87779	-0.22434	0.94	Repressing	TRUE	TRUE
Cdh22	ENSMUSG00000053166.15	1.335	2.65e-06	1.2e-05	chr2:164999273-164999289	-	AA	0.6314	0.86147	-0.23002	0.907	Repressing	FALSE	TRUE
Sorcs1	ENSMUSG00000043531.17	0.373	2.64e-06	1.2e-05	chr19:50666345-50666348	-	AD	0.0757	0.07564	7.5e-05	0.511	Repressing	TRUE	FALSE
Fbxo4	ENSMUSG00000022184.9	0.875	2.6e-06	1.18e-05	chr15:4005332-4005459	-	AA	0.5627	0.93809	-0.37542	0.996	Repressing	TRUE	FALSE
Pign	ENSMUSG00000056536.15	0.383	2.53e-06	1.15e-05	chr1:105525393-105525397	-	AD	0.7186	0.91637	-0.1978	0.97	Repressing	FALSE	FALSE
Dpp8	ENSMUSG00000032393.16	0.255	2.45e-06	1.12e-05	chr9:64963074-64963152	+	AA	0.8058	0.96525	-0.15944	1	Repressing	TRUE	FALSE
Dpp8	ENSMUSG00000032393.16	0.255	2.45e-06	1.12e-05	chr9:64982225-64982353	+	CE	0.3254	0.11444	0.21096	0.997	Stimulating	TRUE	TRUE
Tbccd1	ENSMUSG00000004462.8	0.392	2.32e-06	1.06e-05	chr16:22633558-22633634	-	CE	0.1798	0.066	0.11377	0.969	Stimulating	FALSE	TRUE
Kpna1	ENSMUSG00000022905.13	0.208	2.23e-06	1.02e-05	chr16:35836257-35836379	+	CE	0.256	0.04671	0.20931	0.999	Stimulating	TRUE	TRUE
Zw10	ENSMUSG00000032264.10	0.244	1.92e-06	8.87e-06	chr9:48972515-48972530	+	AD	0.1951	0.04873	0.14634	0.999	Stimulating	FALSE	TRUE
Actr6	ENSMUSG00000019948.5	0.498	1.66e-06	7.69e-06	chr10:89561766-89561815	-	AA	0.2595	0.11679	0.14268	0.945	Stimulating	TRUE	TRUE
Dtwd2	ENSMUSG00000024505.17	0.52	1.64e-06	7.61e-06	chr18:49866138-49866228	-	CE	0.2167	0.07143	0.14525	0.913	Stimulating	FALSE	FALSE
Mme	ENSMUSG00000027820.13	0.851	1.49e-06	6.95e-06	chr3:63251163-63251256	+	CE	0.4299	0.91126	-0.48132	0.997	Repressing	FALSE	FALSE
Rrp1b	ENSMUSG00000058392.14	0.361	1.46e-06	6.83e-06	chr17:32274972-32275035	+	AD	0.1664	0.05417	0.11221	0.996	Stimulating	FALSE	FALSE
Aga	ENSMUSG00000031521.6	0.763	1.4e-06	6.53e-06	chr8:53972005-53972026	+	AD	0.6821	0.83411	-0.15205	0.92	Repressing	TRUE	FALSE
Naalad2	ENSMUSG00000043943.15	0.915	1.36e-06	6.36e-06	chr9:18261730-18261793	-	CE	0.6371	0.08919	0.5479	0.997	Stimulating	FALSE	FALSE
Col11a2	ENSMUSG00000024330.18	0.636	1.34e-06	6.29e-06	chr17:34267365-34267599	+	CE	0.7962	0.25887	0.53735	0.996	Stimulating	FALSE	FALSE
Ccdc158	ENSMUSG00000050050.18	0.908	1.33e-06	6.22e-06	chr5:92809784-92810111	-	CE	0.5237	0.7724	-0.24868	0.944	Repressing	FALSE	FALSE
Tstd2	ENSMUSG00000035495.16	0.323	1.32e-06	6.2e-06	chr4:46119914-46119999	-	AA	0.4731	0.75982	-0.28669	1	Repressing	TRUE	TRUE
Dnajc1	ENSMUSG00000026740.13	0.643	1.29e-06	6.07e-06	chr2:18300426-18300519	-	CE	0.3337	0.11662	0.21703	0.984	Stimulating	TRUE	TRUE
Ankrd10	ENSMUSG00000031508.15	0.4	1.06e-06	5.01e-06	chr8:11670262-11670373	-	CE	0.7262	0.59797	0.12822	0.945	Stimulating	TRUE	TRUE
Phf20l1	ENSMUSG00000072501.6	0.511	8.5e-07	4.06e-06	chr15:66495610-66495732	+	CE	0.6868	0.44983	0.23699	0.952	Stimulating	FALSE	TRUE
Ttll5	ENSMUSG00000012609.20	0.66	8.43e-07	4.03e-06	chr12:85940958-85940999	+	CE	0.1973	0.05188	0.14541	0.971	Stimulating	FALSE	FALSE
Odr4	ENSMUSG00000006010.15	0.383	7.81e-07	3.75e-06	chr1:150264371-150264408	-	AA	0.6124	0.95749	-0.34505	1	Repressing	TRUE	FALSE
Nrde2	ENSMUSG00000021179.9	0.588	7.63e-07	3.67e-06	chr12:100098410-100098425	-	AD	0.8617	0.97108	-0.10934	0.966	Repressing	TRUE	FALSE
Tecpr2	ENSMUSG00000021275.17	0.286	7.57e-07	3.64e-06	chr12:110892598-110892629	+	AA	0.5566	0.82306	-0.26642	0.993	Repressing	TRUE	TRUE
Ammecr1l	ENSMUSG00000041915.10	0.262	6.93e-07	3.34e-06	chr18:31907805-31907856	+	AD	0.1258	0.01882	0.10698	0.991	Stimulating	FALSE	FALSE
Ammecr1l	ENSMUSG00000041915.10	0.262	6.93e-07	3.34e-06	chr18:31909843-31909913	+	CE	0.2924	0.15422	0.13818	0.97	Stimulating	TRUE	FALSE
Egf	ENSMUSG00000028017.8	0.797	6.39e-07	3.09e-06	chr3:129500858-129500924	-	AD	0.343	0.80189	-0.4589	0.992	Repressing	FALSE	FALSE
Ccdc66	ENSMUSG00000046753.11	0.506	5.56e-07	2.7e-06	chr14:27209292-27209390	-	CE	0.1621	0.02969	0.13246	0.994	Stimulating	FALSE	FALSE
Slc9a5	ENSMUSG00000014786.9	0.557	5.12e-07	2.49e-06	chr8:106084213-106084283	+	CE	0.3345	0.68307	-0.3486	0.998	Repressing	TRUE	TRUE
Slc9a5	ENSMUSG00000014786.9	0.557	5.12e-07	2.49e-06	chr8:106088193-106088270	+	CE	0.7936	0.56902	0.22455	0.902	Stimulating	FALSE	FALSE
Ntmt1	ENSMUSG00000026857.10	0.365	4.79e-07	2.34e-06	chr2:30709781-30709844	+	AD	0.4669	0.75373	-0.28683	0.984	Repressing	TRUE	TRUE
Hdhd5	ENSMUSG00000058979.8	0.369	4.75e-07	2.32e-06	chr6:120494011-120494041	-	CE	0.6932	0.9353	-0.24206	1	Repressing	FALSE	FALSE
G2e3	ENSMUSG00000035293.14	0.346	3.95e-07	1.94e-06	chr12:51412038-51412342	+	CE	0.6837	0.94198	-0.25827	1	Repressing	TRUE	FALSE
Fancl	ENSMUSG00000004018.10	0.676	3.76e-07	1.85e-06	chr11:26409686-26409836	+	CE	0.689	0.931	-0.24197	0.999	Repressing	TRUE	TRUE
Arhgap10	ENSMUSG00000037148.9	0.714	3.58e-07	1.76e-06	chr8:78091715-78091754	-	AD	0.6255	0.85137	-0.22591	0.945	Repressing	TRUE	TRUE
Rsph10b	ENSMUSG00000075569.11	1.342	3.07e-07	1.52e-06	chr5:143848739-143848878	+	CE	0.9658	0.90112	0.064677	0.735	Stimulating	FALSE	FALSE
Hdx	ENSMUSG00000034551.13	0.643	2.95e-07	1.46e-06	chrX:110505028-110505078	-	CE	0.2078	0.07264	0.13513	0.928	Stimulating	FALSE	FALSE
Cbarp	ENSMUSG00000035640.19	0.747	2.6e-07	1.29e-06	chr10:79972877-79973016	-	CE	0.7534	0.94144	-0.18801	1	Repressing	TRUE	FALSE
Ccdc172	ENSMUSG00000025090.10	0.626	2.55e-07	1.27e-06	chr19:58515704-58515869	+	CE	0.6974	0.83646	-0.13902	0.917	Repressing	FALSE	FALSE
Ptges2	ENSMUSG00000026820.6	0.499	2.53e-07	1.26e-06	chr2:32290415-32290457	+	AA	0.777	0.98883	-0.21187	1	Repressing	TRUE	TRUE
Zmym2	ENSMUSG00000021945.10	0.198	2.43e-07	1.21e-06	chr14:57165644-57165794	+	CE	0.8229	0.98146	-0.15859	0.999	Repressing	TRUE	FALSE
Neil1	ENSMUSG00000032298.14	0.754	2.12e-07	1.06e-06	chr9:57051042-57051103	-	CE	0.5815	0.84419	-0.26273	0.962	Repressing	TRUE	FALSE
Slc25a12	ENSMUSG00000027010.17	0.881	2.05e-07	1.03e-06	chr2:71160291-71160374	-	CE	0.3391	0.15627	0.18278	0.954	Stimulating	TRUE	TRUE
Slc25a12	ENSMUSG00000027010.17	0.881	2.05e-07	1.03e-06	chr2:71158778-71158881	-	CE	0.4344	0.16633	0.2681	0.978	Stimulating	TRUE	TRUE
Trmo	ENSMUSG00000028331.13	0.606	1.93e-07	9.7e-07	chr4:46379985-46380092	-	AD	0.9546	0.96837	-0.013728	0.613	Stimulating	TRUE	FALSE
Zfp974	ENSMUSG00000070709.13	0.724	1.46e-07	7.42e-07	chr7:27676165-27676176	-	AD	0.9306	0.69715	0.23345	0.935	Stimulating	FALSE	FALSE
Pus7	ENSMUSG00000057541.15	0.345	1.43e-07	7.24e-07	chr5:23953681-23953753	-	AD	0.6605	0.95608	-0.29554	1	Repressing	TRUE	TRUE
Sntb2	ENSMUSG00000041308.7	0.341	1.33e-07	6.75e-07	chr8:107718028-107718148	+	AA	0.8365	0.9542	-0.11774	0.952	Repressing	FALSE	FALSE
Cyp4f13	ENSMUSG00000024055.16	0.51	1.19e-07	6.06e-07	chr17:33151387-33151514	-	CE	0.4811	0.90384	-0.4227	0.997	Repressing	FALSE	FALSE
Fam178b	ENSMUSG00000046337.18	0.693	1.17e-07	5.99e-07	chr1:36639644-36639665	-	AA	0.6761	0.90854	-0.23246	0.979	Repressing	FALSE	FALSE
Pank2	ENSMUSG00000037514.19	0.367	1.09e-07	5.57e-07	chr2:131116041-131116183	+	AD	0.6991	0.82571	-0.12662	0.989	Repressing	TRUE	TRUE
Pank2	ENSMUSG00000037514.19	0.367	1.09e-07	5.57e-07	chr2:131130502-131130605	+	CE	0.2046	0.0239	0.18068	1	Stimulating	FALSE	FALSE
Mnat1	ENSMUSG00000021103.13	0.443	9.36e-08	4.82e-07	chr12:73217368-73217441	+	CE	0.8396	0.97389	-0.13433	0.989	Repressing	TRUE	FALSE
Uchl5	ENSMUSG00000018189.13	0.53	7.71e-08	3.99e-07	chr1:143678666-143678815	+	CE	0.4048	0.06441	0.34039	1	Stimulating	TRUE	FALSE
Wdr11	ENSMUSG00000042055.14	0.284	7.01e-08	3.64e-07	chr7:129214097-129214268	+	CE	0.1545	0.03353	0.12098	0.989	Stimulating	FALSE	FALSE
Chm	ENSMUSG00000025531.15	0.501	7e-08	3.64e-07	chrX:112069201-112069267	-	CE	0.8709	0.97928	-0.10834	0.996	Repressing	FALSE	FALSE
Chm	ENSMUSG00000025531.15	0.501	7e-08	3.64e-07	chrX:111973919-111974056	-	CE	0.566	0.15405	0.41192	0.997	Stimulating	TRUE	FALSE
Lipo2	ENSMUSG00000087303.4	1.715	6.52e-08	3.4e-07	chr19:33723298-33723458	-	CE	0.5797	0.09503	0.48467	0.997	Stimulating	FALSE	FALSE
Lipo2	ENSMUSG00000087303.4	1.715	6.52e-08	3.4e-07	chr19:33723125-33723261	-	CE	0.3893	0.80188	-0.41258	0.979	Repressing	FALSE	FALSE
Cox18	ENSMUSG00000035505.15	0.501	6.24e-08	3.26e-07	chr5:90370191-90370194	-	AA	0.3908	0.17404	0.21679	0.981	Stimulating	TRUE	TRUE
Tm9sf4	ENSMUSG00000068040.11	0.438	5.96e-08	3.11e-07	chr2:153030970-153030997	+	AD	0.7429	0.96602	-0.22307	1	Repressing	TRUE	TRUE
Tm9sf4	ENSMUSG00000068040.11	0.438	5.96e-08	3.11e-07	chr2:153036506-153036590	+	CE	0.1576	0.02794	0.12962	0.998	Stimulating	TRUE	TRUE
Efcab2	ENSMUSG00000026495.9	0.846	5.36e-08	2.81e-07	chr1:178265047-178265051	+	AD	0.7108	0.87378	-0.16298	0.973	Repressing	FALSE	FALSE
Ints11	ENSMUSG00000029034.10	0.359	5.22e-08	2.74e-07	chr4:155971255-155971304	+	AA	0.7847	0.97494	-0.19026	1	Repressing	TRUE	TRUE
Atg16l1	ENSMUSG00000026289.16	0.406	4.82e-08	2.54e-07	chr1:87703926-87704055	+	CE	0.1883	0.05909	0.12916	0.955	Stimulating	TRUE	FALSE
Atg16l1	ENSMUSG00000026289.16	0.406	4.82e-08	2.54e-07	chr1:87713715-87713718	+	AD	0.6615	0.91898	-0.25747	0.993	Repressing	TRUE	FALSE
B3gntl1	ENSMUSG00000046605.15	0.694	4.56e-08	2.41e-07	chr11:121542435-121542499	-	CE	0.5271	0.86766	-0.34056	0.997	Repressing	FALSE	TRUE
Rrp12	ENSMUSG00000035049.5	0.359	4.09e-08	2.16e-07	chr19:41866533-41866612	-	AA	0.1645	0.01434	0.15013	1	Stimulating	FALSE	TRUE
Pofut2	ENSMUSG00000020260.10	0.461	3.75e-08	1.99e-07	chr10:77103018-77103022	+	AA	0.8528	0.99168	-0.13893	1	Repressing	TRUE	TRUE
Kif15	ENSMUSG00000036768.7	0.443	3.41e-08	1.82e-07	chr9:122808451-122808534	+	AA	0.2199	0.08801	0.13188	0.977	Stimulating	FALSE	FALSE
Kif15	ENSMUSG00000036768.7	0.443	3.41e-08	1.82e-07	chr9:122822107-122822152	+	CE	0.2489	0.03246	0.21646	1	Stimulating	FALSE	FALSE
Cep112	ENSMUSG00000020728.18	0.692	2.81e-08	1.51e-07	chr11:108397365-108397369	+	AA	0.6119	0.87372	-0.26181	0.953	Repressing	FALSE	FALSE
Sltm	ENSMUSG00000032212.11	0.223	2.46e-08	1.32e-07	chr9:70491214-70491394	+	CE	0.8068	0.96553	-0.15876	1	Repressing	TRUE	FALSE
Xpo1	ENSMUSG00000020290.15	1	2.03e-08	1.1e-07	chr11:23218623-23218690	+	CE	0.1449	0.03769	0.10716	1	Stimulating	FALSE	TRUE
Mrps26	ENSMUSG00000037740.9	0.433	2.02e-08	1.09e-07	chr2:130406148-130406227	+	RI	0.4297	0.18132	0.2484	0.999	Stimulating	TRUE	TRUE
Rbm34	ENSMUSG00000033931.10	0.459	1.76e-08	9.57e-08	chr8:127683835-127683921	-	CE	0.1347	0.0164	0.11833	1	Stimulating	TRUE	TRUE
Spag4	ENSMUSG00000038180.12	1.074	1.42e-08	7.8e-08	chr2:155908487-155908553	+	CE	0.682	0.92273	-0.24075	0.936	Repressing	TRUE	FALSE
Exog	ENSMUSG00000042787.16	0.514	1.42e-08	7.76e-08	chr9:119274754-119274867	+	CE	0.4735	0.18682	0.28667	0.995	Stimulating	TRUE	FALSE
Cwf19l1	ENSMUSG00000025200.8	0.449	1.35e-08	7.39e-08	chr19:44120588-44120603	-	AA	0.6984	0.90746	-0.20904	0.995	Repressing	FALSE	FALSE
Cwf19l1	ENSMUSG00000025200.8	0.449	1.35e-08	7.39e-08	chr19:44117637-44117664	-	AD	0.4621	0.85359	-0.39144	0.989	Repressing	TRUE	TRUE
Cluap1	ENSMUSG00000014232.15	0.697	1.28e-08	7.05e-08	chr16:3737079-3737182	+	CE	0.5936	0.29571	0.29786	0.93	Stimulating	FALSE	FALSE
Dpp7	ENSMUSG00000026958.14	0.535	1.14e-08	6.27e-08	chr2:25243620-25243738	-	CE	0.1806	0.80773	-0.62711	1	Repressing	TRUE	TRUE
Ggt7	ENSMUSG00000027603.16	0.604	1.09e-08	6.02e-08	chr2:155345122-155345156	-	AA	0.3502	0.10462	0.24561	0.956	Stimulating	TRUE	TRUE
Tmem222	ENSMUSG00000028857.17	0.35	9.01e-09	5.02e-08	chr4:132997981-132998125	-	CE	0.2185	0.00676	0.21175	1	Stimulating	TRUE	TRUE
Rbm25	ENSMUSG00000010608.16	0.364	7.72e-09	4.33e-08	chr12:83698420-83698524	+	CE	0.1531	0.04374	0.10936	1	Stimulating	FALSE	TRUE
Rbm25	ENSMUSG00000010608.16	0.364	7.72e-09	4.33e-08	chr12:83707981-83708042	+	CE	0.3439	0.22341	0.12045	0.967	Stimulating	TRUE	TRUE
Tnip1	ENSMUSG00000020400.18	0.434	7.72e-09	4.33e-08	chr11:54828887-54828891	-	AA	0.8395	0.95617	-0.11666	0.971	Repressing	FALSE	FALSE
Crb2	ENSMUSG00000035403.11	0.616	7.64e-09	4.28e-08	chr2:37682635-37682754	+	CE	0.3227	0.13509	0.1876	0.935	Stimulating	FALSE	FALSE
Zdhhc4	ENSMUSG00000001844.11	0.461	6.08e-09	3.44e-08	chr5:143314854-143314920	-	AD	0.286	0.15639	0.12961	0.979	Stimulating	FALSE	FALSE
Dot1l	ENSMUSG00000061589.15	0.353	5.45e-09	3.09e-08	chr10:80609575-80609602	+	AD	0.7765	0.9204	-0.14387	0.996	Repressing	TRUE	TRUE
Dot1l	ENSMUSG00000061589.15	0.353	5.45e-09	3.09e-08	chr10:80614097-80614133	+	AA	0.8359	0.98806	-0.15211	1	Repressing	TRUE	FALSE
Limch1	ENSMUSG00000037736.21	0.354	5.2e-09	2.96e-08	chr5:67145037-67145152	+	CE	0.019	0.03515	-0.016183	0.62	Repressing	TRUE	TRUE
Stat5b	ENSMUSG00000020919.12	0.573	3.7e-09	2.13e-08	chr11:100695825-100695852	-	AA	0.6643	0.95742	-0.29311	0.997	Repressing	TRUE	TRUE
Scyl3	ENSMUSG00000026584.15	0.48	3.38e-09	1.95e-08	chr1:163762201-163762261	+	AA	0.7283	0.83296	-0.10468	0.921	Repressing	FALSE	FALSE
Cert1	ENSMUSG00000021669.16	0.51	2.89e-09	1.67e-08	chr13:96721343-96721590	+	CE	0.1985	0.03359	0.16493	0.989	Stimulating	TRUE	TRUE
Faf1	ENSMUSG00000010517.8	0.323	2.88e-09	1.67e-08	chr4:109597850-109597913	+	CE	0.109	0.00501	0.10399	1	Stimulating	TRUE	FALSE
Ankrd16	ENSMUSG00000047909.12	0.631	2.48e-09	1.44e-08	chr2:11784635-11784708	+	AD	0.4194	0.8841	-0.46467	1	Repressing	TRUE	FALSE
Zrsr2	ENSMUSG00000031370.13	0.433	1.9e-09	1.11e-08	chrX:162728289-162728345	-	CE	0.5362	0.22317	0.31307	0.979	Stimulating	TRUE	TRUE
Gfm2	ENSMUSG00000021666.17	0.483	1.71e-09	1e-08	chr13:97288143-97288232	+	CE	0.6565	0.10845	0.54806	1	Stimulating	TRUE	TRUE
Esco1	ENSMUSG00000024293.17	0.599	1.69e-09	9.95e-09	chr18:10577638-10577759	-	CE	0.3805	0.11689	0.26364	0.991	Stimulating	TRUE	TRUE
Atr	ENSMUSG00000032409.16	0.646	1.64e-09	9.61e-09	chr9:95772816-95772909	+	CE	0.8291	0.94339	-0.11433	0.99	Repressing	TRUE	FALSE
Wdr75	ENSMUSG00000025995.17	0.374	1.44e-09	8.48e-09	chr1:45853701-45853704	+	AA	0.8295	0.98714	-0.15765	1	Repressing	TRUE	FALSE
Pibf1	ENSMUSG00000022064.11	0.492	1.32e-09	7.78e-09	chr14:99342605-99342705	+	CE	0.7687	0.96257	-0.19385	0.994	Repressing	TRUE	FALSE
Sec24a	ENSMUSG00000036391.17	0.532	1.26e-09	7.46e-09	chr11:51608108-51608180	-	CE	0.2108	0.07339	0.13738	0.948	Stimulating	FALSE	FALSE
Adprs	ENSMUSG00000042558.17	0.391	1.07e-09	6.35e-09	chr4:126211698-126211776	-	RI	0.2756	0.17402	0.10157	0.971	Stimulating	TRUE	TRUE
2610301B20Rik	ENSMUSG00000059482.16	0.623	1.05e-09	6.21e-09	chr4:10891622-10891826	+	CE	0.3441	0.05657	0.2875	1	Stimulating	TRUE	FALSE
8030474K03Rik	ENSMUSG00000046774.18	0.539	9.71e-10	5.79e-09	chrX:100841708-100841762	+	CE	0.9758	0.98737	-0.011539	0.767	Stimulating	FALSE	FALSE
Arfrp1	ENSMUSG00000038671.16	0.412	9.49e-10	5.66e-09	chr2:181002794-181002864	-	CE	0.6885	0.92181	-0.23333	1	Repressing	FALSE	TRUE
Epb41l4b	ENSMUSG00000028434.13	0.555	6.99e-10	4.21e-09	chr4:57076914-57077002	-	CE	0.7682	0.92643	-0.1582	0.965	Repressing	TRUE	TRUE
Catsper2	ENSMUSG00000033486.15	0.868	6.13e-10	3.7e-09	chr2:121237824-121237996	-	CE	0.3251	0.7562	-0.43114	0.951	Repressing	FALSE	FALSE
Tpp2	ENSMUSG00000041763.15	0.473	6.07e-10	3.67e-09	chr1:44031555-44031565	+	AD	0.1871	0.03257	0.15451	1	Stimulating	TRUE	TRUE
Hltf	ENSMUSG00000002428.13	0.435	6.04e-10	3.66e-09	chr3:20118730-20118734	+	AA	0.7227	0.93623	-0.2135	0.972	Repressing	TRUE	FALSE
Uba5	ENSMUSG00000032557.14	0.372	5.26e-10	3.19e-09	chr9:103937417-103937421	-	AD	0.6308	0.97068	-0.33989	1	Repressing	TRUE	TRUE
Foxp1	ENSMUSG00000030067.18	0.561	5.19e-10	3.15e-09	chr6:98917956-98918125	-	CE	0.4089	0.23163	0.17731	0.976	Stimulating	TRUE	FALSE
Ubxn7	ENSMUSG00000053774.10	0.489	4.79e-10	2.91e-09	chr16:32200266-32200473	+	AD	0.817	0.94083	-0.12379	0.999	Repressing	TRUE	FALSE
Synrg	ENSMUSG00000034940.16	0.44	4.39e-10	2.68e-09	chr11:83880506-83880599	+	AA	0.8506	0.97127	-0.12068	1	Repressing	TRUE	FALSE
Phf14	ENSMUSG00000029629.18	0.291	4.13e-10	2.53e-09	chr6:11987575-11987681	+	CE	0.8529	0.98232	-0.12945	1	Repressing	TRUE	TRUE
Rufy2	ENSMUSG00000020070.19	0.436	3.8e-10	2.33e-09	chr10:62840393-62840435	+	AA	0.3764	0.1217	0.25468	0.998	Stimulating	TRUE	TRUE
Abcb1b	ENSMUSG00000028970.10	0.649	3.61e-10	2.22e-09	chr5:8860558-8860615	+	CE	0.6731	0.94891	-0.27577	0.999	Repressing	TRUE	FALSE
St6galnac2	ENSMUSG00000057286.7	1.181	3.47e-10	2.13e-09	chr11:116570817-116570915	-	AA	0.8792	0.54314	0.33604	0.965	Stimulating	FALSE	FALSE
Crebl2	ENSMUSG00000032652.14	0.964	2.66e-10	1.64e-09	chr6:134826191-134826263	+	AD	0.7172	0.88039	-0.16322	0.903	Repressing	FALSE	FALSE
Rnf8	ENSMUSG00000090083.12	0.383	2.49e-10	1.55e-09	chr17:29845817-29845920	+	RI	0.1168	0.72055	-0.60375	0.995	Repressing	FALSE	FALSE
Sdccag8	ENSMUSG00000026504.18	0.78	2.27e-10	1.41e-09	chr1:176699619-176699826	+	CE	0.2815	0.07131	0.21019	0.976	Stimulating	FALSE	TRUE
Hsf1	ENSMUSG00000022556.12	0.611	1.62e-10	1.02e-09	chr15:76381036-76381160	+	CE	0.8727	0.97515	-0.10242	0.994	Repressing	TRUE	FALSE
Bend7	ENSMUSG00000048186.15	0.919	1.44e-10	9.08e-10	chr2:4757531-4757580	+	AA	0.8143	0.94754	-0.13329	0.942	Repressing	TRUE	FALSE
Bend7	ENSMUSG00000048186.15	0.919	1.44e-10	9.08e-10	chr2:4767889-4767892	+	AA	0.5963	0.86154	-0.26525	0.922	Repressing	FALSE	FALSE
Usp20	ENSMUSG00000026854.17	0.706	1.26e-10	7.93e-10	chr2:30901393-30901397	+	AA	0.7846	0.97141	-0.18678	0.996	Repressing	FALSE	TRUE
Rap1gds1	ENSMUSG00000028149.13	0.352	1.15e-10	7.25e-10	chr3:138675669-138675736	-	CE	0.2403	0.04663	0.19369	0.999	Stimulating	FALSE	TRUE
Rngtt	ENSMUSG00000028274.18	0.389	1.08e-10	6.88e-10	chr4:33323655-33323838	+	CE	0.3036	0.12459	0.17904	0.952	Stimulating	TRUE	FALSE
5730455P16Rik	ENSMUSG00000057181.16	0.437	5.08e-11	3.29e-10	chr11:80264998-80265043	-	AA	0.8486	0.96867	-0.12004	0.991	Repressing	TRUE	FALSE
Ccdc186	ENSMUSG00000035173.15	0.375	4.52e-11	2.93e-10	chr19:56796410-56796492	-	AD	0.456	0.89624	-0.44022	1	Repressing	TRUE	FALSE
Polh	ENSMUSG00000023953.10	0.655	4.29e-11	2.79e-10	chr17:46505128-46505342	-	CE	0.1765	0.78731	-0.61085	1	Repressing	TRUE	TRUE
Clcn2	ENSMUSG00000022843.18	0.497	4.19e-11	2.72e-10	chr16:20530887-20530932	-	AA	0.6325	0.81053	-0.17805	0.968	Repressing	TRUE	TRUE
Mettl22	ENSMUSG00000039345.17	1.046	4.09e-11	2.66e-10	chr16:8299991-8300031	+	CE	0.3988	0.84177	-0.44297	0.984	Repressing	TRUE	FALSE
Eogt	ENSMUSG00000035245.13	0.77	3.95e-11	2.57e-10	chr6:97104667-97104810	-	CE	0.3868	0.11448	0.27235	0.917	Stimulating	FALSE	FALSE
Hmgxb3	ENSMUSG00000024622.9	0.379	1.99e-11	1.32e-10	chr18:61292230-61292284	-	CE	0.3244	0.11545	0.20897	0.989	Stimulating	FALSE	FALSE
Dclre1a	ENSMUSG00000025077.14	0.692	1.47e-11	9.85e-11	chr19:56533340-56534078	-	AA	0.776	0.94551	-0.16955	0.956	Repressing	TRUE	FALSE
Cep57	ENSMUSG00000031922.13	0.443	1.44e-11	9.64e-11	chr9:13737838-13738061	-	CE	0.2903	0.0679	0.22236	0.997	Stimulating	TRUE	FALSE
Cep57	ENSMUSG00000031922.13	0.443	1.44e-11	9.64e-11	chr9:13721923-13722158	-	CE	0.8001	0.96906	-0.16901	1	Repressing	TRUE	TRUE
1700008O03Rik	ENSMUSG00000008028.16	2.237	1.43e-11	9.56e-11	chr7:44012323-44012366	-	AD	0.8954	0.9209	-0.025495	0.675	Stimulating	FALSE	FALSE
Gdap2	ENSMUSG00000027865.11	0.706	1.25e-11	8.4e-11	chr3:100093886-100093923	+	AA	0.7392	0.92396	-0.18477	0.968	Repressing	TRUE	FALSE
Top1mt	ENSMUSG00000000934.10	0.609	1.2e-11	8.06e-11	chr15:75538171-75538229	-	AA	0.3401	0.13888	0.20122	0.965	Stimulating	TRUE	TRUE
Tma16	ENSMUSG00000025591.7	0.47	1.02e-11	6.9e-11	chr8:66935196-66935251	-	AA	0.6483	0.44203	0.20632	0.972	Stimulating	TRUE	FALSE
Pias3	ENSMUSG00000028101.19	0.809	8.9e-12	6.02e-11	chr3:96610945-96610975	+	AD	0.6639	0.90069	-0.23684	0.997	Repressing	TRUE	TRUE
Dus4l	ENSMUSG00000020648.4	0.736	8.6e-12	5.83e-11	chr12:31691728-31691747	-	AA	0.2677	0.10627	0.16147	0.942	Stimulating	FALSE	FALSE
Nup214	ENSMUSG00000001855.16	0.365	8.31e-12	5.63e-11	chr2:31880247-31880373	+	CE	0.833	0.96217	-0.12916	1	Repressing	TRUE	TRUE
Ulk3	ENSMUSG00000032308.10	0.673	7.63e-12	5.19e-11	chr9:57499614-57499696	+	CE	0.8274	0.97853	-0.15109	0.977	Repressing	TRUE	FALSE
Cog3	ENSMUSG00000034893.10	0.581	7.18e-12	4.9e-11	chr14:75979916-75979946	-	AA	0.5971	0.87781	-0.28068	1	Repressing	TRUE	FALSE
Pi4ka	ENSMUSG00000041720.15	0.391	5.53e-12	3.79e-11	chr16:17140852-17140900	-	AD	0.7347	0.99223	-0.25754	1	Repressing	TRUE	TRUE
Dzip3	ENSMUSG00000064061.14	0.616	5.36e-12	3.68e-11	chr16:48792835-48792971	-	CE	0.6091	0.30744	0.30167	0.951	Stimulating	TRUE	FALSE
Clvs1	ENSMUSG00000041216.16	0.526	4.68e-12	3.23e-11	chr4:9282009-9282012	+	AD	0.1842	0.55877	-0.37459	0.994	Repressing	TRUE	FALSE
Ctu2	ENSMUSG00000049482.17	0.48	4.42e-12	3.06e-11	chr8:123207825-123207871	+	AA	0.7594	0.89572	-0.13628	0.969	Repressing	TRUE	TRUE
Gm29247	ENSMUSG00000101104.7	1.436	4.08e-12	2.83e-11	chr1:44152116-44152162	-	AD	0.7767	0.52678	0.24989	0.987	Stimulating	TRUE	TRUE
Nt5dc1	ENSMUSG00000039480.15	0.758	4.07e-12	2.82e-11	chr10:34282542-34282681	-	CE	0.1893	0.04384	0.1455	0.974	Stimulating	FALSE	FALSE
C2cd5	ENSMUSG00000030279.16	0.465	3.96e-12	2.75e-11	chr6:143018269-143018420	-	CE	0.9766	0.98097	-0.004349	0.605	Stimulating	TRUE	TRUE
Mkln1	ENSMUSG00000025609.16	0.544	3.54e-12	2.47e-11	chr6:31435890-31436002	+	CE	0.8706	0.9861	-0.11551	1	Repressing	TRUE	TRUE
Zfyve16	ENSMUSG00000021706.15	0.64	3.37e-12	2.35e-11	chr13:92644800-92644854	-	AA	0.6817	0.94548	-0.2638	0.999	Repressing	FALSE	FALSE
Btbd8	ENSMUSG00000111375.5	0.64	2.89e-12	2.02e-11	chr5:107645713-107645716	+	AD	0.7051	0.90458	-0.19946	0.944	Repressing	TRUE	TRUE
Fkbp15	ENSMUSG00000066151.13	0.544	2.23e-12	1.56e-11	chr4:62258365-62258470	-	AD	0.1826	0.05621	0.12642	0.97	Stimulating	TRUE	TRUE
Prdm15	ENSMUSG00000014039.19	0.6	1.67e-12	1.18e-11	chr16:97613892-97613925	-	AA	0.8577	0.96967	-0.11199	0.989	Repressing	FALSE	FALSE
Ercc2	ENSMUSG00000030400.18	0.943	1.52e-12	1.08e-11	chr7:19127358-19127430	+	CE	0.6567	0.77307	-0.11637	0.91	Repressing	TRUE	FALSE
Wdr7	ENSMUSG00000040560.11	0.375	1.49e-12	1.06e-11	chr18:63873177-63873318	+	AD	0.8528	0.98508	-0.13232	0.986	Repressing	FALSE	FALSE
Ccdc33	ENSMUSG00000037716.16	1.766	1.12e-12	8.02e-12	chr9:58021580-58021622	-	CE	0.9329	0.93505	-0.002162	0.517	Stimulating	FALSE	FALSE
Sec31b	ENSMUSG00000051984.14	1.086	1.12e-12	7.98e-12	chr19:44524571-44524692	-	AA	0.7077	0.90697	-0.19928	0.924	Repressing	FALSE	FALSE
Slc35b1	ENSMUSG00000020873.16	0.413	7.2e-13	5.2e-12	chr11:95277312-95277336	+	AA	0.4195	0.81072	-0.39117	0.999	Repressing	TRUE	FALSE
Tlk1	ENSMUSG00000041997.17	0.283	6.93e-13	5.01e-12	chr2:70599206-70599274	-	CE	0.3944	0.19379	0.20057	1	Stimulating	TRUE	TRUE
Dhx15	ENSMUSG00000029169.12	0.298	6.88e-13	4.98e-12	chr5:52314912-52314919	-	AA	0.6458	0.95387	-0.30805	1	Repressing	TRUE	FALSE
Cog4	ENSMUSG00000031753.17	0.607	5.19e-13	3.78e-12	chr8:111592609-111592727	+	CE	0.8387	0.99669	-0.15798	1	Repressing	TRUE	FALSE
Srsf11	ENSMUSG00000055436.19	0.298	3.68e-13	2.7e-12	chr3:157728880-157728991	-	CE	0.4743	0.22018	0.25413	1	Stimulating	TRUE	TRUE
Thoc3	ENSMUSG00000025872.6	0.83	2.01e-13	1.49e-12	chr13:54614198-54614268	-	AA	0.4374	0.059	0.37839	1	Stimulating	TRUE	TRUE
Parp2	ENSMUSG00000036023.7	0.415	1.97e-13	1.46e-12	chr14:51052413-51052423	+	AD	0.7814	0.97464	-0.19324	1	Repressing	FALSE	FALSE
Parp2	ENSMUSG00000036023.7	0.415	1.97e-13	1.46e-12	chr14:51054581-51054649	+	AD	0.1961	0.06206	0.13401	1	Stimulating	TRUE	TRUE
Gbf1	ENSMUSG00000025224.17	0.542	1.62e-13	1.21e-12	chr19:46256830-46256858	+	AA	0.8577	0.99045	-0.13272	0.998	Repressing	TRUE	FALSE
Mttp	ENSMUSG00000028158.15	0.564	1.33e-13	9.99e-13	chr3:137814926-137814929	-	AA	0.8405	0.96494	-0.12448	0.936	Repressing	FALSE	FALSE
Sharpin	ENSMUSG00000022552.17	0.687	1.33e-13	9.97e-13	chr15:76234255-76234429	-	CE	0.7348	0.92593	-0.19117	0.968	Repressing	FALSE	FALSE
Tapt1	ENSMUSG00000046985.12	0.543	1.17e-13	8.82e-13	chr5:44356655-44356720	-	CE	0.3403	0.13671	0.20361	0.931	Stimulating	TRUE	TRUE
Ccdc77	ENSMUSG00000030177.15	0.553	1.17e-13	8.81e-13	chr6:120308773-120308992	-	CE	0.8011	0.9385	-0.13745	0.953	Repressing	FALSE	FALSE
Dlg4	ENSMUSG00000020886.18	0.632	1.16e-13	8.76e-13	chr11:69934484-69934593	+	CE	0.1677	0.65376	-0.48602	1	Repressing	TRUE	FALSE
Ctdspl2	ENSMUSG00000033411.17	0.495	1.16e-13	8.72e-13	chr2:121826402-121826487	+	CE	0.2009	0.05211	0.14877	0.999	Stimulating	FALSE	FALSE
Pcsk7	ENSMUSG00000035382.10	0.603	1.13e-13	8.55e-13	chr9:45838335-45838416	+	CE	0.4677	0.15972	0.30802	0.976	Stimulating	TRUE	TRUE
Abcf3	ENSMUSG00000003234.17	0.699	8.76e-14	6.66e-13	chr16:20371009-20371072	+	AA	0.8219	0.94428	-0.12235	1	Repressing	TRUE	FALSE
Ppp4r3a	ENSMUSG00000041846.16	0.442	8.13e-14	6.19e-13	chr12:101011785-101011940	-	CE	0.7085	0.35148	0.35702	1	Stimulating	FALSE	TRUE
Luc7l2	ENSMUSG00000029823.17	0.567	7.57e-14	5.77e-13	chr6:38545782-38545852	+	CE	0.6314	0.37106	0.26037	0.974	Stimulating	TRUE	TRUE
Rhbdd2	ENSMUSG00000039917.11	0.671	7.29e-14	5.56e-13	chr5:135663958-135664077	+	CE	0.7045	0.27344	0.43105	1	Stimulating	TRUE	TRUE
Snx14	ENSMUSG00000032422.19	0.471	6.21e-14	4.75e-13	chr9:88336346-88336348	-	AA	0.9353	0.95115	-0.015896	0.7	Stimulating	TRUE	TRUE
Ess2	ENSMUSG00000003527.10	0.635	4.86e-14	3.74e-13	chr16:17725468-17725501	-	AA	0.6383	0.94905	-0.31075	0.998	Repressing	TRUE	TRUE
Cep135	ENSMUSG00000036403.16	0.456	4.32e-14	3.33e-13	chr5:76754569-76754572	+	AA	0.7049	0.87504	-0.17011	0.938	Repressing	FALSE	FALSE
Setd7	ENSMUSG00000037111.10	0.617	4.28e-14	3.3e-13	chr3:51440754-51440872	-	CE	0.3377	0.03424	0.30349	1	Stimulating	FALSE	FALSE
Phkg2	ENSMUSG00000030815.12	0.563	3.06e-14	2.37e-13	chr7:127177147-127177201	+	CE	0.3341	0.59429	-0.26015	0.957	Repressing	TRUE	FALSE
Msh5	ENSMUSG00000007035.16	1.146	1.87e-14	1.46e-13	chr17:35246561-35246564	-	AA	0.866	0.43153	0.43453	0.977	Stimulating	FALSE	FALSE
Mcm9	ENSMUSG00000058298.11	0.716	1.58e-14	1.25e-13	chr10:53423499-53423610	-	AD	0.6452	0.8896	-0.24443	0.962	Repressing	TRUE	TRUE
Rev1	ENSMUSG00000026082.12	0.413	1.15e-14	9.05e-14	chr1:38120240-38120439	-	CE	0.614	0.32213	0.29188	0.999	Stimulating	TRUE	TRUE
Patz1	ENSMUSG00000020453.18	0.488	1.09e-14	8.6e-14	chr11:3244456-3244547	+	CE	0.6286	0.46842	0.16021	0.905	Stimulating	FALSE	FALSE
Tfcp2	ENSMUSG00000009733.10	0.668	1.05e-14	8.29e-14	chr15:100420270-100420376	-	CE	0.7433	0.8437	-0.10036	0.94	Repressing	TRUE	FALSE
Max	ENSMUSG00000059436.14	0.487	9.52e-15	7.56e-14	chr12:76986204-76986288	-	CE	0.4441	0.18825	0.25585	1	Stimulating	TRUE	TRUE
Epc1	ENSMUSG00000024240.14	0.694	7.25e-15	5.79e-14	chr18:6441802-6441912	-	CE	0.363	0.10741	0.25559	0.999	Stimulating	TRUE	FALSE
Crtc3	ENSMUSG00000030527.16	0.924	5.23e-15	4.21e-14	chr7:80266213-80266313	-	CE	0.5268	0.83517	-0.30837	0.952	Repressing	TRUE	FALSE
Mettl25	ENSMUSG00000036009.17	1.066	4.88e-15	3.93e-14	chr10:105671988-105672081	-	CE	0.4303	0.11618	0.31408	0.996	Stimulating	FALSE	FALSE
Coq6	ENSMUSG00000021235.14	0.856	4.75e-15	3.83e-14	chr12:84414917-84414975	+	CE	0.8178	0.9252	-0.1074	0.968	Repressing	TRUE	FALSE
Coq6	ENSMUSG00000021235.14	0.856	4.75e-15	3.83e-14	chr12:84417129-84417160	+	AD	0.5383	0.94973	-0.41145	1	Repressing	TRUE	TRUE
Coq6	ENSMUSG00000021235.14	0.856	4.75e-15	3.83e-14	chr12:84418178-84418224	+	AA	0.1743	0.065	0.10933	0.948	Stimulating	FALSE	TRUE
Actr5	ENSMUSG00000037761.17	0.987	2.8e-15	2.29e-14	chr2:158473383-158473390	+	AA	0.5926	0.90489	-0.31234	0.998	Repressing	TRUE	TRUE
Exoc2	ENSMUSG00000021357.15	0.464	2.71e-15	2.21e-14	chr13:31069929-31070084	-	CE	0.3141	0.02366	0.2904	1	Stimulating	TRUE	FALSE
Vps33b	ENSMUSG00000030534.14	0.652	2.03e-15	1.67e-14	chr7:79929766-79929781	+	AD	0.4763	0.07243	0.40391	1	Stimulating	TRUE	TRUE
Pcsk5	ENSMUSG00000024713.17	1.504	1.94e-15	1.59e-14	chr19:17595015-17595118	-	CE	0.255	0.67946	-0.4245	0.97	Repressing	TRUE	TRUE
Pan2	ENSMUSG00000005682.10	0.434	1.93e-15	1.58e-14	chr10:128140259-128140362	+	AD	0.791	0.98798	-0.19694	1	Repressing	TRUE	TRUE
Fer	ENSMUSG00000000127.16	0.589	1.45e-15	1.2e-14	chr17:64248578-64248752	+	CE	0.1922	0.03837	0.15383	0.984	Stimulating	TRUE	FALSE
Fer	ENSMUSG00000000127.16	0.589	1.45e-15	1.2e-14	chr17:64264120-64264312	+	CE	0.1537	0.03803	0.11572	0.94	Stimulating	FALSE	FALSE
Relt	ENSMUSG00000008318.11	1.377	1.42e-15	1.17e-14	chr7:100497629-100497710	-	CE	0.8107	0.97787	-0.16716	1	Repressing	FALSE	FALSE
Rcc1l	ENSMUSG00000061979.9	0.621	1.21e-15	1e-14	chr5:134200678-134200685	-	AD	0.335	0.10762	0.22733	0.99	Stimulating	FALSE	FALSE
Hps3	ENSMUSG00000027615.15	0.976	7.95e-16	6.62e-15	chr3:20072916-20072974	-	AD	0.2589	0.09374	0.16515	0.958	Stimulating	TRUE	FALSE
Tex10	ENSMUSG00000028345.16	0.534	6.97e-16	5.82e-15	chr4:48468281-48468753	-	AD	0.5612	0.96745	-0.40624	1	Repressing	TRUE	TRUE
Snx25	ENSMUSG00000038291.17	0.811	5.05e-16	4.24e-15	chr8:46489437-46489539	-	CE	0.2378	0.04568	0.19209	0.978	Stimulating	TRUE	FALSE
Sf3b1	ENSMUSG00000025982.14	0.366	4.23e-16	3.56e-15	chr1:55054028-55054083	-	CE	0.3593	0.12732	0.23194	1	Stimulating	TRUE	TRUE
Elac2	ENSMUSG00000020549.15	0.495	3.48e-16	2.94e-15	chr11:64883181-64883185	+	AD	0.8212	0.95759	-0.13641	0.984	Repressing	TRUE	TRUE
Mga	ENSMUSG00000033943.16	0.468	3.13e-16	2.65e-15	chr2:119769120-119769123	+	AA	0.6323	0.86672	-0.23437	0.996	Repressing	TRUE	FALSE
Tex9	ENSMUSG00000090626.10	0.539	2.94e-16	2.49e-15	chr9:72389729-72389811	-	CE	0.5982	0.91161	-0.31345	0.999	Repressing	TRUE	FALSE
Tasp1	ENSMUSG00000039033.12	0.988	2.13e-16	1.81e-15	chr2:139789077-139789089	-	AD	0.4175	0.89825	-0.48075	1	Repressing	TRUE	FALSE
Scn8a	ENSMUSG00000023033.15	0.473	1.93e-16	1.65e-15	chr15:100921720-100921787	+	CE	0.9421	0.94562	-0.003531	0.521	Stimulating	TRUE	FALSE
Otulin	ENSMUSG00000046034.9	0.633	1.69e-16	1.45e-15	chr15:27623368-27623444	-	CE	0.8284	0.96293	-0.13453	0.99	Repressing	TRUE	FALSE
Idua	ENSMUSG00000033540.19	0.881	8.12e-17	7.05e-16	chr5:108827365-108827450	+	CE	0.7104	0.90955	-0.19912	0.974	Repressing	TRUE	FALSE
Idua	ENSMUSG00000033540.19	0.881	8.12e-17	7.05e-16	chr5:108828161-108828260	+	AA	0.5077	0.90578	-0.39807	0.997	Repressing	TRUE	FALSE
Ccdc171	ENSMUSG00000052407.18	0.989	3.65e-17	3.22e-16	chr4:83539062-83539200	+	CE	0.5767	0.9453	-0.36856	0.995	Repressing	FALSE	FALSE
Xntrpc	ENSMUSG00000070425.14	1.257	3.21e-17	2.83e-16	chr7:101728026-101728104	+	AD	0.4903	0.17003	0.32023	0.988	Stimulating	FALSE	FALSE
Sirt1	ENSMUSG00000020063.17	1.023	2.75e-17	2.43e-16	chr10:63162439-63162560	-	CE	0.2521	0.05373	0.19834	0.999	Stimulating	FALSE	FALSE
Xrn1	ENSMUSG00000032410.14	0.46	2.6e-17	2.31e-16	chr9:95862589-95862666	+	CE	0.148	0.02821	0.11981	0.996	Stimulating	FALSE	FALSE
Lsg1	ENSMUSG00000022538.21	0.524	2.39e-17	2.12e-16	chr16:30396717-30396815	-	CE	0.1209	0.01988	0.10098	1	Stimulating	FALSE	TRUE
Srrm1	ENSMUSG00000028809.17	0.524	2.19e-17	1.95e-16	chr4:135073627-135073756	-	CE	0.4652	0.18754	0.27767	1	Stimulating	FALSE	TRUE
Srrm1	ENSMUSG00000028809.17	0.524	2.19e-17	1.95e-16	chr4:135065860-135065897	-	CE	0.3327	0.11382	0.21893	0.954	Stimulating	TRUE	TRUE
Msantd2	ENSMUSG00000042138.10	0.642	1.65e-17	1.48e-16	chr9:37402752-37402865	+	CE	0.4299	0.13215	0.29771	1	Stimulating	FALSE	TRUE
Nars2	ENSMUSG00000018995.13	0.925	1.38e-17	1.24e-16	chr7:96652005-96652099	+	CE	0.8441	0.98602	-0.14196	1	Repressing	TRUE	TRUE
Wdfy2	ENSMUSG00000014547.11	0.445	1.11e-17	9.97e-17	chr14:63137704-63137777	+	CE	0.7551	0.86505	-0.10996	0.948	Repressing	TRUE	FALSE
Slc7a6os	ENSMUSG00000033106.7	0.523	6.5e-18	5.93e-17	chr8:106928984-106928991	-	AA	0.3284	0.14821	0.18019	1	Stimulating	TRUE	TRUE
Gpatch8	ENSMUSG00000034621.15	0.515	5.79e-18	5.28e-17	chr11:102422139-102422156	-	CE	0.1934	0.04895	0.14443	1	Stimulating	TRUE	TRUE
Tmem214	ENSMUSG00000038828.14	0.614	4.66e-18	4.27e-17	chr5:31030205-31030248	+	CE	0.2636	0.12048	0.14317	0.966	Stimulating	FALSE	TRUE
Gorab	ENSMUSG00000040124.6	0.932	1.57e-18	1.46e-17	chr1:163224377-163224380	-	AD	0.4428	0.17079	0.27199	0.964	Stimulating	FALSE	FALSE
Zfp408	ENSMUSG00000075040.10	0.585	1.42e-18	1.32e-17	chr2:91479281-91479371	-	CE	0.4047	0.21577	0.18896	0.954	Stimulating	FALSE	FALSE
Chd6	ENSMUSG00000057133.15	0.757	1.27e-18	1.19e-17	chr2:160857781-160857882	-	CE	0.7038	0.20025	0.50355	1	Stimulating	TRUE	FALSE
Chd6	ENSMUSG00000057133.15	0.757	1.27e-18	1.19e-17	chr2:160806678-160806714	-	CE	0.2915	0.17951	0.11195	0.924	Stimulating	TRUE	FALSE
Srrd	ENSMUSG00000029346.13	0.721	8.93e-19	8.42e-18	chr5:112486339-112486433	-	AA	0.553	0.39785	0.15516	0.959	Stimulating	TRUE	FALSE
Usp38	ENSMUSG00000038250.10	0.456	7.76e-19	7.33e-18	chr8:81727026-81727141	-	CE	0.2558	0.04814	0.20768	0.984	Stimulating	FALSE	FALSE
Ccdc138	ENSMUSG00000038010.10	0.923	4.86e-19	4.63e-18	chr10:58345327-58345454	+	CE	0.4852	0.76823	-0.28303	0.925	Repressing	FALSE	FALSE
Ccdc138	ENSMUSG00000038010.10	0.923	4.86e-19	4.63e-18	chr10:58380739-58380931	+	CE	0.8392	0.97158	-0.13234	0.985	Repressing	FALSE	FALSE
Slc37a4	ENSMUSG00000032114.10	0.869	3.7e-19	3.54e-18	chr9:44310515-44310545	+	AA	0.2866	0.12492	0.16167	0.954	Stimulating	FALSE	TRUE
Exosc2	ENSMUSG00000039356.16	0.499	2.57e-19	2.47e-18	chr2:31562586-31562598	+	AD	0.2626	0.01707	0.24551	1	Stimulating	TRUE	TRUE
Mms19	ENSMUSG00000025159.9	0.543	1.97e-19	1.91e-18	chr19:41938021-41938031	-	AA	0.2884	0.09831	0.19006	1	Stimulating	FALSE	TRUE
Ndufaf6	ENSMUSG00000050323.15	0.935	9.36e-20	9.16e-19	chr4:11073144-11073186	-	AD	0.7718	0.93704	-0.16522	0.971	Repressing	TRUE	FALSE
Farsa	ENSMUSG00000003808.19	0.474	9.16e-20	8.95e-19	chr8:85587587-85587672	+	AD	0.7828	0.97667	-0.19385	1	Repressing	TRUE	TRUE
Slc22a15	ENSMUSG00000033147.17	1.232	7.27e-20	7.14e-19	chr3:101787504-101787540	-	AA	0.3609	0.77467	-0.41373	0.977	Repressing	FALSE	FALSE
Stx18	ENSMUSG00000029125.15	0.695	6.54e-20	6.44e-19	chr5:38268640-38268784	+	CE	0.2055	0.01444	0.19109	1	Stimulating	TRUE	TRUE
Tmem67	ENSMUSG00000049488.15	0.977	5.77e-20	5.7e-19	chr4:12059788-12059895	-	CE	0.2548	0.10608	0.14871	0.916	Stimulating	FALSE	FALSE
Zswim6	ENSMUSG00000032846.13	0.522	5.37e-20	5.3e-19	chr13:107881333-107881464	-	CE	0.1597	0.05584	0.10383	0.98	Stimulating	FALSE	FALSE
Rufy1	ENSMUSG00000020375.10	0.907	2.48e-20	2.48e-19	chr11:50300646-50300794	-	CE	0.3363	0.12958	0.20673	0.999	Stimulating	FALSE	TRUE
Prpf40b	ENSMUSG00000023007.16	0.843	2.34e-20	2.34e-19	chr15:99203047-99203074	+	CE	0.7916	0.95631	-0.16466	0.988	Repressing	TRUE	FALSE
Prpf40b	ENSMUSG00000023007.16	0.843	2.34e-20	2.34e-19	chr15:99212993-99213071	+	AA	0.3738	0.21886	0.15492	0.957	Stimulating	TRUE	TRUE
Cebpz	ENSMUSG00000024081.10	0.397	2.13e-20	2.13e-19	chr17:79242004-79242289	-	AD	0.8377	0.97298	-0.13527	0.996	Repressing	TRUE	TRUE
Slc25a16	ENSMUSG00000071253.9	0.793	2.09e-20	2.09e-19	chr10:62768498-62768561	+	CE	0.6208	0.91679	-0.29603	0.973	Repressing	TRUE	TRUE
Plcb4	ENSMUSG00000039943.17	0.683	1.97e-20	1.98e-19	chr2:135781867-135781924	+	CE	0.5499	0.93271	-0.38284	0.998	Repressing	FALSE	FALSE
Scmh1	ENSMUSG00000000085.17	0.594	1.95e-20	1.96e-19	chr4:120374264-120374274	+	AD	0.332	0.84083	-0.50884	0.995	Repressing	FALSE	TRUE
Tbc1d31	ENSMUSG00000022364.15	0.684	1.72e-20	1.73e-19	chr15:57805929-57805956	+	AA	0.8729	0.98561	-0.11274	0.997	Repressing	FALSE	FALSE
Tbc1d31	ENSMUSG00000022364.15	0.684	1.72e-20	1.73e-19	chr15:57816884-57816887	+	AA	0.7804	0.9745	-0.19406	0.988	Repressing	TRUE	FALSE
Eps15l1	ENSMUSG00000006276.11	0.431	1.39e-20	1.4e-19	chr8:73126850-73126869	-	AD	0.2293	0.09507	0.1342	0.981	Stimulating	FALSE	TRUE
Nadsyn1	ENSMUSG00000031090.15	0.815	1.31e-20	1.33e-19	chr7:143366227-143366344	-	CE	0.3225	0.7814	-0.45894	0.996	Repressing	FALSE	TRUE
Ttc19	ENSMUSG00000042298.19	0.69	8.4e-21	8.55e-20	chr11:62185028-62185178	+	CE	0.2669	0.05196	0.21496	1	Stimulating	FALSE	FALSE
Chtop	ENSMUSG00000001017.16	0.427	5.27e-21	5.4e-20	chr3:90407688-90407821	-	CE	0.1735	0.05892	0.11455	0.993	Stimulating	TRUE	TRUE
Yars2	ENSMUSG00000022792.17	0.719	3.87e-21	4e-20	chr16:16124327-16124361	+	AA	0.4707	0.89731	-0.42664	1	Repressing	TRUE	TRUE
Shprh	ENSMUSG00000090112.9	0.542	2.98e-21	3.09e-20	chr10:11040089-11040092	+	AA	0.4608	0.82329	-0.36247	0.976	Repressing	FALSE	TRUE
Shprh	ENSMUSG00000090112.9	0.542	2.98e-21	3.09e-20	chr10:11042230-11042351	+	AA	0.8351	0.95032	-0.11518	0.974	Repressing	TRUE	TRUE
Shprh	ENSMUSG00000090112.9	0.542	2.98e-21	3.09e-20	chr10:11047739-11047745	+	AD	0.187	0.04954	0.13741	0.991	Stimulating	TRUE	FALSE
Supt6	ENSMUSG00000002052.7	0.487	2.16e-21	2.25e-20	chr11:78124263-78124370	-	AD	0.1722	0.01312	0.15905	1	Stimulating	TRUE	TRUE
Supt6	ENSMUSG00000002052.7	0.487	2.16e-21	2.25e-20	chr11:78111423-78111573	-	CE	0.1639	0.02691	0.13701	0.999	Stimulating	TRUE	TRUE
Cdc14b	ENSMUSG00000033102.16	1.014	1.65e-21	1.73e-20	chr13:64353085-64353231	-	CE	0.6343	0.36477	0.2695	0.994	Stimulating	FALSE	FALSE
Xpo6	ENSMUSG00000000131.16	0.773	1.5e-21	1.57e-20	chr7:125748676-125748709	-	CE	0.2587	0.14351	0.11514	0.987	Stimulating	TRUE	TRUE
Srbd1	ENSMUSG00000024135.11	0.568	1.19e-21	1.25e-20	chr17:86427582-86427682	-	CE	0.2901	0.08857	0.20152	0.985	Stimulating	TRUE	FALSE
Rnf149	ENSMUSG00000048234.14	0.526	1.14e-21	1.2e-20	chr1:39597396-39597492	-	CE	0.472	0.9221	-0.45013	1	Repressing	TRUE	TRUE
Pan3	ENSMUSG00000029647.16	0.557	1.08e-21	1.13e-20	chr5:147439895-147440012	+	CE	0.4964	0.34852	0.14788	0.959	Stimulating	FALSE	TRUE
Pan3	ENSMUSG00000029647.16	0.557	1.08e-21	1.13e-20	chr5:147474014-147474084	+	CE	0.3176	0.16903	0.14859	0.976	Stimulating	FALSE	FALSE
Sart3	ENSMUSG00000018974.8	0.436	9.58e-22	1.01e-20	chr5:113893431-113893441	-	AD	0.7023	0.94917	-0.24691	1	Repressing	TRUE	TRUE
Dclre1c	ENSMUSG00000026648.19	0.899	5.94e-22	6.29e-21	chr2:3437475-3437530	+	CE	0.5625	0.82594	-0.26345	0.94	Repressing	TRUE	TRUE
Zzz3	ENSMUSG00000039068.17	0.554	5.22e-22	5.54e-21	chr3:152152266-152152326	+	CE	0.1845	0.08051	0.10394	0.966	Stimulating	TRUE	TRUE
Pot1b	ENSMUSG00000024174.10	0.687	4.25e-22	4.52e-21	chr17:55994198-55994326	-	CE	0.345	0.05515	0.28983	0.998	Stimulating	FALSE	FALSE
Pot1b	ENSMUSG00000024174.10	0.687	4.25e-22	4.52e-21	chr17:55972648-55972661	-	AD	0.331	0.79372	-0.46272	1	Repressing	FALSE	TRUE
Adgrv1	ENSMUSG00000069170.15	0.405	4.14e-22	4.42e-21	chr13:81629632-81629636	-	AA	0.3875	0.77899	-0.39151	0.931	Repressing	FALSE	FALSE
Zfp511	ENSMUSG00000025470.12	0.999	2.84e-22	3.04e-21	chr7:139617495-139617553	+	AD	0.6399	0.89154	-0.25161	0.997	Repressing	TRUE	TRUE
Rpap3	ENSMUSG00000022466.7	0.615	2.19e-22	2.35e-21	chr15:97591095-97591165	-	CE	0.846	0.97849	-0.13253	1	Repressing	TRUE	TRUE
Adcy2	ENSMUSG00000021536.8	1.02	1.94e-22	2.08e-21	chr13:68800129-68800145	-	AA	0.4852	0.92728	-0.44205	0.995	Repressing	TRUE	FALSE
Vps52	ENSMUSG00000024319.19	0.556	1.94e-22	2.08e-21	chr17:34178924-34178968	+	AA	0.2267	0.10657	0.12017	0.919	Stimulating	TRUE	TRUE
Vps52	ENSMUSG00000024319.19	0.556	1.94e-22	2.08e-21	chr17:34181390-34181396	+	AA	0.261	0.11102	0.14997	0.946	Stimulating	FALSE	TRUE
Smndc1	ENSMUSG00000025024.8	0.796	9.51e-23	1.03e-21	chr19:53374804-53374987	-	CE	0.3367	0.06538	0.2713	1	Stimulating	TRUE	TRUE
Smndc1	ENSMUSG00000025024.8	0.796	9.51e-23	1.03e-21	chr19:53372150-53372166	-	AA	0.5857	0.0979	0.48785	1	Stimulating	TRUE	TRUE
Acox1	ENSMUSG00000020777.17	0.694	6.88e-23	7.52e-22	chr11:116080241-116080401	-	CE	0.3696	0.12114	0.24848	0.99	Stimulating	TRUE	TRUE
Tbc1d23	ENSMUSG00000022749.9	0.612	5.16e-23	5.66e-22	chr16:57032854-57032938	-	AA	0.8203	0.97674	-0.15647	1	Repressing	FALSE	FALSE
Tent2	ENSMUSG00000042167.7	0.729	4.09e-23	4.49e-22	chr13:93313603-93313766	-	CE	0.6126	0.27836	0.33419	1	Stimulating	FALSE	FALSE
AU022252	ENSMUSG00000078584.10	0.516	2.71e-23	3e-22	chr4:119089780-119089832	-	AD	0.682	0.9035	-0.22152	0.991	Repressing	TRUE	FALSE
Pclo	ENSMUSG00000061601.16	0.535	1.94e-23	2.16e-22	chr5:14730264-14730383	+	AA	0.6444	0.40294	0.24146	0.923	Stimulating	FALSE	TRUE
Sugp2	ENSMUSG00000036054.16	0.646	1.62e-23	1.81e-22	chr8:70713881-70713967	+	CE	0.9915	0.98846	0.003081	0.576	Stimulating	TRUE	TRUE
Pigb	ENSMUSG00000079469.11	0.726	1.44e-23	1.61e-22	chr9:72929615-72929768	-	AA	0.6828	0.94856	-0.26579	0.995	Repressing	FALSE	FALSE
Abcd4	ENSMUSG00000021240.7	0.794	1.15e-23	1.29e-22	chr12:84652646-84652737	-	CE	0.4924	0.78766	-0.29527	1	Repressing	TRUE	TRUE
Ric3	ENSMUSG00000048330.15	0.605	1.01e-23	1.13e-22	chr7:108656024-108656066	-	AA	0.565	0.28551	0.27948	0.942	Stimulating	TRUE	TRUE
E4f1	ENSMUSG00000024137.10	1.026	8.57e-24	9.63e-23	chr17:24664288-24664313	-	AA	0.7359	0.89583	-0.15989	0.952	Repressing	TRUE	FALSE
Alg8	ENSMUSG00000035704.18	0.76	7.12e-24	8.04e-23	chr7:97037656-97037689	+	AA	0.4555	0.82582	-0.37029	1	Repressing	TRUE	FALSE
AU041133	ENSMUSG00000078435.6	1.946	5.46e-24	6.2e-23	chr10:81979421-81979453	+	CE	0.8354	0.4344	0.40095	0.965	Stimulating	FALSE	FALSE
Micu3	ENSMUSG00000039478.16	1.507	4.08e-24	4.65e-23	chr8:40793339-40793370	+	CE	0.5912	0.88035	-0.28915	0.991	Repressing	TRUE	TRUE
Mapk8ip3	ENSMUSG00000024163.18	0.608	3.47e-24	3.97e-23	chr17:25135478-25135603	-	CE	0.8904	0.6972	0.19318	0.993	Stimulating	TRUE	TRUE
Mapk8ip3	ENSMUSG00000024163.18	0.608	3.47e-24	3.97e-23	chr17:25113682-25113729	-	AA	0.3596	0.11997	0.23965	0.915	Stimulating	FALSE	FALSE
Ppp4r1	ENSMUSG00000061950.18	0.602	3.26e-24	3.74e-23	chr17:66136370-66136374	+	AA	0.7786	0.97786	-0.19927	1	Repressing	TRUE	TRUE
Ppp4r1	ENSMUSG00000061950.18	0.602	3.26e-24	3.74e-23	chr17:66136866-66136985	+	CE	0.4494	0.08059	0.36885	1	Stimulating	TRUE	TRUE
Apmap	ENSMUSG00000033096.8	1.107	2.92e-24	3.36e-23	chr2:150441648-150441737	-	CE	0.2299	0.04637	0.1835	0.999	Stimulating	TRUE	TRUE
Dennd4c	ENSMUSG00000038024.18	0.693	1.98e-24	2.28e-23	chr4:86713359-86713449	+	AA	0.7486	0.90961	-0.16105	0.981	Repressing	TRUE	FALSE
Ankrd39	ENSMUSG00000079610.10	1.081	1.4e-24	1.62e-23	chr1:36585991-36586166	-	AD	0.5656	0.30049	0.26516	0.971	Stimulating	TRUE	FALSE
Agtpbp1	ENSMUSG00000021557.16	0.635	9.23e-25	1.08e-23	chr13:59665467-59665504	-	CE	0.7268	0.94336	-0.21661	0.993	Repressing	TRUE	TRUE
Tyw5	ENSMUSG00000048495.17	1.018	9.19e-25	1.07e-23	chr1:57440528-57440546	-	AD	0.1406	0.36445	-0.22389	0.997	Repressing	TRUE	TRUE
Nsl1	ENSMUSG00000062510.13	0.641	4.34e-25	5.13e-24	chr1:190801453-190801615	+	CE	0.5727	0.07123	0.5015	1	Stimulating	TRUE	FALSE
Trappc8	ENSMUSG00000033382.16	0.587	1.48e-25	1.78e-24	chr18:20970222-20970246	-	AA	0.6239	0.85044	-0.2265	0.997	Repressing	TRUE	TRUE
Cspp1	ENSMUSG00000056763.17	0.854	1.06e-25	1.28e-24	chr1:10155972-10156177	+	CE	0.6025	0.78081	-0.17827	0.983	Repressing	FALSE	TRUE
Niban3	ENSMUSG00000043243.16	1.217	8.63e-26	1.05e-24	chr8:72058251-72058362	+	CE	0.5099	0.8655	-0.35556	0.997	Repressing	FALSE	FALSE
Agl	ENSMUSG00000033400.15	0.745	8.37e-26	1.02e-24	chr3:116582347-116582356	-	AA	0.7966	0.9548	-0.1582	0.968	Repressing	FALSE	FALSE
Agl	ENSMUSG00000033400.15	0.745	8.37e-26	1.02e-24	chr3:116578709-116578752	-	AD	0.7456	0.96055	-0.21496	1	Repressing	TRUE	FALSE
Camk2d	ENSMUSG00000053819.17	0.787	5.5e-26	6.72e-25	chr3:126564434-126564506	+	CE	0.9766	0.98518	-0.008546	0.659	Stimulating	TRUE	TRUE
Polb	ENSMUSG00000031536.7	0.814	4.64e-26	5.68e-25	chr8:23127116-23127170	-	AA	0.7599	0.99318	-0.23327	1	Repressing	TRUE	TRUE
Atg2b	ENSMUSG00000041341.11	0.667	2.79e-26	3.45e-25	chr12:105615348-105615420	-	AA	0.618	0.82815	-0.21019	0.976	Repressing	FALSE	TRUE
Atg2b	ENSMUSG00000041341.11	0.667	2.79e-26	3.45e-25	chr12:105590242-105590243	-	AA	0.8298	0.98428	-0.1545	1	Repressing	FALSE	TRUE
Rab12	ENSMUSG00000023460.14	1.187	2.64e-26	3.27e-25	chr17:66811984-66812173	-	CE	0.9358	0.51757	0.41824	1	Stimulating	FALSE	FALSE
Fbxl4	ENSMUSG00000040410.15	1.068	2.42e-26	3.01e-25	chr4:22390677-22390713	+	AA	0.5924	0.75136	-0.15892	0.919	Repressing	TRUE	FALSE
Cpsf7	ENSMUSG00000034820.5	0.65	2.35e-26	2.92e-25	chr19:10509625-10509698	+	CE	0.2615	0.11473	0.14676	0.999	Stimulating	FALSE	TRUE
Nhlrc2	ENSMUSG00000025078.10	1.089	1.11e-26	1.39e-25	chr19:56563190-56563248	+	AA	0.6888	0.81255	-0.12376	0.928	Repressing	TRUE	TRUE
Foxred1	ENSMUSG00000039048.16	1.076	8.85e-27	1.11e-25	chr9:35116987-35117014	-	AA	0.6804	0.87607	-0.19569	0.999	Repressing	TRUE	TRUE
Arhgap9	ENSMUSG00000040345.11	3.073	7.79e-27	9.82e-26	chr10:127162521-127162741	+	RI	0.4381	0.11097	0.32712	0.95	Stimulating	FALSE	FALSE
Trmt6	ENSMUSG00000037376.15	0.652	6.82e-27	8.64e-26	chr2:132652007-132652125	-	AD	0.2741	0.05942	0.21467	1	Stimulating	TRUE	FALSE
Patl1	ENSMUSG00000046139.9	0.528	5.81e-27	7.37e-26	chr19:11899287-11899358	+	CE	0.5371	0.21974	0.31738	1	Stimulating	TRUE	TRUE
Eral1	ENSMUSG00000020832.15	0.785	4.32e-27	5.52e-26	chr11:77965187-77965303	-	RI	0.4296	0.12786	0.30177	0.998	Stimulating	TRUE	TRUE
Ubxn2b	ENSMUSG00000028243.6	0.813	4.12e-27	5.26e-26	chr4:6198001-6198084	+	CE	0.48	0.09395	0.38603	1	Stimulating	TRUE	TRUE
Itch	ENSMUSG00000027598.17	0.523	2.14e-27	2.76e-26	chr2:155050979-155051043	+	AA	0.7708	0.97827	-0.20746	1	Repressing	TRUE	FALSE
Dennd5b	ENSMUSG00000030313.16	0.851	8.48e-28	1.11e-26	chr6:148985153-148985195	-	CE	0.4421	0.14114	0.30098	0.996	Stimulating	FALSE	FALSE
Upf2	ENSMUSG00000043241.15	0.83	6.6e-28	8.64e-27	chr2:6008356-6008464	+	CE	0.8596	0.96522	-0.10559	0.964	Repressing	TRUE	FALSE
Prpf39	ENSMUSG00000035597.20	1.262	6.38e-28	8.35e-27	chr12:65090317-65090385	+	CE	0.5673	0.40207	0.16525	0.992	Stimulating	FALSE	TRUE
Prpf39	ENSMUSG00000035597.20	1.262	6.38e-28	8.35e-27	chr12:65090542-65090651	+	CE	0.6997	0.44882	0.25088	0.999	Stimulating	TRUE	TRUE
Prpf39	ENSMUSG00000035597.20	1.262	6.38e-28	8.35e-27	chr12:65102208-65102307	+	CE	0.7136	0.42463	0.28901	1	Stimulating	TRUE	TRUE
Tti2	ENSMUSG00000031577.11	0.794	3.81e-28	5.02e-27	chr8:31650016-31650077	+	AD	0.9924	0.9875	0.004857	0.628	Stimulating	TRUE	TRUE
Sugp1	ENSMUSG00000011306.8	0.636	3.75e-28	4.94e-27	chr8:70513096-70513185	+	AA	0.3977	0.21251	0.18523	0.988	Stimulating	TRUE	TRUE
Bdp1	ENSMUSG00000049658.14	0.511	3.56e-28	4.7e-27	chr13:100186144-100186367	-	AD	0.617	0.86453	-0.24749	0.993	Repressing	TRUE	FALSE
Kdm3a	ENSMUSG00000053470.14	0.959	2.57e-28	3.41e-27	chr6:71593802-71593854	-	CE	0.3635	0.08899	0.27453	1	Stimulating	TRUE	FALSE
Kdm3a	ENSMUSG00000053470.14	0.959	2.57e-28	3.41e-27	chr6:71588489-71588882	-	AD	0.8195	0.97058	-0.15109	1	Repressing	TRUE	TRUE
Pinx1	ENSMUSG00000021958.6	0.999	1.18e-28	1.58e-27	chr14:64130172-64130282	+	CE	0.3935	0.12662	0.26683	1	Stimulating	TRUE	FALSE
Atrip	ENSMUSG00000025646.10	0.756	9.64e-29	1.3e-27	chr9:108900356-108900476	-	CE	0.2053	0.07874	0.12659	0.985	Stimulating	FALSE	FALSE
Atrip	ENSMUSG00000025646.10	0.756	9.64e-29	1.3e-27	chr9:108894196-108894280	-	AD	0.8267	0.94073	-0.11406	0.979	Repressing	TRUE	FALSE
Nfyc	ENSMUSG00000032897.18	0.784	6.91e-29	9.36e-28	chr4:120625290-120625411	-	CE	0.1423	0.0419	0.10038	0.994	Stimulating	FALSE	TRUE
Phip	ENSMUSG00000032253.14	0.485	3.8e-29	5.19e-28	chr9:82798015-82798077	-	CE	0.3419	0.16414	0.17779	0.991	Stimulating	TRUE	FALSE
Ccar1	ENSMUSG00000020074.8	0.505	3.69e-29	5.04e-28	chr10:62600103-62600313	-	CE	0.5856	0.92493	-0.33935	1	Repressing	TRUE	FALSE
Zfp280d	ENSMUSG00000038535.18	0.898	2.91e-29	3.99e-28	chr9:72226006-72226123	+	CE	0.6057	0.18178	0.42387	1	Stimulating	FALSE	FALSE
Ahcyl2	ENSMUSG00000029772.18	1.741	1.6e-29	2.21e-28	chr6:29799438-29799583	+	CE	0.4588	0.10958	0.3492	0.996	Stimulating	TRUE	FALSE
Fancm	ENSMUSG00000055884.9	0.708	1.45e-29	2.01e-28	chr12:65148294-65148334	+	AA	0.3819	0.17436	0.20755	0.996	Stimulating	FALSE	TRUE
Speg	ENSMUSG00000026207.17	0.925	1.24e-29	1.72e-28	chr1:75359781-75359823	+	CE	0.9731	0.9776	-0.004514	0.602	Stimulating	FALSE	FALSE
Mindy4	ENSMUSG00000038022.12	1.276	4.25e-30	5.98e-29	chr6:55255096-55255162	+	AD	0.3735	0.09458	0.27889	0.989	Stimulating	FALSE	TRUE
Ubr2	ENSMUSG00000023977.16	0.553	3.92e-30	5.53e-29	chr17:47311770-47311771	-	AA	0.67	0.92329	-0.25325	0.964	Repressing	FALSE	FALSE
Ubr2	ENSMUSG00000023977.16	0.553	3.92e-30	5.53e-29	chr17:47278235-47278238	-	AA	0.791	0.91938	-0.12843	0.993	Repressing	FALSE	TRUE
Aste1	ENSMUSG00000032567.17	1.781	3.54e-30	5e-29	chr9:105279917-105279975	+	CE	0.8315	0.65134	0.1802	0.926	Stimulating	TRUE	FALSE
Ranbp17	ENSMUSG00000040594.20	1.035	3.24e-30	4.57e-29	chr11:33354082-33354199	-	CE	0.6803	0.29094	0.38936	1	Stimulating	TRUE	FALSE
Pkd2l1	ENSMUSG00000037578.5	1.463	2.48e-30	3.52e-29	chr19:44142399-44142502	-	AD	0.5628	0.25271	0.31006	0.933	Stimulating	FALSE	FALSE
Snapc4	ENSMUSG00000036281.14	0.775	2.33e-30	3.3e-29	chr2:26262743-26262770	-	AD	0.603	0.81486	-0.21186	1	Repressing	TRUE	TRUE
Guf1	ENSMUSG00000029208.17	0.687	2.32e-30	3.29e-29	chr5:69720426-69720565	+	CE	0.3017	0.62002	-0.31829	1	Repressing	TRUE	FALSE
Sco1	ENSMUSG00000069844.13	0.928	1.51e-30	2.15e-29	chr11:66944598-66944600	+	AA	0.1666	0.02544	0.1412	0.988	Stimulating	TRUE	FALSE
Tra2a	ENSMUSG00000029817.12	0.554	9.82e-31	1.41e-29	chr6:49229737-49230042	-	CE	0.6088	0.44069	0.16807	0.977	Stimulating	TRUE	TRUE
Tra2b	ENSMUSG00000022858.17	0.559	6.67e-31	9.65e-30	chr16:22077736-22078011	-	CE	0.7461	0.3617	0.38445	1	Stimulating	TRUE	TRUE
Rusf1	ENSMUSG00000030780.16	0.984	4.22e-31	6.14e-30	chr7:127875585-127875666	-	RI	0.3951	0.21067	0.18447	0.986	Stimulating	TRUE	TRUE
Cpt1c	ENSMUSG00000007783.11	0.792	2.38e-31	3.49e-30	chr7:44611070-44611074	-	AA	0.6721	0.85502	-0.18297	0.987	Repressing	TRUE	TRUE
Helq	ENSMUSG00000035266.17	0.704	1.96e-31	2.88e-30	chr5:100940530-100940708	-	CE	0.8186	0.92106	-0.10242	0.935	Repressing	TRUE	TRUE
Alkbh3	ENSMUSG00000040174.15	1.064	1.59e-31	2.34e-30	chr2:93838769-93838787	-	AD	0.0216	0.07701	-0.055429	0.789	Repressing	TRUE	FALSE
Alkbh3	ENSMUSG00000040174.15	1.064	1.59e-31	2.34e-30	chr2:93836032-93836182	-	CE	0.2294	0.09284	0.13653	0.958	Stimulating	FALSE	FALSE
Pik3c2a	ENSMUSG00000030660.10	0.76	8.98e-32	1.33e-30	chr7:116005095-116005198	-	CE	0.7932	0.97724	-0.18406	0.997	Repressing	TRUE	FALSE
Stxbp5	ENSMUSG00000019790.18	0.736	4.46e-32	6.67e-31	chr10:9654658-9654711	-	CE	0.8276	0.58579	0.2418	0.913	Stimulating	FALSE	TRUE
Stxbp5	ENSMUSG00000019790.18	0.736	4.46e-32	6.67e-31	chr10:9645279-9645454	-	AA	0.838	0.93967	-0.10163	0.968	Repressing	TRUE	FALSE
Clasrp	ENSMUSG00000061028.8	0.761	3.07e-32	4.61e-31	chr7:19318705-19318708	-	AD	0.6578	0.41216	0.24561	0.987	Stimulating	FALSE	TRUE
Tcaim	ENSMUSG00000046603.17	1.284	9.15e-33	1.4e-31	chr9:122647839-122647914	+	AA	0.2535	0.64992	-0.39645	1	Repressing	TRUE	FALSE
Safb	ENSMUSG00000071054.13	0.561	8.33e-33	1.28e-31	chr17:56905644-56906220	+	CE	0.7668	0.98571	-0.21887	1	Repressing	TRUE	FALSE
Emc7	ENSMUSG00000055943.6	0.884	6.48e-33	9.96e-32	chr2:112285485-112285645	+	AD	0.7617	0.94351	-0.1818	0.977	Repressing	TRUE	FALSE
Emc7	ENSMUSG00000055943.6	0.884	6.48e-33	9.96e-32	chr2:112289805-112289809	+	AA	0.7961	0.92308	-0.127	0.992	Repressing	TRUE	FALSE
Cep126	ENSMUSG00000040729.9	1.18	4.26e-33	6.58e-32	chr9:8104654-8104735	-	CE	0.6456	0.36939	0.27618	0.974	Stimulating	FALSE	FALSE
Nup35	ENSMUSG00000026999.15	0.955	3.02e-33	4.69e-32	chr2:80485137-80485206	+	CE	0.8284	0.9628	-0.13443	0.999	Repressing	TRUE	FALSE
Tut7	ENSMUSG00000035248.10	0.545	2.18e-33	3.41e-32	chr13:59950806-59950925	-	CE	0.6695	0.26072	0.40875	1	Stimulating	FALSE	FALSE
Engase	ENSMUSG00000033857.13	1.368	2.16e-33	3.38e-32	chr11:118369912-118369915	+	AA	0.7052	0.96961	-0.26442	0.995	Repressing	TRUE	FALSE
Morc4	ENSMUSG00000031434.16	1.3	2.16e-33	3.37e-32	chrX:138736181-138736236	-	CE	0.6471	0.16683	0.48028	0.995	Stimulating	FALSE	FALSE
Jph4	ENSMUSG00000022208.13	1.568	1.4e-33	2.2e-32	chr14:55342039-55342115	-	CE	0.7759	0.91725	-0.14137	0.903	Repressing	FALSE	FALSE
Tbrg4	ENSMUSG00000000384.16	0.893	8.86e-35	1.44e-33	chr11:6570144-6570221	-	AA	0.5749	0.27935	0.29557	1	Stimulating	TRUE	TRUE
Usp54	ENSMUSG00000034235.18	0.797	5.99e-35	9.8e-34	chr14:20631904-20631961	-	CE	0.5254	0.1611	0.36434	0.991	Stimulating	FALSE	TRUE
Rnf121	ENSMUSG00000070426.13	0.761	3.9e-35	6.43e-34	chr7:101684623-101684668	-	AA	0.8522	0.96496	-0.11275	0.959	Repressing	TRUE	TRUE
Slc38a6	ENSMUSG00000044712.16	1.191	2.68e-35	4.43e-34	chr12:73340473-73340573	+	CE	0.8039	0.46376	0.34011	0.999	Stimulating	TRUE	TRUE
Slc38a6	ENSMUSG00000044712.16	1.191	2.68e-35	4.43e-34	chr12:73386648-73386777	+	CE	0.7705	0.09623	0.6743	1	Stimulating	TRUE	TRUE
Trmt11	ENSMUSG00000019792.9	1.319	2.02e-35	3.35e-34	chr10:30443757-30443864	-	CE	0.5847	0.16597	0.41867	1	Stimulating	FALSE	FALSE
P4ha1	ENSMUSG00000019916.15	1.282	6.95e-36	1.17e-34	chr10:59186386-59186422	+	AD	0.5774	0.93811	-0.36069	1	Repressing	TRUE	FALSE
P4ha1	ENSMUSG00000019916.15	1.282	6.95e-36	1.17e-34	chr10:59191172-59191242	+	CE	0.608	0.50448	0.10348	0.905	Stimulating	FALSE	FALSE
Prpf38b	ENSMUSG00000027881.15	0.709	4.61e-36	7.81e-35	chr3:108813234-108813304	-	CE	0.2733	0.13471	0.13856	1	Stimulating	TRUE	TRUE
Cep295	ENSMUSG00000046111.18	0.789	2.5e-36	4.26e-35	chr9:15263189-15263286	-	CE	0.2505	0.04393	0.20662	0.993	Stimulating	TRUE	FALSE
Cep295	ENSMUSG00000046111.18	0.789	2.5e-36	4.26e-35	chr9:15255557-15255560	-	AA	0.6775	0.8977	-0.22018	0.999	Repressing	TRUE	FALSE
Pigg	ENSMUSG00000029263.16	0.931	1.78e-36	3.03e-35	chr5:108484089-108484227	+	RI	0.4706	0.83227	-0.36171	0.982	Repressing	TRUE	FALSE
Ubr3	ENSMUSG00000044308.18	0.733	9.73e-37	1.67e-35	chr2:69777518-69777648	+	CE	0.1696	0.05598	0.11363	0.982	Stimulating	FALSE	FALSE
Peg3	ENSMUSG00000002265.18	0.73	4.05e-37	7e-36	chr7:6715949-6716011	-	CE	0.2755	0.0501	0.22537	1	Stimulating	TRUE	FALSE
Mre11a	ENSMUSG00000031928.16	0.682	1.53e-37	2.68e-36	chr9:14702026-14702029	+	AD	0.6932	0.92867	-0.23552	1	Repressing	TRUE	FALSE
Mre11a	ENSMUSG00000031928.16	0.682	1.53e-37	2.68e-36	chr9:14715061-14715149	+	CE	0.2643	0.06084	0.20346	1	Stimulating	TRUE	FALSE
Btbd1	ENSMUSG00000025103.9	0.996	8.63e-38	1.52e-36	chr7:81450133-81450239	-	CE	0.8356	0.08885	0.74677	1	Stimulating	FALSE	FALSE
Agfg1	ENSMUSG00000026159.14	0.588	4.6e-38	8.17e-37	chr1:82860065-82860158	+	AD	0.8464	0.9963	-0.14993	1	Repressing	TRUE	TRUE
Acot8	ENSMUSG00000017307.17	1.745	3.64e-38	6.49e-37	chr2:164644917-164645053	-	CE	0.2648	0.69256	-0.42775	0.979	Repressing	TRUE	TRUE
Ints8	ENSMUSG00000040738.11	0.768	3.27e-38	5.84e-37	chr4:11239432-11239462	-	AA	0.4862	0.92065	-0.43449	1	Repressing	TRUE	TRUE
Zbtb24	ENSMUSG00000019826.12	0.949	3.03e-38	5.41e-37	chr10:41331669-41331673	+	AA	0.6752	0.95139	-0.27623	0.999	Repressing	TRUE	FALSE
Prpf3	ENSMUSG00000015748.14	0.745	1.67e-38	3.01e-37	chr3:95757007-95757102	-	CE	0.2791	0.13162	0.14743	0.997	Stimulating	TRUE	FALSE
Clpx	ENSMUSG00000015357.11	0.752	1.19e-38	2.16e-37	chr9:65226034-65226099	+	AD	0.2245	0.0492	0.17531	1	Stimulating	TRUE	TRUE
Yipf3	ENSMUSG00000071074.10	0.892	9.02e-39	1.64e-37	chr17:46560105-46560211	+	CE	0.8889	0.99327	-0.10433	1	Repressing	FALSE	FALSE
Exosc10	ENSMUSG00000017264.17	0.705	2.19e-40	4.15e-39	chr4:148657427-148657486	+	AD	0.2006	0.03768	0.16296	1	Stimulating	TRUE	TRUE
Usp13	ENSMUSG00000056900.14	1.105	2.05e-41	3.98e-40	chr3:32965722-32965810	+	CE	0.4264	0.61636	-0.18997	0.91	Repressing	TRUE	TRUE
Ascc3	ENSMUSG00000038774.10	0.864	1.5e-41	2.92e-40	chr10:50511129-50511197	+	CE	0.6009	0.15526	0.44568	0.981	Stimulating	TRUE	FALSE
Ccdc130	ENSMUSG00000004994.13	1.367	4.6e-42	9.12e-41	chr8:84989596-84989621	-	AD	0.2126	0.06759	0.14503	0.966	Stimulating	TRUE	TRUE
Iffo1	ENSMUSG00000038271.18	1.384	1.62e-42	3.23e-41	chr6:125126062-125126145	+	CE	0.6144	0.27105	0.34332	0.984	Stimulating	TRUE	FALSE
Ddx55	ENSMUSG00000029389.18	0.989	1.5e-42	2.99e-41	chr5:124699919-124699968	+	AA	0.265	0.06972	0.19529	0.978	Stimulating	FALSE	TRUE
Pex10	ENSMUSG00000029047.14	1.175	1.07e-42	2.14e-41	chr4:155151632-155151701	+	AD	0.4632	0.05154	0.41162	1	Stimulating	TRUE	TRUE
Brd4	ENSMUSG00000024002.19	0.795	1.02e-42	2.05e-41	chr17:32443833-32443919	-	CE	0.296	0.11889	0.17713	1	Stimulating	FALSE	TRUE
Brd4	ENSMUSG00000024002.19	0.795	1.02e-42	2.05e-41	chr17:32417249-32417330	-	RI	0.1743	0.05636	0.11792	0.989	Stimulating	FALSE	TRUE
Vwa8	ENSMUSG00000058997.9	0.853	9.97e-43	2.01e-41	chr14:79246226-79246309	+	CE	0.3524	0.12412	0.22828	0.94	Stimulating	FALSE	TRUE
Acap3	ENSMUSG00000029033.17	1.065	6.26e-43	1.27e-41	chr4:155987115-155987323	+	CE	0.7205	0.89316	-0.17268	0.981	Repressing	TRUE	FALSE
Nemf	ENSMUSG00000020982.10	0.899	5.32e-43	1.09e-41	chr12:69397631-69397740	-	CE	0.2665	0.06181	0.20468	1	Stimulating	FALSE	FALSE
Nemf	ENSMUSG00000020982.10	0.899	5.32e-43	1.09e-41	chr12:69387831-69387850	-	AA	0.5168	0.88488	-0.36805	1	Repressing	TRUE	TRUE
Nemf	ENSMUSG00000020982.10	0.899	5.32e-43	1.09e-41	chr12:69371123-69371126	-	AA	0.8193	0.97357	-0.15423	0.992	Repressing	FALSE	FALSE
Srek1	ENSMUSG00000032621.9	0.868	1.93e-43	3.97e-42	chr13:103900804-103900927	-	CE	0.4275	0.28512	0.14242	0.989	Stimulating	TRUE	TRUE
Wdr43	ENSMUSG00000041057.11	0.623	1.59e-43	3.26e-42	chr17:71950143-71950231	+	CE	0.2645	0.03616	0.22835	1	Stimulating	FALSE	FALSE
Necap2	ENSMUSG00000028923.15	1.457	5.24e-44	1.09e-42	chr4:140798892-140799006	-	CE	0.9269	0.61855	0.30838	0.963	Stimulating	TRUE	TRUE
Cry2	ENSMUSG00000068742.12	0.876	5.1e-44	1.06e-42	chr2:92243981-92244203	-	AD	0.6625	0.93448	-0.27202	1	Repressing	TRUE	FALSE
Rps6kb2	ENSMUSG00000024830.18	1.097	2.59e-45	5.53e-44	chr19:4209402-4209459	-	CE	0.7042	0.91561	-0.21138	0.993	Repressing	TRUE	TRUE
Rps6kb2	ENSMUSG00000024830.18	1.097	2.59e-45	5.53e-44	chr19:4208828-4208849	-	AD	0.7344	0.92831	-0.19395	0.997	Repressing	TRUE	FALSE
Xpo4	ENSMUSG00000021952.17	0.633	6.04e-46	1.31e-44	chr14:57880792-57880946	-	CE	0.3564	0.15897	0.19747	0.994	Stimulating	FALSE	FALSE
Jmjd6	ENSMUSG00000056962.12	0.902	7.17e-48	1.63e-46	chr11:116730664-116730752	-	CE	0.2828	0.08753	0.19531	1	Stimulating	TRUE	TRUE
Coq8a	ENSMUSG00000026489.14	2.805	5.4e-48	1.23e-46	chr1:180006142-180006208	-	CE	0.7941	0.93029	-0.13625	0.948	Repressing	FALSE	FALSE
Eml2	ENSMUSG00000040811.16	1.079	2.7e-48	6.24e-47	chr7:18935755-18935852	+	CE	0.4238	0.61887	-0.19511	0.973	Repressing	TRUE	TRUE
Prelid3a	ENSMUSG00000024530.9	1.418	2.54e-48	5.88e-47	chr18:67611020-67611131	+	CE	0.9906	0.87714	0.11347	0.984	Stimulating	TRUE	TRUE
Alg3	ENSMUSG00000033809.16	1.01	1.42e-48	3.32e-47	chr16:20427737-20427836	-	CE	0.7477	0.86908	-0.12136	0.916	Repressing	TRUE	TRUE
Alg3	ENSMUSG00000033809.16	1.01	1.42e-48	3.32e-47	chr16:20427236-20427396	-	CE	0.6869	0.83697	-0.15009	1	Repressing	TRUE	TRUE
Spopl	ENSMUSG00000026771.15	1.623	5.4e-49	1.27e-47	chr2:23431531-23431627	-	CE	0.7235	0.34674	0.37671	0.997	Stimulating	FALSE	FALSE
Fbxo7	ENSMUSG00000001786.15	1.232	4.57e-49	1.08e-47	chr10:85868934-85869014	+	CE	0.4199	0.16378	0.2561	0.943	Stimulating	FALSE	FALSE
Cep72	ENSMUSG00000021572.10	0.875	4.39e-49	1.04e-47	chr13:74199706-74199740	-	AA	0.8835	0.98706	-0.10354	1	Repressing	TRUE	TRUE
Alkbh8	ENSMUSG00000025899.15	0.855	1.91e-49	4.56e-48	chr9:3347262-3347409	+	CE	0.2943	0.0739	0.22042	0.991	Stimulating	FALSE	FALSE
Ccnt2	ENSMUSG00000026349.15	0.69	1.08e-49	2.59e-48	chr1:127724586-127724723	+	CE	0.3738	0.17499	0.19882	0.999	Stimulating	FALSE	TRUE
Ccnt2	ENSMUSG00000026349.15	0.69	1.08e-49	2.59e-48	chr1:127725624-127725933	+	AD	0.8046	0.30457	0.50005	1	Stimulating	TRUE	TRUE
Gpatch2l	ENSMUSG00000021254.10	0.831	9.83e-50	2.37e-48	chr12:86303255-86303305	+	CE	0.2236	0.04885	0.17477	1	Stimulating	FALSE	FALSE
Zbtb48	ENSMUSG00000028952.13	1.574	1.26e-50	3.08e-49	chr4:152106577-152106691	-	AA	0.6255	0.42195	0.20352	0.961	Stimulating	TRUE	TRUE
Usp11	ENSMUSG00000031066.11	0.668	2.37e-51	5.88e-50	chrX:20573151-20573221	+	CE	0.3842	0.06077	0.3234	1	Stimulating	TRUE	FALSE
Usp11	ENSMUSG00000031066.11	0.668	2.37e-51	5.88e-50	chrX:20579836-20579986	+	AA	0.2044	0.0334	0.17098	1	Stimulating	FALSE	TRUE
Gcfc2	ENSMUSG00000035125.11	1.161	7.22e-52	1.81e-50	chr6:81921302-81921387	+	AA	0.2772	0.58569	-0.30851	0.946	Repressing	TRUE	TRUE
Mtrf1l	ENSMUSG00000019774.9	1.709	6.93e-53	1.77e-51	chr10:5768801-5768927	-	AD	0.2093	0.72458	-0.51528	1	Repressing	TRUE	FALSE
Dis3	ENSMUSG00000033166.12	0.844	1.89e-53	4.9e-52	chr14:99336555-99336622	-	CE	0.4696	0.1484	0.32121	1	Stimulating	FALSE	FALSE
Asxl2	ENSMUSG00000037486.19	1.157	9.05e-54	2.36e-52	chr12:3505547-3505640	+	CE	0.4174	0.15263	0.26479	0.994	Stimulating	TRUE	FALSE
Ankrd54	ENSMUSG00000033055.13	1.068	5.76e-54	1.51e-52	chr15:78946673-78946679	-	AD	0.8434	0.95586	-0.11249	0.958	Repressing	FALSE	FALSE
Chd2	ENSMUSG00000078671.12	0.598	2.06e-54	5.48e-53	chr7:73104439-73104551	-	CE	0.3327	0.14981	0.18293	1	Stimulating	TRUE	TRUE
Pik3cb	ENSMUSG00000032462.15	1.132	1.79e-54	4.76e-53	chr9:98934532-98934607	-	CE	0.1591	0.04154	0.11756	0.953	Stimulating	FALSE	FALSE
Mphosph8	ENSMUSG00000079184.11	0.695	3.05e-55	8.3e-54	chr14:56914475-56914609	+	CE	0.1223	0.01547	0.10678	0.996	Stimulating	FALSE	FALSE
Arih2	ENSMUSG00000064145.13	1.314	3.04e-55	8.27e-54	chr9:108506488-108506533	-	CE	0.6522	0.27015	0.38202	1	Stimulating	FALSE	FALSE
Arih2	ENSMUSG00000064145.13	1.314	3.04e-55	8.27e-54	chr9:108482617-108482671	-	AA	0.2611	0.13194	0.12919	0.951	Stimulating	FALSE	FALSE
Mccc1	ENSMUSG00000027709.10	1.352	5.39e-56	1.49e-54	chr3:36030628-36030725	-	CE	0.2029	0.04538	0.1575	0.995	Stimulating	FALSE	TRUE
Relch	ENSMUSG00000026319.14	1.244	2.63e-56	7.3e-55	chr1:105619937-105620028	+	CE	0.7949	0.97108	-0.17616	0.999	Repressing	TRUE	FALSE
Thumpd2	ENSMUSG00000024246.10	1.43	4.81e-57	1.36e-55	chr17:81347861-81347974	-	CE	0.6528	0.31483	0.33795	0.993	Stimulating	FALSE	FALSE
Pole	ENSMUSG00000007080.15	0.626	8.84e-58	2.55e-56	chr5:110443094-110443179	+	CE	0.8206	0.95639	-0.1358	0.988	Repressing	FALSE	FALSE
Ddx51	ENSMUSG00000029504.6	0.795	3.73e-58	1.09e-56	chr5:110803280-110803283	+	AD	0.2186	0.02911	0.18945	1	Stimulating	FALSE	FALSE
Ddx51	ENSMUSG00000029504.6	0.795	3.73e-58	1.09e-56	chr5:110803431-110803435	+	AA	0.5302	0.84329	-0.31309	1	Repressing	TRUE	FALSE
Tatdn2	ENSMUSG00000056952.14	1.17	1.01e-58	2.97e-57	chr6:113686783-113686880	+	CE	0.6229	0.13594	0.48695	1	Stimulating	TRUE	TRUE
Cdc5l	ENSMUSG00000023932.10	0.858	4.68e-59	1.38e-57	chr17:45723451-45723560	-	CE	0.9775	0.89985	0.077628	0.825	Stimulating	FALSE	FALSE
Clk4	ENSMUSG00000020385.17	1.511	2.83e-59	8.39e-58	chr11:51161364-51161422	+	CE	0.7191	0.43282	0.28626	1	Stimulating	TRUE	FALSE
Clk4	ENSMUSG00000020385.17	1.511	2.83e-59	8.39e-58	chr11:51163905-51163995	+	CE	0.4068	0.63898	-0.23214	1	Repressing	TRUE	FALSE
Hgh1	ENSMUSG00000022554.8	1.474	1.08e-59	3.23e-58	chr15:76253741-76253769	+	AD	0.4022	0.83657	-0.43434	1	Repressing	TRUE	FALSE
Khdc4	ENSMUSG00000028060.15	0.845	1.67e-60	5.07e-59	chr3:88617137-88617164	+	AA	0.3485	0.51893	-0.1704	0.975	Repressing	TRUE	TRUE
Ranbp9	ENSMUSG00000038546.10	0.989	6.9e-62	2.13e-60	chr13:43586683-43586800	-	CE	0.1978	0.0391	0.15871	1	Stimulating	FALSE	FALSE
Slc9a8	ENSMUSG00000039463.15	1.202	5.15e-62	1.6e-60	chr2:167288422-167288456	+	CE	0.466	0.81358	-0.34761	1	Repressing	TRUE	TRUE
Slc9a8	ENSMUSG00000039463.15	1.202	5.15e-62	1.6e-60	chr2:167299247-167299385	+	CE	0.855	0.9633	-0.10832	0.907	Repressing	TRUE	TRUE
Polg2	ENSMUSG00000020718.13	1.655	2.44e-62	7.63e-61	chr11:106669785-106669909	-	AD	0.3278	0.85957	-0.53177	0.999	Repressing	TRUE	FALSE
Ddhd2	ENSMUSG00000061313.11	1.395	1.01e-62	3.18e-61	chr8:26231314-26231381	-	CE	0.8203	0.92472	-0.10446	0.911	Repressing	TRUE	FALSE
Supv3l1	ENSMUSG00000020079.16	0.943	8.31e-63	2.62e-61	chr10:62279158-62279173	-	AD	0.2577	0.11014	0.14752	0.995	Stimulating	TRUE	TRUE
Supv3l1	ENSMUSG00000020079.16	0.943	8.31e-63	2.62e-61	chr10:62270357-62270393	-	AA	0.7404	0.93797	-0.19754	1	Repressing	TRUE	FALSE
Hcfc2	ENSMUSG00000020246.14	1.652	5.11e-64	1.65e-62	chr10:82538371-82538437	+	AD	0.8186	0.96388	-0.14528	0.987	Repressing	FALSE	TRUE
Herc4	ENSMUSG00000020064.10	0.763	4.87e-64	1.57e-62	chr10:63099805-63099809	+	AA	0.8396	0.98817	-0.14862	1	Repressing	FALSE	FALSE
Herc4	ENSMUSG00000020064.10	0.763	4.87e-64	1.57e-62	chr10:63126959-63127062	+	CE	0.2856	0.13252	0.15308	0.994	Stimulating	TRUE	FALSE
Ddx50	ENSMUSG00000020076.8	0.974	4.21e-65	1.39e-63	chr10:62483313-62483422	-	CE	0.4676	0.30654	0.16102	0.972	Stimulating	TRUE	TRUE
Qtrt1	ENSMUSG00000002825.9	1.289	3.63e-65	1.2e-63	chr9:21328684-21328693	+	AD	0.3409	0.11955	0.22131	0.957	Stimulating	TRUE	FALSE
Tsc22d2	ENSMUSG00000027806.10	1.293	3.35e-66	1.14e-64	chr3:58344738-58344896	+	CE	0.2903	0.07152	0.21882	0.999	Stimulating	FALSE	FALSE
Mtrex	ENSMUSG00000016018.5	0.789	1.85e-66	6.31e-65	chr13:113005871-113006001	-	CE	0.2816	0.0834	0.19814	1	Stimulating	FALSE	TRUE
Nol9	ENSMUSG00000028948.17	0.745	1.12e-67	3.89e-66	chr4:152130405-152130492	+	CE	0.5114	0.97742	-0.46607	1	Repressing	TRUE	TRUE
Strn3	ENSMUSG00000020954.17	0.964	9.77e-68	3.4e-66	chr12:51676157-51676290	-	CE	0.7349	0.97887	-0.24396	1	Repressing	TRUE	FALSE
Ice2	ENSMUSG00000032235.16	1.102	2.48e-68	8.8e-67	chr9:69328943-69329072	+	CE	0.6762	0.94012	-0.26388	0.987	Repressing	TRUE	FALSE
Nufip1	ENSMUSG00000022009.2	1.099	1.55e-69	5.64e-68	chr14:76353209-76353223	+	AA	0.1869	0.0343	0.1526	0.997	Stimulating	FALSE	TRUE
Scfd1	ENSMUSG00000020952.11	0.921	3.08e-70	1.13e-68	chr12:51491601-51491766	+	AA	0.2628	0.07468	0.18817	0.996	Stimulating	TRUE	TRUE
Zup1	ENSMUSG00000039531.9	1.383	1.13e-71	4.27e-70	chr10:33811085-33811253	-	CE	0.3305	0.70332	-0.37278	0.997	Repressing	TRUE	TRUE
Trim33	ENSMUSG00000033014.13	0.872	7.82e-74	3.06e-72	chr3:103235950-103236013	+	CE	0.1961	0.03135	0.16477	1	Stimulating	FALSE	FALSE
Zcchc8	ENSMUSG00000029427.12	0.896	3.29e-74	1.29e-72	chr5:123848750-123848866	-	CE	0.1384	0.02348	0.11487	0.998	Stimulating	FALSE	FALSE
Fbxw4	ENSMUSG00000040913.12	1.253	1.83e-74	7.22e-73	chr19:45619304-45619398	-	CE	0.7382	0.94757	-0.2094	1	Repressing	TRUE	TRUE
Rbm39	ENSMUSG00000027620.17	0.822	3.26e-75	1.31e-73	chr2:156020800-156020872	-	CE	0.6823	0.42085	0.2615	1	Stimulating	TRUE	TRUE
Rbm39	ENSMUSG00000027620.17	0.822	3.26e-75	1.31e-73	chr2:156016017-156016088	-	CE	0.3477	0.17152	0.17614	1	Stimulating	TRUE	TRUE
Rsbn1l	ENSMUSG00000039968.10	1.379	1.16e-75	4.74e-74	chr5:21113211-21113242	-	AA	0.8776	0.98068	-0.10311	0.992	Repressing	TRUE	FALSE
Rhpn1	ENSMUSG00000022580.14	1.46	1.57e-76	6.51e-75	chr15:75582429-75582514	+	AD	0.5621	0.17286	0.3892	1	Stimulating	TRUE	TRUE
Ercc8	ENSMUSG00000021694.19	1.641	3.85e-77	1.62e-75	chr13:108312339-108312440	+	CE	0.3812	0.11297	0.26825	0.997	Stimulating	TRUE	TRUE
Mettl16	ENSMUSG00000010554.15	1.182	1.33e-78	5.71e-77	chr11:74672861-74672970	+	CE	0.1784	0.05843	0.12	0.934	Stimulating	FALSE	FALSE
Mettl16	ENSMUSG00000010554.15	1.182	1.33e-78	5.71e-77	chr11:74686578-74686643	+	CE	0.3248	0.11405	0.21072	1	Stimulating	FALSE	TRUE
Pspc1	ENSMUSG00000021938.13	0.91	9.62e-82	4.36e-80	chr14:56965977-56966034	-	CE	0.826	0.96124	-0.13521	1	Repressing	TRUE	TRUE
Vcpkmt	ENSMUSG00000049882.11	1.721	1.47e-83	6.95e-82	chr12:69629294-69629304	-	AD	0.1953	0.67715	-0.4818	1	Repressing	TRUE	TRUE
Ppil4	ENSMUSG00000015757.11	1.203	1.69e-84	8.14e-83	chr10:7677825-7677970	+	CE	0.2449	0.054	0.19092	1	Stimulating	FALSE	TRUE
Secisbp2	ENSMUSG00000035139.15	1.425	8.02e-85	3.87e-83	chr13:51819308-51819345	+	AA	0.7368	0.87933	-0.1425	0.997	Repressing	FALSE	FALSE
Pdss1	ENSMUSG00000026784.15	1.621	9.71e-89	5.07e-87	chr2:22802529-22802611	+	AA	0.3589	0.07683	0.28208	1	Stimulating	TRUE	TRUE
Pdss1	ENSMUSG00000026784.15	1.621	9.71e-89	5.07e-87	chr2:22805537-22805540	+	AD	0.5656	0.16059	0.40501	0.998	Stimulating	TRUE	TRUE
Tha1	ENSMUSG00000017713.10	2.794	3.82e-90	2.03e-88	chr11:117761838-117761926	-	CE	0.2351	0.83348	-0.59839	1	Repressing	TRUE	FALSE
Ppp1r12b	ENSMUSG00000073557.13	1.673	1.64e-91	8.95e-90	chr1:134800006-134800048	-	CE	0.9358	0.58316	0.35261	1	Stimulating	TRUE	FALSE
Mto1	ENSMUSG00000032342.14	1.47	1.47e-91	8.05e-90	chr9:78360046-78360335	+	CE	0.7754	0.93072	-0.15535	0.997	Repressing	TRUE	TRUE
Mto1	ENSMUSG00000032342.14	1.47	1.47e-91	8.05e-90	chr9:78368104-78368114	+	AA	0.4804	0.16108	0.31928	0.998	Stimulating	TRUE	TRUE
Mto1	ENSMUSG00000032342.14	1.47	1.47e-91	8.05e-90	chr9:78368877-78368973	+	AD	0.3952	0.6337	-0.23854	0.977	Repressing	TRUE	TRUE
Ythdc2	ENSMUSG00000034653.12	1.386	1.35e-92	7.5e-91	chr18:44966089-44966285	+	CE	0.7248	0.8997	-0.17486	0.99	Repressing	TRUE	FALSE
Brd2	ENSMUSG00000024335.21	0.725	2.88e-94	1.67e-92	chr17:34335572-34335663	-	CE	0.4923	0.26924	0.22309	1	Stimulating	TRUE	TRUE
Dync2h1	ENSMUSG00000047193.17	1.02	1.4e-95	8.24e-94	chr9:7080343-7080399	-	CE	0.2526	0.091	0.16158	0.938	Stimulating	FALSE	FALSE
Usp7	ENSMUSG00000022710.18	0.758	1.39e-95	8.18e-94	chr16:8533609-8533783	-	CE	0.407	0.0968	0.31018	1	Stimulating	TRUE	TRUE
Pank4	ENSMUSG00000029056.14	1.227	7.4e-98	4.48e-96	chr4:155063378-155063411	+	AA	0.3776	0.58547	-0.20783	0.994	Repressing	TRUE	TRUE
Ankrd28	ENSMUSG00000014496.9	1.048	6.54e-98	3.97e-96	chr14:31458710-31458716	-	AD	0.196	0.02109	0.17487	1	Stimulating	TRUE	FALSE
Clk1	ENSMUSG00000026034.18	1.152	4.09e-98	2.5e-96	chr1:58459280-58459370	-	CE	0.5646	0.83462	-0.27	1	Repressing	TRUE	TRUE
Tcerg1	ENSMUSG00000024498.17	1.127	3.61e-98	2.21e-96	chr18:42685693-42685773	+	AD	0.2571	0.06712	0.18999	1	Stimulating	TRUE	TRUE
Tcerg1	ENSMUSG00000024498.17	1.127	3.61e-98	2.21e-96	chr18:42707225-42707318	+	CE	0.4331	0.14509	0.28803	1	Stimulating	TRUE	TRUE
Nhlrc3	ENSMUSG00000042997.14	1.336	2.91e-99	1.8e-97	chr3:53369053-53369200	-	CE	0.3666	0.58607	-0.21946	0.996	Repressing	TRUE	FALSE
Dcaf10	ENSMUSG00000035572.17	1.541	8.26e-101	5.23e-99	chr4:45349537-45349591	+	CE	0.5183	0.27162	0.24666	0.999	Stimulating	TRUE	FALSE
Zscan25	ENSMUSG00000070420.5	1.55	2.28e-104	1.51e-102	chr5:145220591-145220594	+	AD	0.3109	0.06137	0.24951	0.997	Stimulating	FALSE	TRUE
Sepsecs	ENSMUSG00000029173.13	1.49	1.96e-104	1.31e-102	chr5:52817972-52818074	-	CE	0.6217	0.94987	-0.32814	1	Repressing	TRUE	FALSE
Ppp2r2a	ENSMUSG00000022052.10	1.039	2.55e-105	1.73e-103	chr14:67275387-67275457	-	CE	0.2441	0.04997	0.1941	1	Stimulating	FALSE	TRUE
Pwwp2a	ENSMUSG00000044950.8	1.111	2.57e-106	1.77e-104	chr11:43574308-43574401	+	CE	0.5759	0.28077	0.29511	0.994	Stimulating	TRUE	FALSE
Cc2d2a	ENSMUSG00000039765.16	1.488	1.04e-106	7.26e-105	chr5:43857281-43857284	+	AA	0.6572	0.95414	-0.29697	1	Repressing	FALSE	FALSE
Gm28042	ENSMUSG00000033852.17	2.625	6.34e-107	4.44e-105	chr2:119862595-119862946	+	CE	0.97	0.8905	0.07953	0.813	Stimulating	TRUE	TRUE
P4htm	ENSMUSG00000006675.11	2.149	3.59e-110	2.64e-108	chr9:108459281-108459378	-	CE	0.7114	0.40326	0.30815	0.99	Stimulating	TRUE	TRUE
Scaf8	ENSMUSG00000046201.10	0.911	8.96e-113	6.9e-111	chr17:3212714-3212807	+	CE	0.2372	0.11492	0.12233	0.991	Stimulating	FALSE	TRUE
Atp13a1	ENSMUSG00000031862.12	1.139	6.88e-113	5.32e-111	chr8:70252412-70252481	+	AA	0.4103	0.767	-0.35672	1	Repressing	TRUE	TRUE
Atad2b	ENSMUSG00000052812.6	1.096	1.54e-113	1.2e-111	chr12:5020406-5020468	+	CE	0.3794	0.09246	0.28698	1	Stimulating	TRUE	TRUE
Atad2b	ENSMUSG00000052812.6	1.096	1.54e-113	1.2e-111	chr12:5028453-5028588	+	CE	0.9965	0.99083	0.00571	0.754	Stimulating	TRUE	TRUE
Stam	ENSMUSG00000026718.18	1.298	2.82e-114	2.23e-112	chr2:14138454-14138519	+	CE	0.6351	0.19082	0.44434	1	Stimulating	TRUE	TRUE
Xkr6	ENSMUSG00000035067.10	1.658	4.81e-119	4.11e-117	chr14:63898269-63898375	+	CE	0.982	0.96509	0.016896	0.682	Stimulating	TRUE	TRUE
Prdm5	ENSMUSG00000029913.15	1.508	6.92e-120	5.95e-118	chr6:65838072-65838123	+	CE	0.3038	0.10968	0.19408	0.979	Stimulating	FALSE	FALSE
Klhl7	ENSMUSG00000028986.13	1.477	3.88e-123	3.52e-121	chr5:24354123-24354363	+	CE	0.7882	0.90618	-0.11798	0.998	Repressing	TRUE	TRUE
Klhl7	ENSMUSG00000028986.13	1.477	3.88e-123	3.52e-121	chr5:24356717-24356838	+	CE	0.3214	0.09054	0.23084	0.984	Stimulating	FALSE	FALSE
St7	ENSMUSG00000029534.18	1.809	3.11e-125	2.89e-123	chr6:17905706-17905841	+	CE	0.6909	0.20088	0.49004	1	Stimulating	FALSE	TRUE
Zfp941	ENSMUSG00000060314.14	1.653	1.63e-126	1.56e-124	chr7:140391112-140391401	-	AD	0.9841	0.89321	0.090925	0.886	Stimulating	TRUE	TRUE
Zdhhc17	ENSMUSG00000035798.15	1.214	4.6e-128	4.53e-126	chr10:110803667-110803707	-	AA	0.5378	0.81417	-0.27634	0.992	Repressing	TRUE	TRUE
Zdhhc17	ENSMUSG00000035798.15	1.214	4.6e-128	4.53e-126	chr10:110798158-110798265	-	CE	0.5391	0.20015	0.3389	1	Stimulating	TRUE	TRUE
Edrf1	ENSMUSG00000039990.17	1.673	6.09e-130	6.17e-128	chr7:133261800-133261864	+	AA	0.6015	0.91892	-0.3174	1	Repressing	TRUE	FALSE
Gabbr1	ENSMUSG00000024462.18	1.313	5.74e-144	7.13e-142	chr17:37360545-37360668	+	AA	0.7164	0.53078	0.18558	0.932	Stimulating	TRUE	TRUE
Gabbr1	ENSMUSG00000024462.18	1.313	5.74e-144	7.13e-142	chr17:37378106-37378256	+	CE	0.2416	0.61824	-0.37664	1	Repressing	TRUE	FALSE
Zcchc7	ENSMUSG00000035649.18	1.946	3.09e-145	3.92e-143	chr4:44894137-44894295	+	CE	0.2787	0.11949	0.15922	0.989	Stimulating	FALSE	FALSE
Luc7l	ENSMUSG00000024188.17	1.003	2.62e-145	3.34e-143	chr17:26472948-26473018	+	CE	0.641	0.40805	0.23299	1	Stimulating	TRUE	TRUE
Oga	ENSMUSG00000025220.9	0.861	6.02e-149	8.08e-147	chr19:45750624-45750709	-	CE	0.7468	0.98079	-0.23398	0.917	Repressing	FALSE	FALSE
Trpc1	ENSMUSG00000032839.14	2.505	4.79e-153	6.76e-151	chr9:95625250-95625404	-	CE	0.4494	0.79539	-0.34597	0.965	Repressing	TRUE	FALSE
Usp24	ENSMUSG00000028514.16	1.066	2.86e-162	4.47e-160	chr4:106221526-106221589	+	CE	0.5746	0.25277	0.32186	1	Stimulating	FALSE	FALSE
Dlg1	ENSMUSG00000022770.18	1.232	1.89e-165	3.01e-163	chr16:31666454-31666487	+	CE	0.7287	0.57242	0.15625	1	Stimulating	TRUE	TRUE
Spred3	ENSMUSG00000037239.9	2.67	9.11e-166	1.47e-163	chr7:28855310-28855455	-	CE	0.9543	0.91927	0.035014	0.716	Stimulating	FALSE	TRUE
Ccdc137	ENSMUSG00000049957.15	1.57	4.22e-168	7e-166	chr11:120350868-120350872	+	AA	0.6684	0.97317	-0.30473	1	Repressing	TRUE	FALSE
Trmt1l	ENSMUSG00000053286.12	1.663	6.88e-170	1.15e-167	chr1:151320691-151320760	+	CE	0.1704	0.06761	0.10276	0.981	Stimulating	FALSE	TRUE
Trmt1l	ENSMUSG00000053286.12	1.663	6.88e-170	1.15e-167	chr1:151326075-151326131	+	CE	0.2047	0.07938	0.12533	0.948	Stimulating	FALSE	FALSE
Cdh6	ENSMUSG00000039385.6	1.821	9.44e-178	1.79e-175	chr15:13064609-13064660	-	AA	0.7505	0.92768	-0.17719	0.974	Repressing	FALSE	FALSE
Ddx31	ENSMUSG00000026806.16	1.793	2.55e-180	4.94e-178	chr2:28736775-28736883	+	CE	0.5118	0.1253	0.38653	1	Stimulating	TRUE	FALSE
Actn2	ENSMUSG00000052374.17	2.455	2.89e-182	5.7e-180	chr13:12319200-12319278	-	CE	0.155	0.30397	-0.14895	0.931	Repressing	TRUE	FALSE
Dnajc5	ENSMUSG00000000826.17	1.113	3.67e-183	7.27e-181	chr2:181152297-181152323	+	CE	0.5549	0.38675	0.16819	0.993	Stimulating	TRUE	TRUE
Dnajc5	ENSMUSG00000000826.17	1.113	3.67e-183	7.27e-181	chr2:181190719-181190793	+	CE	0.5631	0.40453	0.15857	0.999	Stimulating	TRUE	TRUE
Akap8l	ENSMUSG00000002625.11	2.072	2.39e-183	4.76e-181	chr17:32554085-32554144	-	CE	0.439	0.22012	0.21887	0.995	Stimulating	TRUE	TRUE
St7l	ENSMUSG00000045576.17	2.215	1.21e-280	5.28e-278	chr3:104788240-104788279	+	CE	0.6215	0.14948	0.47205	1	Stimulating	TRUE	TRUE
Gpcpd1	ENSMUSG00000027346.16	1.866	0	0	chr2:132400527-132400602	-	CE	0.6124	0.81044	-0.198	1	Repressing	TRUE	TRUE
Ccnl1	ENSMUSG00000027829.16	2.146	0	0	chr3:65862625-65862697	-	CE	0.8192	0.65986	0.15929	1	Stimulating	TRUE	FALSE
Trit1	ENSMUSG00000028653.17	2.17	0	0	chr4:122942945-122943057	+	CE	0.5202	0.87003	-0.34978	1	Repressing	TRUE	TRUE
Trit1	ENSMUSG00000028653.17	2.17	0	0	chr4:122945859-122945968	+	CE	0.5162	0.71543	-0.19917	1	Repressing	TRUE	FALSE
Alkbh1	ENSMUSG00000079036.11	2.3	0	0	chr12:87488413-87488550	-	CE	0.6223	0.44758	0.17469	0.975	Stimulating	TRUE	FALSE

## Sheet: Day 6
Table S2: CHX-responsive AS-NMD events
Gene name	Gene ID	Gene expression effect of CHX, log2 fold up	Gene expression effect of CHX, P-value	Gene expression effect of CHX, FDR	Event coordinates	Str.	AS type	PSI, CHX	PSI, DMO	Delta PSI	Event reg. probability	NMD type	Natur. CHX-valid.	Natur. NC-valid.
Tbc1d5	ENSMUSG00000023923.11	0.24	0.000271	0.000994	chr17:51159561-51159667	-	CE	0.86901	0.98772	-0.11871	0.999	Repressing	FALSE	TRUE
Emc8	ENSMUSG00000031819.14	0.317	0.000268	0.000984	chr8:121386698-121386926	-	CE	0.38956	0.04667	0.34289	1	Stimulating	TRUE	TRUE
Focad	ENSMUSG00000038368.17	0.264	0.000252	0.000928	chr4:88260440-88260461	+	AA	0.8617	0.9752	-0.11349	0.988	Repressing	FALSE	FALSE
Zscan29	ENSMUSG00000050619.15	0.325	0.000243	0.000896	chr2:120999680-120999884	-	CE	0.29757	0.49946	-0.20189	0.941	Repressing	FALSE	FALSE
Dgke	ENSMUSG00000000276.12	0.283	0.000227	0.00084	chr11:88941145-88941253	-	AD	0.83655	0.97869	-0.14213	1	Repressing	FALSE	FALSE
Dgke	ENSMUSG00000000276.12	0.283	0.000227	0.00084	chr11:88939675-88939714	-	AD	0.21516	0.07757	0.13759	0.982	Stimulating	TRUE	TRUE
Dgke	ENSMUSG00000000276.12	0.283	0.000227	0.00084	chr11:88933112-88933115	-	AA	0.45985	0.81641	-0.35656	0.985	Repressing	TRUE	TRUE
Slc25a12	ENSMUSG00000027010.17	0.356	0.000212	0.00079	chr2:71158778-71158881	-	CE	0.40762	0.16329	0.24433	0.998	Stimulating	TRUE	TRUE
Lin7a	ENSMUSG00000019906.16	0.506	0.000203	0.000756	chr10:107216088-107216164	+	CE	0.52548	0.17412	0.35136	0.997	Stimulating	TRUE	TRUE
Dhrs11	ENSMUSG00000034449.8	0.503	0.000193	0.000721	chr11:84716348-84716403	-	AA	0.47722	0.81959	-0.34237	0.92	Repressing	FALSE	FALSE
Atad5	ENSMUSG00000017550.15	0.294	0.00019	0.00071	chr11:79997080-79997264	+	CE	0.46252	0.94314	-0.48061	0.999	Repressing	FALSE	FALSE
Luc7l2	ENSMUSG00000029823.17	0.175	0.000185	0.000692	chr6:38547977-38548023	+	CE	0.32866	0.16263	0.16603	1	Stimulating	FALSE	FALSE
Slc9b1	ENSMUSG00000050150.17	0.274	0.000158	0.000598	chr3:135097861-135097921	+	AA	0.35662	0.71299	-0.35637	0.989	Repressing	FALSE	FALSE
Xpa	ENSMUSG00000028329.14	0.43	0.000157	0.000595	chr4:46184281-46184287	-	AD	0.16239	0.03748	0.12491	0.994	Stimulating	TRUE	TRUE
Apmap	ENSMUSG00000033096.8	0.228	0.000146	0.000555	chr2:150441648-150441737	-	CE	0.24766	0.08625	0.1614	1	Stimulating	TRUE	TRUE
Ppp2r5a	ENSMUSG00000026626.12	0.343	0.000145	0.000554	chr1:191104667-191104727	-	AD	0.4939	0.88772	-0.39383	0.93	Repressing	FALSE	FALSE
Pias3	ENSMUSG00000028101.19	0.366	0.00014	0.000533	chr3:96610945-96610975	+	AD	0.60416	0.9087	-0.30453	1	Repressing	TRUE	TRUE
Hgsnat	ENSMUSG00000037260.9	0.314	0.000127	0.000489	chr8:26444615-26444633	-	AD	0.21447	0.02486	0.1896	1	Stimulating	TRUE	TRUE
Uchl5	ENSMUSG00000018189.13	0.31	0.000118	0.000455	chr1:143678666-143678815	+	CE	0.19656	0.0661	0.13046	0.987	Stimulating	TRUE	FALSE
Nubpl	ENSMUSG00000035142.19	0.576	0.000114	0.000439	chr12:52349464-52349584	+	CE	0.75	0.96238	-0.21237	0.99	Repressing	FALSE	FALSE
Kdm1b	ENSMUSG00000038080.18	0.313	0.000109	0.000424	chr13:47221940-47222111	+	CE	0.58517	0.92466	-0.33949	0.997	Repressing	TRUE	TRUE
Slc25a16	ENSMUSG00000071253.9	0.299	0.000106	0.00041	chr10:62768498-62768561	+	CE	0.78056	0.92492	-0.14436	0.991	Repressing	TRUE	TRUE
Cdkl3	ENSMUSG00000020389.20	0.6	0.000105	0.000407	chr11:51917586-51917745	+	CE	0.82543	0.94335	-0.11792	0.927	Repressing	FALSE	FALSE
Adal	ENSMUSG00000027259.16	0.361	0.000105	0.000406	chr2:120978722-120978803	+	CE	0.79415	0.93958	-0.14543	0.924	Repressing	FALSE	TRUE
Zgrf1	ENSMUSG00000051278.13	0.388	9.43e-05	0.000369	chr3:127375095-127375218	+	CE	0.55336	0.9203	-0.36694	0.96	Repressing	FALSE	FALSE
Zw10	ENSMUSG00000032264.10	0.294	9.17e-05	0.000359	chr9:48972515-48972530	+	AD	0.25056	0.12145	0.12911	0.964	Stimulating	FALSE	TRUE
Elac2	ENSMUSG00000020549.15	0.228	8.83e-05	0.000346	chr11:64883181-64883185	+	AD	0.7476	0.95467	-0.20707	0.997	Repressing	TRUE	TRUE
Tbc1d12	ENSMUSG00000048720.9	0.385	8.35e-05	0.000328	chr19:38887313-38887430	+	CE	0.39682	0.89364	-0.49682	1	Repressing	TRUE	FALSE
Klhl29	ENSMUSG00000020627.11	0.33	7.94e-05	0.000313	chr12:5152689-5152827	-	CE	0.68761	0.92497	-0.23736	1	Repressing	TRUE	TRUE
Dnttip1	ENSMUSG00000017299.14	0.328	7.89e-05	0.000311	chr2:164595733-164595794	+	CE	0.21524	0.10422	0.11102	0.953	Stimulating	FALSE	TRUE
Zfp236	ENSMUSG00000041258.19	0.255	7.38e-05	0.000292	chr18:82675266-82675302	-	AA	0.68247	0.85918	-0.17671	0.924	Repressing	TRUE	TRUE
Zfp236	ENSMUSG00000041258.19	0.255	7.38e-05	0.000292	chr18:82628730-82628811	-	CE	0.3087	0.12669	0.18201	0.968	Stimulating	FALSE	TRUE
Hells	ENSMUSG00000025001.12	0.357	6.98e-05	0.000277	chr19:38938632-38938828	+	CE	0.71128	0.93382	-0.22254	0.97	Repressing	FALSE	FALSE
Tsr3	ENSMUSG00000015126.10	0.279	6.5e-05	0.000259	chr17:25459320-25459338	+	AD	0.66696	0.9775	-0.31054	1	Repressing	TRUE	TRUE
Cabin1	ENSMUSG00000020196.11	0.315	6.39e-05	0.000255	chr10:75561516-75561589	-	AA	0.77291	0.95443	-0.18152	0.999	Repressing	TRUE	FALSE
Arhgap10	ENSMUSG00000037148.9	0.648	6.18e-05	0.000247	chr8:78091715-78091754	-	AD	0.48117	0.95838	-0.4772	0.998	Repressing	TRUE	TRUE
Fam135a	ENSMUSG00000026153.16	0.351	5.51e-05	0.000221	chr1:24092264-24092303	-	AD	0.59105	0.90369	-0.31264	1	Repressing	TRUE	TRUE
Fam135a	ENSMUSG00000026153.16	0.351	5.51e-05	0.000221	chr1:24069823-24069977	-	CE	0.65733	0.96753	-0.3102	1	Repressing	TRUE	FALSE
Phka2	ENSMUSG00000031295.14	0.29	5.3e-05	0.000214	chrX:159345030-159345097	+	CE	0.29074	0.14355	0.14719	0.941	Stimulating	FALSE	FALSE
Osbpl3	ENSMUSG00000029822.16	0.666	5.02e-05	0.000203	chr6:50313310-50313325	-	AA	0.69603	0.93959	-0.24356	0.983	Repressing	FALSE	FALSE
Vill	ENSMUSG00000038775.15	0.615	4.83e-05	0.000196	chr9:118887148-118887378	+	RI	0.4032	0.10366	0.29954	0.961	Stimulating	FALSE	FALSE
Acaa1b	ENSMUSG00000010651.5	0.73	4.67e-05	0.00019	chr9:118982738-118982780	-	CE	0.69868	0.88757	-0.18889	0.926	Repressing	FALSE	FALSE
Gsap	ENSMUSG00000039934.13	0.998	4.6e-05	0.000187	chr5:21485994-21486064	+	CE	0.48649	0.87515	-0.38866	0.979	Repressing	FALSE	FALSE
Mapkbp1	ENSMUSG00000033902.13	0.352	4.57e-05	0.000186	chr2:119852333-119852378	+	AD	0.81801	0.97211	-0.15411	1	Repressing	FALSE	FALSE
Ddx18	ENSMUSG00000001674.12	0.28	4.03e-05	0.000165	chr1:121489294-121489324	-	AA	0.7325	0.98894	-0.25644	1	Repressing	TRUE	FALSE
Camk2d	ENSMUSG00000053819.17	0.26	3.97e-05	0.000163	chr3:126564434-126564506	+	CE	0.97139	0.98789	-0.0165	0.849	Stimulating	TRUE	TRUE
Dcaf6	ENSMUSG00000026571.13	0.506	3.41e-05	0.000141	chr1:165184998-165185115	-	CE	0.87338	0.988	-0.11461	1	Repressing	FALSE	FALSE
Manba	ENSMUSG00000028164.16	0.811	3.13e-05	0.00013	chr3:135248073-135248172	+	AA	0.64276	0.93821	-0.29545	0.982	Repressing	FALSE	FALSE
Farsa	ENSMUSG00000003808.19	0.264	3.04e-05	0.000126	chr8:85587587-85587672	+	AD	0.69754	0.97957	-0.28203	1	Repressing	TRUE	TRUE
Cox18	ENSMUSG00000035505.15	0.44	2.98e-05	0.000124	chr5:90370191-90370194	-	AA	0.25818	0.08506	0.17311	0.985	Stimulating	TRUE	TRUE
Herc4	ENSMUSG00000020064.10	0.396	2.91e-05	0.000121	chr10:63126959-63127062	+	CE	0.3239	0.09454	0.22936	0.989	Stimulating	TRUE	FALSE
4930524B15Rik	ENSMUSG00000020299.7	1.875	2.76e-05	0.000116	chr11:31923556-31923641	+	CE	0.52606	0.88239	-0.35632	0.976	Repressing	FALSE	FALSE
Gpatch2	ENSMUSG00000039210.17	0.305	2.71e-05	0.000113	chr1:186961796-186961857	+	CE	0.31555	0.04355	0.272	1	Stimulating	FALSE	TRUE
Gpatch2	ENSMUSG00000039210.17	0.305	2.71e-05	0.000113	chr1:187048721-187048760	+	CE	0.7524	0.89641	-0.14401	0.935	Repressing	FALSE	TRUE
Dis3l2	ENSMUSG00000053333.16	0.349	2.55e-05	0.000107	chr1:86694852-86694958	+	CE	0.14999	0.0228	0.12719	0.993	Stimulating	FALSE	FALSE
Dis3l2	ENSMUSG00000053333.16	0.349	2.55e-05	0.000107	chr1:86740234-86740311	+	CE	0.37606	0.04121	0.33485	1	Stimulating	TRUE	TRUE
Dgka	ENSMUSG00000025357.9	0.416	2.47e-05	0.000104	chr10:128567193-128567281	-	CE	0.7631	0.94438	-0.18128	0.988	Repressing	FALSE	FALSE
Nsl1	ENSMUSG00000062510.13	0.589	2.36e-05	9.97e-05	chr1:190801453-190801615	+	CE	0.39823	0.2054	0.19283	0.949	Stimulating	TRUE	FALSE
Speg	ENSMUSG00000026207.17	0.357	2.28e-05	9.63e-05	chr1:75359781-75359823	+	CE	0.99262	0.96545	0.02717	0.88	Stimulating	FALSE	FALSE
Chordc1	ENSMUSG00000001774.9	0.259	1.99e-05	8.44e-05	chr9:18215579-18215682	+	CE	0.87661	0.99411	-0.11749	1	Repressing	TRUE	FALSE
Chordc1	ENSMUSG00000001774.9	0.259	1.99e-05	8.44e-05	chr9:18219518-18219580	+	CE	0.40181	0.04995	0.35187	1	Stimulating	FALSE	TRUE
Kptn	ENSMUSG00000006021.6	0.457	1.98e-05	8.42e-05	chr7:15857195-15857198	+	AD	0.80267	0.96865	-0.16597	0.993	Repressing	TRUE	TRUE
Timm44	ENSMUSG00000002949.16	0.312	1.87e-05	7.96e-05	chr8:4318014-4318016	-	AA	0.35399	0.11632	0.23767	0.957	Stimulating	TRUE	TRUE
Rap1gap	ENSMUSG00000041351.17	0.504	1.77e-05	7.57e-05	chr4:137454988-137455040	+	AA	0.9657	0.89464	0.07106	0.898	Stimulating	FALSE	FALSE
2610301B20Rik	ENSMUSG00000059482.16	0.389	1.67e-05	7.16e-05	chr4:10891622-10891826	+	CE	0.22912	0.07711	0.15201	0.935	Stimulating	TRUE	FALSE
Dcaf17	ENSMUSG00000041966.19	0.333	1.53e-05	6.58e-05	chr2:70908818-70908923	+	CE	0.48214	0.83256	-0.35041	1	Repressing	TRUE	TRUE
Tyms	ENSMUSG00000025747.13	0.446	1.22e-05	5.29e-05	chr5:30276225-30276307	-	CE	0.38203	0.04127	0.34076	1	Stimulating	TRUE	FALSE
P3h1	ENSMUSG00000028641.17	0.489	1.2e-05	5.23e-05	chr4:119096285-119096370	+	CE	0.20008	0.05309	0.14699	0.973	Stimulating	FALSE	FALSE
P3h1	ENSMUSG00000028641.17	0.489	1.2e-05	5.23e-05	chr4:119096906-119096958	+	CE	0.82407	0.39225	0.43182	0.993	Stimulating	TRUE	TRUE
Exosc2	ENSMUSG00000039356.16	0.352	1.18e-05	5.11e-05	chr2:31562586-31562598	+	AD	0.3064	0.04978	0.25662	1	Stimulating	TRUE	TRUE
Abca8b	ENSMUSG00000020620.15	0.889	1.16e-05	5.05e-05	chr11:109862511-109862562	-	AD	0.5936	0.88299	-0.2894	0.946	Repressing	FALSE	FALSE
Suds3	ENSMUSG00000066900.12	0.319	1.06e-05	4.65e-05	chr5:117245261-117245329	-	CE	0.19881	0.02296	0.17585	1	Stimulating	FALSE	TRUE
Enox1	ENSMUSG00000022012.10	0.272	1.02e-05	4.48e-05	chr14:77848727-77848833	+	CE	0.64815	0.96596	-0.31781	1	Repressing	TRUE	TRUE
Sypl	ENSMUSG00000020570.16	0.452	8.54e-06	3.77e-05	chr12:33018633-33018642	+	CE	0.75787	0.53713	0.22074	0.984	Stimulating	TRUE	TRUE
Spidr	ENSMUSG00000041974.11	0.366	7.97e-06	3.53e-05	chr16:15797054-15797144	-	CE	0.24079	0.06125	0.17954	0.932	Stimulating	FALSE	FALSE
Eif2b3	ENSMUSG00000028683.15	0.301	6.62e-06	2.96e-05	chr4:116909921-116910032	+	CE	0.72712	0.95765	-0.23053	1	Repressing	TRUE	TRUE
Rttn	ENSMUSG00000023066.11	0.403	6.48e-06	2.9e-05	chr18:89045083-89045171	+	CE	0.69176	0.93009	-0.23833	0.962	Repressing	FALSE	FALSE
Rngtt	ENSMUSG00000028274.18	0.323	6.13e-06	2.75e-05	chr4:33323655-33323838	+	CE	0.37559	0.06829	0.30729	1	Stimulating	TRUE	FALSE
Gab3	ENSMUSG00000032750.14	0.995	5.82e-06	2.62e-05	chrX:74068384-74068862	-	CE	0.48514	0.90542	-0.42027	0.992	Repressing	FALSE	FALSE
Bphl	ENSMUSG00000038286.12	0.584	5.7e-06	2.57e-05	chr13:34230769-34230935	+	CE	0.20423	0.74974	-0.54552	1	Repressing	TRUE	TRUE
Tk2	ENSMUSG00000035824.8	0.289	5.53e-06	2.49e-05	chr8:104963404-104963477	-	CE	0.29444	0.5537	-0.25926	1	Repressing	TRUE	TRUE
Chd8	ENSMUSG00000053754.15	0.366	5.48e-06	2.47e-05	chr14:52450481-52450709	-	RI	0.15718	0.05061	0.10657	0.922	Stimulating	FALSE	FALSE
Taf1	ENSMUSG00000031314.19	0.248	4.76e-06	2.16e-05	chrX:100587762-100587763	+	AD	0.01038	0.018	-0.00761	0.634	Repressing	TRUE	TRUE
Adgrv1	ENSMUSG00000069170.15	0.483	4.64e-06	2.11e-05	chr13:81671655-81671737	-	AD	0.57928	0.93144	-0.35217	0.991	Repressing	FALSE	FALSE
Adgrv1	ENSMUSG00000069170.15	0.483	4.64e-06	2.11e-05	chr13:81629632-81629636	-	AA	0.33324	0.82973	-0.49649	1	Repressing	FALSE	FALSE
Stra6	ENSMUSG00000032327.15	0.422	4.18e-06	1.91e-05	chr9:58056328-58056350	+	CE	0.27592	0.07887	0.19705	0.999	Stimulating	FALSE	FALSE
Gpr107	ENSMUSG00000000194.14	0.279	2.68e-06	1.25e-05	chr2:31072918-31072998	+	CE	0.18139	0.04665	0.13474	0.999	Stimulating	FALSE	FALSE
Polr3gl	ENSMUSG00000028104.15	0.846	2.63e-06	1.23e-05	chr3:96487228-96487331	-	RI	0.49692	0.20472	0.2922	0.978	Stimulating	TRUE	TRUE
Ago4	ENSMUSG00000042500.12	0.605	2.37e-06	1.11e-05	chr4:126410863-126410999	-	CE	0.72678	0.97305	-0.24627	0.999	Repressing	TRUE	FALSE
Ago4	ENSMUSG00000042500.12	0.605	2.37e-06	1.11e-05	chr4:126405193-126405326	-	CE	0.19243	0.74144	-0.54901	0.998	Repressing	TRUE	FALSE
Eml6	ENSMUSG00000044072.15	0.376	2.33e-06	1.09e-05	chr11:29714950-29722816	-	CE	0.69324	0.42001	0.27323	0.912	Stimulating	FALSE	FALSE
Lats1	ENSMUSG00000040021.14	0.253	2.13e-06	1e-05	chr10:7581224-7581806	+	CE	0.89121	0.99228	-0.10106	0.997	Repressing	FALSE	FALSE
Phtf1	ENSMUSG00000058388.15	0.298	2.1e-06	9.87e-06	chr3:103895931-103896090	+	CE	0.24768	0.88186	-0.63419	1	Repressing	TRUE	FALSE
Nsmce4a	ENSMUSG00000040331.17	0.303	2.04e-06	9.58e-06	chr7:130145096-130145154	-	CE	0.3194	0.00852	0.31087	1	Stimulating	TRUE	TRUE
Cep162	ENSMUSG00000056919.10	0.458	2e-06	9.41e-06	chr9:87121868-87121986	-	CE	0.58997	0.97382	-0.38385	1	Repressing	TRUE	FALSE
Atg2b	ENSMUSG00000041341.11	0.257	1.7e-06	8.05e-06	chr12:105615348-105615420	-	AA	0.54651	0.91369	-0.36718	1	Repressing	FALSE	TRUE
Ccdc84	ENSMUSG00000043923.9	0.703	1.68e-06	7.99e-06	chr9:44324740-44324767	-	AD	0.91714	0.76097	0.15616	0.996	Stimulating	TRUE	TRUE
Paxbp1	ENSMUSG00000022974.13	0.271	1.5e-06	7.16e-06	chr16:90827304-90827320	-	AD	0.87252	0.6476	0.22492	1	Stimulating	TRUE	TRUE
Acap3	ENSMUSG00000029033.17	0.467	1.16e-06	5.58e-06	chr4:155987115-155987323	+	CE	0.85203	0.99724	-0.14521	1	Repressing	TRUE	FALSE
Acap3	ENSMUSG00000029033.17	0.467	1.16e-06	5.58e-06	chr4:155987925-155987970	+	AD	0.85153	0.99647	-0.14494	1	Repressing	FALSE	TRUE
Rexo5	ENSMUSG00000030924.17	0.937	1.01e-06	4.9e-06	chr7:119427315-119427429	+	CE	0.37659	0.88522	-0.50863	1	Repressing	TRUE	FALSE
Tasp1	ENSMUSG00000039033.12	0.629	1.01e-06	4.88e-06	chr2:139789077-139789089	-	AD	0.30209	0.94209	-0.64	1	Repressing	TRUE	FALSE
Pigb	ENSMUSG00000079469.11	0.509	9.61e-07	4.66e-06	chr9:72930511-72930562	-	CE	0.55608	0.94435	-0.38827	0.99	Repressing	TRUE	FALSE
Pigb	ENSMUSG00000079469.11	0.509	9.61e-07	4.66e-06	chr9:72929615-72929768	-	AA	0.66065	0.91542	-0.25477	0.978	Repressing	FALSE	FALSE
Cog3	ENSMUSG00000034893.10	0.273	9.21e-07	4.48e-06	chr14:75979916-75979946	-	AA	0.51592	0.77769	-0.26177	1	Repressing	TRUE	FALSE
Eya4	ENSMUSG00000010461.17	0.763	8.77e-07	4.27e-06	chr10:22992544-22992611	-	AA	0.58443	0.92892	-0.3445	0.996	Repressing	TRUE	FALSE
Gmppb	ENSMUSG00000070284.11	0.851	8.4e-07	4.1e-06	chr9:107927893-107927971	+	CE	0.75631	0.95552	-0.19921	1	Repressing	TRUE	FALSE
Gm4779	ENSMUSG00000045010.15	0.298	6.74e-07	3.31e-06	chrX:100834450-100834504	-	CE	0.78858	0.52454	0.26404	1	Stimulating	FALSE	FALSE
Rpgrip1l	ENSMUSG00000033282.15	0.535	6.46e-07	3.18e-06	chr8:92016251-92016356	-	CE	0.62544	0.97151	-0.34607	1	Repressing	FALSE	FALSE
Rpl12	ENSMUSG00000038900.18	0.512	6.27e-07	3.09e-06	chr2:32851852-32851972	+	AD	0.9801	0.85941	0.12069	0.939	Stimulating	TRUE	FALSE
Arv1	ENSMUSG00000031982.6	0.34	5.91e-07	2.92e-06	chr8:125457531-125457577	+	AA	0.58215	0.76337	-0.18122	0.997	Repressing	FALSE	TRUE
Camkv	ENSMUSG00000032936.14	0.445	5.24e-07	2.6e-06	chr9:107823278-107823317	+	AA	0.69365	0.97715	-0.2835	1	Repressing	TRUE	FALSE
Gls	ENSMUSG00000026103.15	0.272	5.17e-07	2.57e-06	chr1:52258647-52258768	-	CE	0.75246	0.95279	-0.20033	1	Repressing	FALSE	FALSE
Gls	ENSMUSG00000026103.15	0.272	5.17e-07	2.57e-06	chr1:52239777-52239810	-	CE	0.26754	0.03545	0.23209	1	Stimulating	TRUE	FALSE
Wdr35	ENSMUSG00000066643.13	0.413	5.02e-07	2.49e-06	chr12:9058662-9058689	+	AD	0.67237	0.93584	-0.26347	0.998	Repressing	TRUE	TRUE
Ints11	ENSMUSG00000029034.10	0.368	4.74e-07	2.36e-06	chr4:155971255-155971304	+	AA	0.80431	0.96596	-0.16165	1	Repressing	TRUE	TRUE
Fbxl4	ENSMUSG00000040410.15	0.441	3.61e-07	1.81e-06	chr4:22390677-22390713	+	AA	0.5781	0.92549	-0.34739	1	Repressing	TRUE	FALSE
U2surp	ENSMUSG00000032407.15	0.288	3.17e-07	1.59e-06	chr9:95370799-95370842	-	CE	0.6914	0.98058	-0.28917	1	Repressing	TRUE	FALSE
Sil1	ENSMUSG00000024357.11	0.638	2.85e-07	1.44e-06	chr18:35461256-35461359	-	CE	0.15275	0.04716	0.10559	0.955	Stimulating	FALSE	TRUE
Snrpa1	ENSMUSG00000030512.14	0.359	2.6e-07	1.32e-06	chr7:65719867-65719946	+	CE	0.27943	0.9286	-0.64917	1	Repressing	TRUE	TRUE
Rmc1	ENSMUSG00000024410.16	0.492	2.49e-07	1.27e-06	chr18:12317949-12317968	+	AA	0.85367	0.98672	-0.13306	1	Repressing	FALSE	FALSE
Szt2	ENSMUSG00000033253.19	0.525	2.42e-07	1.23e-06	chr4:118245842-118245911	-	AA	0.31102	0.79638	-0.48536	1	Repressing	TRUE	FALSE
Szt2	ENSMUSG00000033253.19	0.525	2.42e-07	1.23e-06	chr4:118240603-118240675	-	AA	0.66494	0.86815	-0.20321	0.925	Repressing	FALSE	FALSE
Slc9a5	ENSMUSG00000014786.9	0.485	2.21e-07	1.13e-06	chr8:106084213-106084283	+	CE	0.55616	0.77865	-0.22249	0.963	Repressing	TRUE	TRUE
Ttf2	ENSMUSG00000033222.17	0.474	2.04e-07	1.04e-06	chr3:100861636-100861657	-	AA	0.8529	0.97866	-0.12576	0.999	Repressing	FALSE	FALSE
Fars2	ENSMUSG00000021420.14	0.73	1.92e-07	9.88e-07	chr13:36391610-36391729	+	CE	0.55113	0.24622	0.30491	0.954	Stimulating	TRUE	TRUE
Arntl2	ENSMUSG00000040187.16	0.605	1.76e-07	9.06e-07	chr6:146722026-146722101	+	AA	0.64607	0.87207	-0.226	0.974	Repressing	FALSE	FALSE
AW554918	ENSMUSG00000033632.17	0.442	1.66e-07	8.56e-07	chr18:25472771-25473441	+	CE	0.51492	0.81372	-0.29881	0.992	Repressing	TRUE	FALSE
Tesk2	ENSMUSG00000033985.18	1.113	1.65e-07	8.55e-07	chr4:116571285-116571346	+	CE	0.92779	0.87365	0.05414	0.733	Stimulating	FALSE	TRUE
Ctu2	ENSMUSG00000049482.17	0.477	1.37e-07	7.15e-07	chr8:123207825-123207871	+	AA	0.61372	0.96282	-0.3491	1	Repressing	TRUE	TRUE
Rtca	ENSMUSG00000000339.15	0.355	1.32e-07	6.89e-07	chr3:116300628-116300642	-	AA	0.11969	0.01392	0.10577	1	Stimulating	TRUE	FALSE
Rtca	ENSMUSG00000000339.15	0.355	1.32e-07	6.89e-07	chr3:116298096-116298117	-	AA	0.39066	0.80666	-0.416	1	Repressing	TRUE	TRUE
Phrf1	ENSMUSG00000038611.18	0.347	1.26e-07	6.55e-07	chr7:140840873-140841027	+	CE	0.63145	0.92649	-0.29504	1	Repressing	TRUE	FALSE
Garnl3	ENSMUSG00000038860.16	0.393	1.23e-07	6.41e-07	chr2:32975887-32975956	-	CE	0.66415	0.81218	-0.14803	0.947	Repressing	TRUE	TRUE
Cnot1	ENSMUSG00000036550.17	0.331	1.19e-07	6.2e-07	chr8:96483586-96483675	-	CE	0.13551	0.02695	0.10856	1	Stimulating	FALSE	FALSE
Bak1	ENSMUSG00000057789.15	0.58	1.18e-07	6.18e-07	chr17:27240637-27240656	-	CE	0.83827	0.56236	0.27591	0.999	Stimulating	TRUE	TRUE
Rps6kb2	ENSMUSG00000024830.18	0.578	1.17e-07	6.13e-07	chr19:4209402-4209459	-	CE	0.75888	0.91889	-0.16001	0.998	Repressing	TRUE	TRUE
Rps6kb2	ENSMUSG00000024830.18	0.578	1.17e-07	6.13e-07	chr19:4208828-4208849	-	AD	0.81499	0.96175	-0.14676	1	Repressing	TRUE	FALSE
Gfm1	ENSMUSG00000027774.17	0.295	1.14e-07	5.95e-07	chr3:67347435-67347438	+	AA	0.75877	0.96284	-0.20407	1	Repressing	TRUE	TRUE
Ubr2	ENSMUSG00000023977.16	0.287	9.92e-08	5.21e-07	chr17:47278235-47278238	-	AA	0.75715	0.96492	-0.20777	1	Repressing	FALSE	TRUE
Lipe	ENSMUSG00000003123.16	0.848	7.28e-08	3.87e-07	chr7:25094926-25095049	-	CE	0.95494	0.92674	0.02821	0.607	Stimulating	TRUE	FALSE
Wdr33	ENSMUSG00000024400.17	0.379	6.64e-08	3.55e-07	chr18:31966788-31968436	+	RI	0.57825	0.23942	0.33882	0.999	Stimulating	TRUE	TRUE
Snrnp70	ENSMUSG00000063511.12	0.323	5.56e-08	2.99e-07	chr7:45032549-45032608	-	CE	0.66411	0.4158	0.2483	1	Stimulating	TRUE	TRUE
Mms19	ENSMUSG00000025159.9	0.541	4.69e-08	2.53e-07	chr19:41936751-41936755	-	AA	0.76636	0.99198	-0.22562	0.918	Repressing	FALSE	FALSE
Lemd3	ENSMUSG00000048661.15	0.604	4.31e-08	2.33e-07	chr10:120788123-120788160	-	CE	0.61565	0.9549	-0.33925	0.999	Repressing	TRUE	TRUE
Lemd3	ENSMUSG00000048661.15	0.604	4.31e-08	2.33e-07	chr10:120769535-120769614	-	CE	0.62058	0.95853	-0.33795	1	Repressing	TRUE	FALSE
Crim1	ENSMUSG00000024074.9	0.534	4.07e-08	2.21e-07	chr17:78610416-78610537	+	CE	0.69471	0.95174	-0.25703	0.996	Repressing	FALSE	TRUE
Eif2s3y	ENSMUSG00000069049.12	0.371	3.89e-08	2.12e-07	chrY:1013379-1013473	+	CE	0.49457	0.76153	-0.26696	1	Repressing	TRUE	TRUE
Nampt	ENSMUSG00000020572.9	0.461	3.76e-08	2.05e-07	chr12:32880253-32880322	+	AD	0.62316	0.89588	-0.27272	1	Repressing	FALSE	TRUE
Fam76b	ENSMUSG00000037808.14	0.398	3.69e-08	2.01e-07	chr9:13747955-13748012	+	CE	0.33915	0.07724	0.2619	1	Stimulating	TRUE	TRUE
Hnrnpdl	ENSMUSG00000029328.16	0.304	3.68e-08	2.01e-07	chr5:100183494-100183598	-	CE	0.52883	0.2591	0.26974	1	Stimulating	FALSE	TRUE
Ybx2	ENSMUSG00000018554.14	0.939	3.49e-08	1.9e-07	chr11:69830340-69830518	+	CE	0.55128	0.24971	0.30157	0.993	Stimulating	FALSE	TRUE
Aga	ENSMUSG00000031521.6	0.893	3.25e-08	1.78e-07	chr8:53972005-53972026	+	AD	0.53485	0.94051	-0.40567	1	Repressing	TRUE	FALSE
Rhot1	ENSMUSG00000017686.18	0.311	3.17e-08	1.74e-07	chr11:80134196-80134227	+	AA	0.79852	0.97325	-0.17473	1	Repressing	TRUE	FALSE
Foxred1	ENSMUSG00000039048.16	0.606	2.79e-08	1.53e-07	chr9:35116987-35117014	-	AA	0.50802	0.79096	-0.28294	1	Repressing	TRUE	TRUE
Riok3	ENSMUSG00000024404.8	0.261	2.75e-08	1.51e-07	chr18:12275993-12276120	+	CE	0.88132	0.98996	-0.10865	1	Repressing	TRUE	TRUE
Serac1	ENSMUSG00000015659.13	0.606	2.65e-08	1.46e-07	chr17:6102057-6102106	-	AA	0.31318	0.89588	-0.5827	1	Repressing	TRUE	FALSE
Nemp2	ENSMUSG00000043015.16	0.667	2.27e-08	1.25e-07	chr1:52679988-52680219	+	CE	0.73253	0.93778	-0.20524	0.966	Repressing	FALSE	FALSE
Stam	ENSMUSG00000026718.18	0.343	2.2e-08	1.22e-07	chr2:14138454-14138519	+	CE	0.23648	0.09043	0.14606	0.998	Stimulating	TRUE	TRUE
Eefsec	ENSMUSG00000033216.10	0.435	2.11e-08	1.17e-07	chr6:88353186-88353393	-	CE	0.58018	0.90304	-0.32286	1	Repressing	TRUE	FALSE
Brca2	ENSMUSG00000041147.11	0.631	1.84e-08	1.03e-07	chr5:150465659-150466922	+	AD	0.69952	0.97451	-0.27499	1	Repressing	TRUE	FALSE
Srsf9	ENSMUSG00000029538.15	0.377	1.45e-08	8.12e-08	chr5:115469520-115469598	+	CE	0.33539	0.12173	0.21366	1	Stimulating	FALSE	TRUE
Lins1	ENSMUSG00000053091.17	0.516	1.38e-08	7.75e-08	chr7:66359907-66359977	+	AA	0.34587	0.65215	-0.30629	1	Repressing	TRUE	FALSE
Pola1	ENSMUSG00000006678.7	0.529	1.21e-08	6.81e-08	chrX:92647068-92647269	-	CE	0.69382	0.96317	-0.26935	0.994	Repressing	TRUE	FALSE
Pola1	ENSMUSG00000006678.7	0.529	1.21e-08	6.81e-08	chrX:92616714-92616838	-	CE	0.59294	0.93732	-0.34439	0.998	Repressing	FALSE	FALSE
Usf2	ENSMUSG00000058239.14	0.49	9.97e-09	5.66e-08	chr7:30655807-30655853	-	CE	0.84917	0.96693	-0.11776	0.99	Repressing	FALSE	FALSE
Stard3	ENSMUSG00000018167.11	0.561	7.49e-09	4.29e-08	chr11:98266367-98266379	+	AD	0.6102	0.88503	-0.27483	1	Repressing	TRUE	TRUE
Ppie	ENSMUSG00000028651.13	0.454	5.21e-09	3.02e-08	chr4:123030594-123030664	-	AD	0.31732	0.15911	0.15821	0.983	Stimulating	TRUE	TRUE
Rbm28	ENSMUSG00000029701.16	0.391	4.67e-09	2.71e-08	chr6:29154893-29155025	-	RI	0.45011	0.22704	0.22306	0.999	Stimulating	TRUE	TRUE
Mrps26	ENSMUSG00000037740.9	0.455	4.34e-09	2.53e-08	chr2:130406148-130406227	+	RI	0.43439	0.31158	0.12281	0.934	Stimulating	TRUE	TRUE
Saal1	ENSMUSG00000006763.15	0.48	3.76e-09	2.2e-08	chr7:46351917-46351941	-	AA	0.56788	0.95201	-0.38413	1	Repressing	TRUE	TRUE
Saal1	ENSMUSG00000006763.15	0.48	3.76e-09	2.2e-08	chr7:46348972-46348976	-	AA	0.75196	0.97581	-0.22385	0.995	Repressing	TRUE	FALSE
Cabyr	ENSMUSG00000024430.15	1.774	2.97e-09	1.75e-08	chr18:12887401-12887520	+	CE	0.93326	0.87323	0.06004	0.699	Stimulating	TRUE	TRUE
Alkbh6	ENSMUSG00000042831.14	0.574	2.63e-09	1.56e-08	chr7:30012898-30013023	+	CE	0.33186	0.12296	0.20889	0.984	Stimulating	FALSE	FALSE
Miip	ENSMUSG00000029022.19	0.914	2.2e-09	1.31e-08	chr4:147947485-147947593	-	CE	0.33158	0.62947	-0.29789	0.993	Repressing	TRUE	FALSE
Gpbp1	ENSMUSG00000032745.19	0.462	1.77e-09	1.06e-08	chr13:111589558-111589781	-	CE	0.62489	0.95029	-0.3254	1	Repressing	TRUE	FALSE
Ccdc66	ENSMUSG00000046753.11	0.496	1.67e-09	1e-08	chr14:27209292-27209390	-	CE	0.30072	0.10715	0.19357	0.967	Stimulating	FALSE	FALSE
Neto1	ENSMUSG00000050321.4	1.689	1.64e-09	9.83e-09	chr18:86516667-86516776	+	AA	0.79073	0.95029	-0.15956	0.971	Repressing	TRUE	FALSE
Vps33b	ENSMUSG00000030534.14	0.49	1.46e-09	8.77e-09	chr7:79929766-79929781	+	AD	0.48783	0.2116	0.27623	0.999	Stimulating	TRUE	TRUE
Tpp2	ENSMUSG00000041763.15	0.383	1.43e-09	8.6e-09	chr1:44031555-44031565	+	AD	0.17974	0.04323	0.13651	0.999	Stimulating	TRUE	TRUE
Ddx49	ENSMUSG00000057788.14	0.457	1.11e-09	6.71e-09	chr8:70747412-70747485	-	AA	0.41919	0.10559	0.3136	0.998	Stimulating	TRUE	TRUE
Slc23a2	ENSMUSG00000027340.16	0.355	8.57e-10	5.25e-09	chr2:131920333-131920421	-	CE	0.77236	0.96211	-0.18975	1	Repressing	TRUE	TRUE
Ascc2	ENSMUSG00000020412.17	0.372	7.77e-10	4.77e-09	chr11:4622430-4622497	+	AD	0.61825	0.89936	-0.28111	1	Repressing	TRUE	FALSE
Adprs	ENSMUSG00000042558.17	0.497	6.68e-10	4.12e-09	chr4:126211698-126211776	-	RI	0.36805	0.1559	0.21215	1	Stimulating	TRUE	TRUE
Suco	ENSMUSG00000040297.13	0.401	6.38e-10	3.94e-09	chr1:161665288-161665378	-	CE	0.74607	0.92828	-0.18221	0.993	Repressing	TRUE	TRUE
Atg16l1	ENSMUSG00000026289.16	0.556	3.68e-10	2.31e-09	chr1:87703926-87704055	+	CE	0.18048	0.06651	0.11397	0.935	Stimulating	TRUE	FALSE
Atg16l1	ENSMUSG00000026289.16	0.556	3.68e-10	2.31e-09	chr1:87713715-87713718	+	AD	0.77537	0.95339	-0.17803	0.986	Repressing	TRUE	FALSE
Atp9b	ENSMUSG00000024566.11	0.449	3.3e-10	2.07e-09	chr18:80879570-80879646	-	CE	0.53845	0.87167	-0.33322	1	Repressing	TRUE	TRUE
Snta1	ENSMUSG00000027488.13	1.133	2.53e-10	1.6e-09	chr2:154245790-154245827	-	AA	0.79705	0.95846	-0.16141	0.967	Repressing	FALSE	FALSE
Tatdn1	ENSMUSG00000050891.11	0.615	2.45e-10	1.55e-09	chr15:58795754-58795817	-	CE	0.73069	0.87419	-0.14351	0.974	Repressing	TRUE	FALSE
Pik3c2a	ENSMUSG00000030660.10	0.638	2.33e-10	1.48e-09	chr7:116005095-116005198	-	CE	0.7971	0.98786	-0.19077	1	Repressing	TRUE	FALSE
Gon4l	ENSMUSG00000054199.18	0.401	2.22e-10	1.41e-09	chr3:88786606-88786618	+	CE	0.01086	0.01432	-0.00347	0.572	Repressing	TRUE	TRUE
Zc3h8	ENSMUSG00000027387.12	0.965	2.14e-10	1.36e-09	chr2:128775119-128775252	-	CE	0.59569	0.87619	-0.28051	0.981	Repressing	TRUE	TRUE
4930503L19Rik	ENSMUSG00000044906.7	0.481	2.02e-10	1.29e-09	chr18:70600402-70600405	-	AD	0.48227	0.30642	0.17585	0.979	Stimulating	FALSE	FALSE
Tm9sf4	ENSMUSG00000068040.11	0.46	2e-10	1.28e-09	chr2:153030970-153030997	+	AD	0.70264	0.9723	-0.26966	1	Repressing	TRUE	TRUE
Plekhg3	ENSMUSG00000052609.10	1.428	1.68e-10	1.08e-09	chr12:76610274-76610295	+	CE	0.88679	0.10962	0.77717	1	Stimulating	FALSE	FALSE
Tbccd1	ENSMUSG00000004462.8	0.561	1.59e-10	1.02e-09	chr16:22641453-22641639	-	CE	0.78661	0.96459	-0.17798	0.989	Repressing	TRUE	FALSE
B3gntl1	ENSMUSG00000046605.15	0.731	1.49e-10	9.55e-10	chr11:121542435-121542499	-	CE	0.5652	0.76158	-0.19639	0.906	Repressing	FALSE	TRUE
Togaram1	ENSMUSG00000035614.12	0.376	1.27e-10	8.21e-10	chr12:65061116-65061227	+	CE	0.15455	0.04021	0.11434	0.972	Stimulating	FALSE	TRUE
4933427D14Rik	ENSMUSG00000020807.16	0.689	1.23e-10	7.98e-10	chr11:72082104-72082170	-	CE	0.72331	0.47187	0.25145	0.912	Stimulating	TRUE	FALSE
Fubp3	ENSMUSG00000026843.16	0.516	1.06e-10	6.91e-10	chr2:31502115-31502247	+	CE	0.35122	0.16038	0.19084	1	Stimulating	TRUE	TRUE
Mcm8	ENSMUSG00000027353.15	0.763	1.06e-10	6.88e-10	chr2:132680626-132680675	+	AA	0.80073	0.9495	-0.14878	0.986	Repressing	TRUE	FALSE
Ttc27	ENSMUSG00000024078.8	0.727	1.06e-10	6.88e-10	chr17:75142328-75142380	+	CE	0.79176	0.97389	-0.18213	1	Repressing	TRUE	FALSE
Atp8a1	ENSMUSG00000037685.16	0.408	9.1e-11	5.95e-10	chr5:67936303-67936376	-	CE	0.24212	0.37168	-0.12956	0.977	Repressing	TRUE	FALSE
Atrx	ENSMUSG00000031229.17	0.42	8.11e-11	5.32e-10	chrX:104943487-104943599	-	CE	0.75356	0.87752	-0.12396	0.989	Repressing	TRUE	FALSE
Plbd2	ENSMUSG00000029598.13	0.394	7.85e-11	5.15e-10	chr5:120630945-120631011	-	AA	0.23083	0.05952	0.17131	0.998	Stimulating	TRUE	TRUE
Tubgcp2	ENSMUSG00000025474.10	0.43	7.78e-11	5.11e-10	chr7:139609740-139609899	-	CE	0.79054	0.99295	-0.2024	1	Repressing	FALSE	FALSE
Tubgcp2	ENSMUSG00000025474.10	0.43	7.78e-11	5.11e-10	chr7:139584893-139585182	-	RI	0.45648	0.22255	0.23393	0.999	Stimulating	TRUE	TRUE
Tbc1d31	ENSMUSG00000022364.15	0.625	7.36e-11	4.84e-10	chr15:57783327-57783442	+	CE	0.44392	0.67734	-0.23342	0.963	Repressing	TRUE	TRUE
Tbc1d31	ENSMUSG00000022364.15	0.625	7.36e-11	4.84e-10	chr15:57805929-57805956	+	AA	0.86936	0.96987	-0.10052	0.933	Repressing	FALSE	FALSE
Slc26a11	ENSMUSG00000039908.15	1.065	6.03e-11	3.99e-10	chr11:119265591-119265649	+	AA	0.70516	0.94852	-0.24336	0.989	Repressing	TRUE	FALSE
Atp8b2	ENSMUSG00000060671.13	0.455	5.96e-11	3.95e-10	chr3:89867592-89867728	-	CE	0.62524	0.10616	0.51909	1	Stimulating	TRUE	TRUE
Atp8b2	ENSMUSG00000060671.13	0.455	5.96e-11	3.95e-10	chr3:89853847-89853931	-	RI	0.1545	0.04856	0.10594	0.999	Stimulating	TRUE	FALSE
Pi4ka	ENSMUSG00000041720.15	0.669	4.8e-11	3.2e-10	chr16:17140852-17140900	-	AD	0.63518	0.90758	-0.2724	1	Repressing	TRUE	TRUE
P3h2	ENSMUSG00000038168.6	2.049	4.55e-11	3.04e-10	chr16:25806020-25806033	-	AA	0.42443	0.85506	-0.43063	0.947	Repressing	FALSE	FALSE
Rexo1	ENSMUSG00000047417.19	0.526	4.44e-11	2.97e-10	chr10:80384899-80385166	-	AD	0.19119	0.07185	0.11934	0.994	Stimulating	FALSE	FALSE
Gigyf2	ENSMUSG00000048000.16	0.539	4.27e-11	2.86e-10	chr1:87301719-87301833	+	CE	0.80859	0.96356	-0.15497	0.997	Repressing	TRUE	FALSE
Gnl2	ENSMUSG00000028869.14	0.405	3.83e-11	2.57e-10	chr4:124936582-124936682	+	CE	0.15177	0.05086	0.10091	0.985	Stimulating	FALSE	TRUE
Spag4	ENSMUSG00000038180.12	1.657	3.28e-11	2.21e-10	chr2:155908487-155908553	+	CE	0.52771	0.86329	-0.33557	0.95	Repressing	TRUE	FALSE
Rbl1	ENSMUSG00000027641.14	0.793	3e-11	2.03e-10	chr2:157037490-157037589	-	AA	0.62929	0.87571	-0.24642	0.931	Repressing	FALSE	FALSE
Rpap3	ENSMUSG00000022466.7	0.501	2.87e-11	1.94e-10	chr15:97591095-97591165	-	CE	0.83142	0.94956	-0.11814	0.957	Repressing	TRUE	TRUE
Ccdc158	ENSMUSG00000050050.18	1.71	2.39e-11	1.63e-10	chr5:92809784-92810111	-	CE	0.28988	0.87093	-0.58105	0.999	Repressing	FALSE	FALSE
Ccdc186	ENSMUSG00000035173.15	0.595	2.08e-11	1.42e-10	chr19:56796410-56796492	-	AD	0.48393	0.94809	-0.46416	1	Repressing	TRUE	FALSE
Zmym2	ENSMUSG00000021945.10	0.395	1.85e-11	1.27e-10	chr14:57182143-57182216	+	CE	0.32044	0.17943	0.14102	1	Stimulating	FALSE	FALSE
Dock10	ENSMUSG00000038608.16	0.833	1.58e-11	1.09e-10	chr1:80564366-80564436	-	AD	0.66743	0.93356	-0.26614	0.985	Repressing	FALSE	FALSE
Tubgcp3	ENSMUSG00000000759.15	0.412	1.51e-11	1.04e-10	chr8:12699690-12699822	-	CE	0.81187	0.98382	-0.17195	1	Repressing	TRUE	FALSE
Col15a1	ENSMUSG00000028339.18	2.02	1.37e-11	9.45e-11	chr4:47288478-47288503	+	CE	0.94756	0.87679	0.07077	0.704	Stimulating	FALSE	FALSE
Xrn2	ENSMUSG00000027433.6	0.34	1.29e-11	8.97e-11	chr2:146871647-146871704	+	CE	0.80858	0.99675	-0.18817	1	Repressing	TRUE	FALSE
Rev3l	ENSMUSG00000019841.16	0.53	1.27e-11	8.83e-11	chr10:39693138-39693375	+	CE	0.85445	0.98683	-0.13238	1	Repressing	TRUE	FALSE
Mga	ENSMUSG00000033943.16	0.317	1.27e-11	8.8e-11	chr2:119769120-119769123	+	AA	0.40215	0.91119	-0.50904	1	Repressing	TRUE	FALSE
Daam2	ENSMUSG00000040260.9	1.209	1.06e-11	7.38e-11	chr17:49781407-49781435	-	CE	0.80883	0.41388	0.39495	0.981	Stimulating	FALSE	TRUE
Pex10	ENSMUSG00000029047.14	0.861	9.96e-12	6.95e-11	chr4:155151632-155151701	+	AD	0.4065	0.1096	0.29689	0.997	Stimulating	TRUE	TRUE
Trp53bp1	ENSMUSG00000043909.17	0.583	8.68e-12	6.07e-11	chr2:121081458-121081595	-	CE	0.27164	0.14181	0.12983	0.987	Stimulating	TRUE	TRUE
Trp53bp1	ENSMUSG00000043909.17	0.583	8.68e-12	6.07e-11	chr2:121033878-121033933	-	CE	0.35297	0.0229	0.33008	1	Stimulating	FALSE	FALSE
Sorcs3	ENSMUSG00000063434.7	0.658	8.32e-12	5.82e-11	chr19:48692657-48692660	+	AA	0.74059	0.97543	-0.23484	0.994	Repressing	TRUE	TRUE
Ccdc14	ENSMUSG00000022833.8	0.602	6.67e-12	4.69e-11	chr16:34536323-34536413	+	CE	0.31629	0.11029	0.20601	0.934	Stimulating	FALSE	FALSE
Nup54	ENSMUSG00000034826.15	0.413	6.64e-12	4.67e-11	chr5:92573482-92573669	-	CE	0.79969	0.99259	-0.1929	1	Repressing	FALSE	FALSE
Nup54	ENSMUSG00000034826.15	0.413	6.64e-12	4.67e-11	chr5:92569439-92569611	-	CE	0.15684	0.01645	0.14039	0.999	Stimulating	FALSE	TRUE
Uba5	ENSMUSG00000032557.14	0.374	6.35e-12	4.47e-11	chr9:103937417-103937421	-	AD	0.69643	0.96554	-0.26912	1	Repressing	TRUE	TRUE
Cyp4f13	ENSMUSG00000024055.16	0.521	6.2e-12	4.37e-11	chr17:33151387-33151514	-	CE	0.64434	0.93738	-0.29304	0.995	Repressing	FALSE	FALSE
Rabggtb	ENSMUSG00000038975.15	0.535	5.22e-12	3.69e-11	chr3:153615701-153615798	-	CE	0.67195	0.30955	0.3624	1	Stimulating	TRUE	TRUE
Rabggtb	ENSMUSG00000038975.15	0.535	5.22e-12	3.69e-11	chr3:153614537-153614552	-	AA	0.38678	0.77627	-0.38949	1	Repressing	TRUE	TRUE
Syne1	ENSMUSG00000096054.4	0.449	5.18e-12	3.67e-11	chr10:5107735-5107759	-	AA	0.6353	0.84353	-0.20823	0.95	Repressing	TRUE	FALSE
Sf3b3	ENSMUSG00000033732.11	0.324	4.88e-12	3.46e-11	chr8:111556151-111556179	-	CE	0.58153	0.04415	0.53738	1	Stimulating	TRUE	TRUE
Mettl3	ENSMUSG00000022160.19	0.431	4.64e-12	3.29e-11	chr14:52536097-52536272	-	CE	0.48698	0.87244	-0.38546	1	Repressing	TRUE	TRUE
Taf2	ENSMUSG00000037343.9	0.452	3.96e-12	2.82e-11	chr15:54917630-54917715	-	CE	0.88589	0.98786	-0.10197	1	Repressing	FALSE	FALSE
Taf2	ENSMUSG00000037343.9	0.452	3.96e-12	2.82e-11	chr15:54910799-54910813	-	AD	0.21289	0.05746	0.15543	0.99	Stimulating	TRUE	TRUE
Acer3	ENSMUSG00000030760.15	0.723	3.78e-12	2.7e-11	chr7:97879657-97879722	-	CE	0.71195	0.23855	0.4734	0.985	Stimulating	FALSE	TRUE
Rhpn1	ENSMUSG00000022580.14	1.11	2.62e-12	1.89e-11	chr15:75582429-75582514	+	AD	0.46661	0.24447	0.22214	0.965	Stimulating	TRUE	TRUE
Slc35b1	ENSMUSG00000020873.16	0.428	2.36e-12	1.7e-11	chr11:95277312-95277336	+	AA	0.31001	0.60678	-0.29677	1	Repressing	TRUE	FALSE
Il2rg	ENSMUSG00000031304.19	0.559	1.74e-12	1.27e-11	chrX:100310584-100310726	-	CE	0.69718	0.96079	-0.26361	1	Repressing	FALSE	FALSE
Rmdn3	ENSMUSG00000070730.12	0.549	1.67e-12	1.22e-11	chr2:118972381-118972453	-	CE	0.30713	0.03705	0.27008	1	Stimulating	TRUE	TRUE
Cplane1	ENSMUSG00000039801.8	0.511	1.44e-12	1.05e-11	chr15:8207928-8207932	+	AD	0.42845	0.21501	0.21344	0.97	Stimulating	TRUE	FALSE
2700097O09Rik	ENSMUSG00000062198.6	0.753	1.38e-12	1.01e-11	chr12:55106160-55106241	-	AD	0.69705	0.21067	0.48638	1	Stimulating	TRUE	FALSE
Dpp8	ENSMUSG00000032393.16	0.361	1.22e-12	8.94e-12	chr9:64963074-64963152	+	AA	0.84647	0.97347	-0.12701	1	Repressing	TRUE	FALSE
Dpp8	ENSMUSG00000032393.16	0.361	1.22e-12	8.94e-12	chr9:64982225-64982353	+	CE	0.36997	0.16622	0.20375	0.998	Stimulating	TRUE	TRUE
Cnnm3	ENSMUSG00000001138.14	0.575	1.17e-12	8.6e-12	chr1:36559600-36559769	+	CE	0.69503	0.92486	-0.22983	0.997	Repressing	TRUE	FALSE
Cnnm3	ENSMUSG00000001138.14	0.575	1.17e-12	8.6e-12	chr1:36563115-36563213	+	CE	0.48019	0.24363	0.23656	0.993	Stimulating	FALSE	FALSE
Snx13	ENSMUSG00000020590.17	0.454	1.02e-12	7.54e-12	chr12:35132868-35132970	+	CE	0.85722	0.98518	-0.12796	0.98	Repressing	FALSE	FALSE
Tpcn1	ENSMUSG00000032741.10	0.539	1e-12	7.42e-12	chr5:120680255-120680286	-	CE	0.60294	0.20119	0.40175	0.993	Stimulating	TRUE	TRUE
Hnrnph1	ENSMUSG00000007850.17	0.366	4.08e-13	3.07e-12	chr11:50272286-50272424	+	CE	0.42127	0.98863	-0.56735	1	Repressing	TRUE	FALSE
Usp15	ENSMUSG00000020124.11	0.355	2.98e-13	2.26e-12	chr10:122999498-122999559	-	CE	0.85402	0.99306	-0.13904	1	Repressing	TRUE	TRUE
Usp15	ENSMUSG00000020124.11	0.355	2.98e-13	2.26e-12	chr10:122963935-122963963	-	AA	0.86387	0.98607	-0.1222	1	Repressing	TRUE	TRUE
Mks1	ENSMUSG00000034121.13	0.881	2.43e-13	1.84e-12	chr11:87747485-87747486	+	AD	0.56693	0.92449	-0.35756	0.995	Repressing	TRUE	TRUE
Gcfc2	ENSMUSG00000035125.11	0.673	2.1e-13	1.61e-12	chr6:81921302-81921387	+	AA	0.29348	0.56814	-0.27466	0.992	Repressing	TRUE	TRUE
Trmt6	ENSMUSG00000037376.15	0.722	1.62e-13	1.25e-12	chr2:132652007-132652125	-	AD	0.2605	0.08282	0.17768	0.98	Stimulating	TRUE	FALSE
Wdr75	ENSMUSG00000025995.17	0.45	1.51e-13	1.16e-12	chr1:45853701-45853704	+	AA	0.77406	0.9862	-0.21214	1	Repressing	TRUE	FALSE
Ubxn7	ENSMUSG00000053774.10	0.419	1.38e-13	1.06e-12	chr16:32200266-32200473	+	AD	0.77216	0.95064	-0.17848	1	Repressing	TRUE	FALSE
Ankrd39	ENSMUSG00000079610.10	1.097	1.24e-13	9.56e-13	chr1:36585991-36586166	-	AD	0.75889	0.56017	0.19872	0.942	Stimulating	TRUE	FALSE
Zfyve16	ENSMUSG00000021706.15	0.545	1.23e-13	9.49e-13	chr13:92644800-92644854	-	AA	0.54376	0.91928	-0.37552	0.999	Repressing	FALSE	FALSE
Ddx41	ENSMUSG00000021494.10	0.605	1.16e-13	8.99e-13	chr13:55683359-55683371	-	AD	0.38648	0.15498	0.2315	1	Stimulating	TRUE	TRUE
Ankle2	ENSMUSG00000029501.15	0.742	1.11e-13	8.64e-13	chr5:110399363-110399441	+	AA	0.76657	0.98165	-0.21509	1	Repressing	TRUE	FALSE
Dnajc5	ENSMUSG00000000826.17	0.449	1.08e-13	8.35e-13	chr2:181190719-181190793	+	CE	0.42616	0.27446	0.1517	1	Stimulating	TRUE	TRUE
Prr3	ENSMUSG00000038500.16	0.589	9.34e-14	7.28e-13	chr17:36289603-36289673	-	CE	0.77302	0.59163	0.18138	0.994	Stimulating	TRUE	TRUE
Nphp4	ENSMUSG00000039577.18	0.67	7.97e-14	6.23e-13	chr4:152646031-152646034	+	AA	0.68357	0.90628	-0.22271	0.917	Repressing	FALSE	FALSE
Pdss1	ENSMUSG00000026784.15	0.665	6.81e-14	5.33e-13	chr2:22805537-22805540	+	AD	0.53751	0.24954	0.28798	0.997	Stimulating	TRUE	TRUE
Bach2	ENSMUSG00000040270.17	0.375	4.5e-14	3.55e-13	chr4:32563333-32563367	+	AD	0.86635	0.98504	-0.1187	1	Repressing	FALSE	FALSE
Rcc1l	ENSMUSG00000061979.9	0.833	4.46e-14	3.52e-13	chr5:134200678-134200685	-	AD	0.23298	0.07492	0.15806	0.919	Stimulating	FALSE	FALSE
Mettl17	ENSMUSG00000004561.15	0.844	4.17e-14	3.3e-13	chr14:52126604-52126674	+	CE	0.82862	0.96106	-0.13243	0.966	Repressing	TRUE	FALSE
Exosc9	ENSMUSG00000027714.12	0.536	3.97e-14	3.15e-13	chr3:36617222-36617261	+	AA	0.73321	0.96653	-0.23331	1	Repressing	TRUE	TRUE
Zzef1	ENSMUSG00000055670.15	0.437	3.03e-14	2.42e-13	chr11:72760005-72760113	+	CE	0.38313	0.1513	0.23183	1	Stimulating	FALSE	FALSE
Sntb2	ENSMUSG00000041308.7	0.644	2.57e-14	2.06e-13	chr8:107718028-107718148	+	AA	0.72439	0.96611	-0.24172	0.999	Repressing	FALSE	FALSE
Gpcpd1	ENSMUSG00000027346.16	0.426	2.31e-14	1.86e-13	chr2:132400527-132400602	-	CE	0.84135	0.95207	-0.11072	1	Repressing	TRUE	TRUE
P4ha1	ENSMUSG00000019916.15	0.572	2.25e-14	1.81e-13	chr10:59186386-59186422	+	AD	0.41691	0.97464	-0.55772	1	Repressing	TRUE	FALSE
Hbs1l	ENSMUSG00000019977.17	0.52	2e-14	1.61e-13	chr10:21218298-21218463	+	CE	0.78397	0.98029	-0.19632	1	Repressing	TRUE	TRUE
Polb	ENSMUSG00000031536.7	0.445	1.98e-14	1.6e-13	chr8:23127116-23127170	-	AA	0.51659	0.90506	-0.38847	1	Repressing	TRUE	TRUE
Supt6	ENSMUSG00000002052.7	0.397	1.79e-14	1.45e-13	chr11:78111423-78111573	-	CE	0.15053	0.03833	0.1122	1	Stimulating	TRUE	TRUE
Gbf1	ENSMUSG00000025224.17	0.469	1.47e-14	1.19e-13	chr19:46256830-46256858	+	AA	0.84482	0.99446	-0.14965	1	Repressing	TRUE	FALSE
Nbea	ENSMUSG00000027799.13	0.542	1.42e-14	1.15e-13	chr3:55950435-55950540	-	CE	0.13768	0.03438	0.1033	0.99	Stimulating	TRUE	TRUE
Trmo	ENSMUSG00000028331.13	0.957	1.25e-14	1.02e-13	chr4:46379985-46380092	-	AD	0.97698	0.93789	0.03909	0.7	Stimulating	TRUE	FALSE
Eif5	ENSMUSG00000021282.18	0.369	1.03e-14	8.46e-14	chr12:111506235-111506316	+	CE	0.84817	0.97922	-0.13105	1	Repressing	FALSE	FALSE
Fam178b	ENSMUSG00000046337.18	0.759	8.14e-15	6.7e-14	chr1:36639644-36639665	-	AA	0.84488	0.97828	-0.1334	0.992	Repressing	FALSE	FALSE
Polg2	ENSMUSG00000020718.13	1.049	4.2e-15	3.51e-14	chr11:106669785-106669909	-	AD	0.50292	0.84313	-0.34021	0.942	Repressing	TRUE	FALSE
Abcc4	ENSMUSG00000032849.15	0.91	3.8e-15	3.18e-14	chr14:118868524-118868554	-	AA	0.67543	0.93251	-0.25708	0.984	Repressing	FALSE	FALSE
Cpt1c	ENSMUSG00000007783.11	0.654	3.72e-15	3.12e-14	chr7:44611070-44611074	-	AA	0.77475	0.95273	-0.17797	0.999	Repressing	TRUE	TRUE
Ess2	ENSMUSG00000003527.10	0.649	3.53e-15	2.97e-14	chr16:17725468-17725501	-	AA	0.55261	0.94776	-0.39514	1	Repressing	TRUE	TRUE
Pou6f2	ENSMUSG00000009734.19	0.787	3.2e-15	2.7e-14	chr13:18314135-18314303	-	CE	0.86284	0.97325	-0.11041	0.976	Repressing	FALSE	FALSE
Ccdc91	ENSMUSG00000030301.18	0.542	2.71e-15	2.29e-14	chr6:147434774-147434861	+	CE	0.18488	0.08066	0.10421	0.974	Stimulating	TRUE	FALSE
Mipep	ENSMUSG00000021993.11	0.707	2.41e-15	2.04e-14	chr14:61068898-61068990	+	CE	0.26668	0.07414	0.19254	0.966	Stimulating	FALSE	FALSE
Ice2	ENSMUSG00000032235.16	1.072	2.19e-15	1.86e-14	chr9:69324029-69324094	+	CE	0.14197	0.03935	0.10262	0.954	Stimulating	FALSE	FALSE
Ice2	ENSMUSG00000032235.16	1.072	2.19e-15	1.86e-14	chr9:69328943-69329072	+	CE	0.33379	0.69114	-0.35735	0.988	Repressing	TRUE	FALSE
Phf14	ENSMUSG00000029629.18	0.41	1.83e-15	1.56e-14	chr6:11987575-11987681	+	CE	0.62797	0.87714	-0.24917	0.999	Repressing	TRUE	TRUE
Adcy2	ENSMUSG00000021536.8	0.664	1.54e-15	1.32e-14	chr13:68800129-68800145	-	AA	0.52693	0.93237	-0.40544	1	Repressing	TRUE	FALSE
Adcy2	ENSMUSG00000021536.8	0.664	1.54e-15	1.32e-14	chr13:68779029-68779032	-	AD	0.85154	0.985	-0.13346	0.997	Repressing	FALSE	FALSE
Ewsr1	ENSMUSG00000009079.17	0.517	1.25e-15	1.07e-14	chr11:5032253-5032283	-	AD	0.73263	0.91742	-0.18479	0.989	Repressing	FALSE	FALSE
Ewsr1	ENSMUSG00000009079.17	0.517	1.25e-15	1.07e-14	chr11:5029485-5029519	-	CE	0.73536	0.91105	-0.1757	0.981	Repressing	TRUE	FALSE
Dcaf1	ENSMUSG00000040325.17	0.525	9.93e-16	8.57e-15	chr9:106740216-106740264	+	AA	0.77683	0.96738	-0.19055	1	Repressing	TRUE	FALSE
Gm21992	ENSMUSG00000096370.9	0.83	9.54e-16	8.24e-15	chr19:4843844-4844037	-	CE	0.96689	0.97874	-0.01185	0.725	Stimulating	TRUE	TRUE
Kpna1	ENSMUSG00000022905.13	0.406	8.73e-16	7.56e-15	chr16:35836257-35836379	+	CE	0.24355	0.04448	0.19907	1	Stimulating	TRUE	TRUE
Gns	ENSMUSG00000034707.8	0.437	6.12e-16	5.34e-15	chr10:121210263-121210294	+	AA	0.78753	0.99036	-0.20283	1	Repressing	TRUE	FALSE
Strn3	ENSMUSG00000020954.17	0.439	4.88e-16	4.28e-15	chr12:51676157-51676290	-	CE	0.47659	0.98364	-0.50705	1	Repressing	TRUE	FALSE
Fancl	ENSMUSG00000004018.10	1.174	2.9e-16	2.57e-15	chr11:26409686-26409836	+	CE	0.64914	0.9733	-0.32416	0.999	Repressing	TRUE	TRUE
Dtwd2	ENSMUSG00000024505.17	0.884	2.4e-16	2.13e-15	chr18:49856689-49856881	-	CE	0.49164	0.90189	-0.41025	1	Repressing	FALSE	FALSE
Tapt1	ENSMUSG00000046985.12	0.597	2.2e-16	1.96e-15	chr5:44356655-44356720	-	CE	0.53495	0.28116	0.2538	0.991	Stimulating	TRUE	TRUE
Agfg1	ENSMUSG00000026159.14	0.44	2.01e-16	1.79e-15	chr1:82860065-82860158	+	AD	0.8263	0.97043	-0.14414	1	Repressing	TRUE	TRUE
Chd2	ENSMUSG00000078671.12	0.695	1.99e-16	1.78e-15	chr7:73153129-73153262	-	CE	0.82036	0.96764	-0.14728	0.975	Repressing	TRUE	FALSE
Chd2	ENSMUSG00000078671.12	0.695	1.99e-16	1.78e-15	chr7:73104439-73104551	-	CE	0.49645	0.20831	0.28814	0.994	Stimulating	TRUE	TRUE
Iqcb1	ENSMUSG00000022837.15	0.471	1.77e-16	1.58e-15	chr16:36671922-36672030	+	CE	0.19387	0.0233	0.17057	1	Stimulating	FALSE	FALSE
Zpbp	ENSMUSG00000020193.4	1.878	1.58e-16	1.42e-15	chr11:11379063-11379126	-	CE	0.60419	0.25533	0.34887	0.983	Stimulating	FALSE	FALSE
Coq8b	ENSMUSG00000003762.14	0.743	1.54e-16	1.39e-15	chr7:26932994-26932997	+	AD	0.69212	0.93471	-0.24259	0.998	Repressing	TRUE	FALSE
Coq8b	ENSMUSG00000003762.14	0.743	1.54e-16	1.39e-15	chr7:26949712-26949853	+	CE	0.46034	0.88981	-0.42946	1	Repressing	TRUE	TRUE
Heatr6	ENSMUSG00000000976.14	0.634	1.49e-16	1.34e-15	chr11:83668064-83668082	+	AA	0.76618	0.98918	-0.22299	1	Repressing	FALSE	FALSE
Snapc4	ENSMUSG00000036281.14	0.934	1.36e-16	1.22e-15	chr2:26262743-26262770	-	AD	0.50418	0.78632	-0.28214	0.999	Repressing	TRUE	TRUE
Mkln1	ENSMUSG00000025609.16	0.435	1.26e-16	1.14e-15	chr6:31435890-31436002	+	CE	0.88041	0.99567	-0.11527	1	Repressing	TRUE	TRUE
Cebpz	ENSMUSG00000024081.10	0.454	1.04e-16	9.44e-16	chr17:79242004-79242289	-	AD	0.7866	0.98664	-0.20004	1	Repressing	TRUE	TRUE
Micu2	ENSMUSG00000021973.10	0.523	1.03e-16	9.35e-16	chr14:58170164-58170186	-	CE	0.49827	0.07974	0.41853	1	Stimulating	TRUE	TRUE
Chd6	ENSMUSG00000057133.15	0.481	9.4e-17	8.53e-16	chr2:160857781-160857882	-	CE	0.56889	0.16681	0.40207	0.999	Stimulating	TRUE	FALSE
Chd6	ENSMUSG00000057133.15	0.481	9.4e-17	8.53e-16	chr2:160811471-160811475	-	AA	0.74736	0.88766	-0.1403	0.974	Repressing	TRUE	TRUE
Chd6	ENSMUSG00000057133.15	0.481	9.4e-17	8.53e-16	chr2:160806678-160806714	-	CE	0.31935	0.16703	0.15232	0.988	Stimulating	TRUE	FALSE
Nsun5	ENSMUSG00000000916.16	0.708	9.22e-17	8.37e-16	chr5:135403920-135403959	+	AD	0.3051	0.61062	-0.30552	0.998	Repressing	TRUE	TRUE
Tbc1d23	ENSMUSG00000022749.9	0.551	8.05e-17	7.32e-16	chr16:57028553-57028566	-	AD	0.23458	0.0953	0.13928	0.945	Stimulating	FALSE	TRUE
Dennd4c	ENSMUSG00000038024.18	0.949	5.15e-17	4.73e-16	chr4:86713359-86713449	+	AA	0.498	0.83237	-0.33437	0.945	Repressing	TRUE	FALSE
Atrip	ENSMUSG00000025646.10	0.685	4.52e-17	4.16e-16	chr9:108894196-108894280	-	AD	0.55718	0.96043	-0.40324	1	Repressing	TRUE	FALSE
Shq1	ENSMUSG00000035378.18	0.799	3.94e-17	3.63e-16	chr6:100632220-100632332	-	CE	0.74748	0.94941	-0.20193	0.998	Repressing	FALSE	FALSE
Rnf149	ENSMUSG00000048234.14	0.629	3.93e-17	3.62e-16	chr1:39597396-39597492	-	CE	0.39665	0.94697	-0.55032	1	Repressing	TRUE	TRUE
Cmtr1	ENSMUSG00000024019.19	0.434	3.17e-17	2.94e-16	chr17:29879877-29880002	+	CE	0.01018	0.03626	-0.02608	0.894	Repressing	TRUE	TRUE
Lmtk3	ENSMUSG00000062044.17	1.007	1.51e-17	1.43e-16	chr7:45437070-45437178	+	CE	0.82716	0.49864	0.32851	1	Stimulating	FALSE	TRUE
Zdhhc17	ENSMUSG00000035798.15	0.521	1.51e-17	1.43e-16	chr10:110803667-110803707	-	AA	0.58592	0.83777	-0.25185	1	Repressing	TRUE	TRUE
Zdhhc17	ENSMUSG00000035798.15	0.521	1.51e-17	1.43e-16	chr10:110798158-110798265	-	CE	0.4546	0.21057	0.24403	1	Stimulating	TRUE	TRUE
Thoc3	ENSMUSG00000025872.6	0.661	1.23e-17	1.17e-16	chr13:54614198-54614268	-	AA	0.34447	0.07048	0.27399	1	Stimulating	TRUE	TRUE
Sart3	ENSMUSG00000018974.8	0.638	1.13e-17	1.07e-16	chr5:113893431-113893441	-	AD	0.70609	0.95535	-0.24925	1	Repressing	TRUE	TRUE
Kif1c	ENSMUSG00000020821.18	0.604	9.61e-18	9.16e-17	chr11:70614730-70614751	+	CE	0.89281	0.24054	0.65227	1	Stimulating	TRUE	TRUE
Morc4	ENSMUSG00000031434.16	1.02	7.7e-18	7.36e-17	chrX:138736181-138736236	-	CE	0.77941	0.38098	0.39843	0.987	Stimulating	FALSE	FALSE
Dhx9	ENSMUSG00000042699.12	0.381	7.49e-18	7.17e-17	chr1:153352170-153352308	-	CE	0.73401	0.06128	0.67273	1	Stimulating	TRUE	TRUE
Ddx46	ENSMUSG00000021500.18	0.936	7.4e-18	7.09e-17	chr13:55808166-55808282	+	CE	0.69545	0.27436	0.42109	1	Stimulating	TRUE	TRUE
Sugp2	ENSMUSG00000036054.16	0.733	4.7e-18	4.53e-17	chr8:70713881-70713967	+	CE	0.90319	0.72998	0.17322	0.998	Stimulating	TRUE	TRUE
Efcab2	ENSMUSG00000026495.9	0.988	2.81e-18	2.74e-17	chr1:178265047-178265051	+	AD	0.75678	0.91941	-0.16262	0.952	Repressing	FALSE	FALSE
Parp2	ENSMUSG00000036023.7	0.647	2.7e-18	2.64e-17	chr14:51052413-51052423	+	AD	0.88986	0.99229	-0.10243	1	Repressing	FALSE	FALSE
Ddx51	ENSMUSG00000029504.6	0.859	1.78e-18	1.74e-17	chr5:110803280-110803283	+	AD	0.2361	0.05189	0.18421	0.998	Stimulating	FALSE	FALSE
Ddx51	ENSMUSG00000029504.6	0.859	1.78e-18	1.74e-17	chr5:110803431-110803435	+	AA	0.50981	0.87793	-0.36812	1	Repressing	TRUE	FALSE
Nol9	ENSMUSG00000028948.17	0.479	8.84e-19	8.79e-18	chr4:152130405-152130492	+	CE	0.39372	0.92494	-0.53122	1	Repressing	TRUE	TRUE
Kat6b	ENSMUSG00000021767.20	0.582	4.97e-19	4.99e-18	chr14:21672023-21672155	+	CE	0.78335	0.95506	-0.17172	0.988	Repressing	TRUE	FALSE
Fmnl3	ENSMUSG00000023008.19	1.426	3.6e-19	3.65e-18	chr15:99226975-99227057	-	CE	0.93408	0.50124	0.43284	0.998	Stimulating	TRUE	TRUE
Nom1	ENSMUSG00000001569.11	0.885	2.78e-19	2.83e-18	chr5:29644885-29645147	+	AD	0.36539	0.99384	-0.62845	1	Repressing	TRUE	TRUE
Dclre1a	ENSMUSG00000025077.14	0.819	2.26e-19	2.31e-18	chr19:56533340-56534078	-	AA	0.81744	0.9645	-0.14706	0.999	Repressing	TRUE	FALSE
Dclre1a	ENSMUSG00000025077.14	0.819	2.26e-19	2.31e-18	chr19:56528724-56528754	-	AA	0.80396	0.9589	-0.15494	0.99	Repressing	FALSE	FALSE
Xpnpep3	ENSMUSG00000022401.13	0.695	2.14e-19	2.19e-18	chr15:81300104-81300195	+	CE	0.50117	0.12734	0.37383	1	Stimulating	FALSE	FALSE
Wdfy2	ENSMUSG00000014547.11	0.486	1.36e-19	1.41e-18	chr14:63137704-63137777	+	CE	0.56481	0.8487	-0.28389	0.998	Repressing	TRUE	FALSE
Lrrc9	ENSMUSG00000021090.17	0.858	1.18e-19	1.23e-18	chr12:72529668-72529719	+	AA	0.5004	0.85408	-0.35368	1	Repressing	FALSE	FALSE
Tpk1	ENSMUSG00000029735.18	1.049	7.46e-20	7.82e-19	chr6:43500818-43500890	-	CE	0.66426	0.83193	-0.16768	0.946	Repressing	FALSE	FALSE
Stxbp3	ENSMUSG00000027882.19	0.965	4.04e-20	4.27e-19	chr3:108717193-108717317	-	CE	0.32409	0.85352	-0.52943	1	Repressing	TRUE	TRUE
Pgm2	ENSMUSG00000029171.13	0.882	2.82e-20	3e-19	chr5:64261208-64261250	+	AD	0.7832	0.90537	-0.12217	0.956	Repressing	TRUE	FALSE
Col20a1	ENSMUSG00000016356.19	1.898	2.8e-20	2.99e-19	chr2:180620205-180620234	+	CE	0.93625	0.90627	0.02998	0.748	Stimulating	TRUE	FALSE
Taf1b	ENSMUSG00000059669.9	0.774	2.53e-20	2.7e-19	chr12:24573101-24573200	+	CE	0.84689	0.97096	-0.12407	0.997	Repressing	FALSE	FALSE
Mtrf1l	ENSMUSG00000019774.9	1.647	1.22e-20	1.32e-19	chr10:5768801-5768927	-	AD	0.15934	0.80656	-0.64721	0.997	Repressing	TRUE	FALSE
Mtrf1l	ENSMUSG00000019774.9	1.647	1.22e-20	1.32e-19	chr10:5765552-5765669	-	CE	0.81906	0.93695	-0.11789	0.943	Repressing	FALSE	FALSE
Prelid3a	ENSMUSG00000024530.9	1.201	3.9e-21	4.28e-20	chr18:67611020-67611131	+	CE	0.98898	0.7981	0.19088	0.973	Stimulating	TRUE	TRUE
Ppp1r12b	ENSMUSG00000073557.13	0.85	3.38e-21	3.72e-20	chr1:134800006-134800048	-	CE	0.34296	0.14196	0.20101	0.983	Stimulating	TRUE	FALSE
Khdc4	ENSMUSG00000028060.15	0.539	2.05e-21	2.28e-20	chr3:88617137-88617164	+	AA	0.23458	0.7417	-0.50711	1	Repressing	TRUE	TRUE
2700049A03Rik	ENSMUSG00000034601.18	0.751	1.88e-21	2.09e-20	chr12:71236793-71236968	+	CE	0.20651	0.05842	0.14809	0.972	Stimulating	FALSE	FALSE
2700049A03Rik	ENSMUSG00000034601.18	0.751	1.88e-21	2.09e-20	chr12:71262816-71262970	+	CE	0.34834	0.77578	-0.42744	0.987	Repressing	TRUE	FALSE
Ric3	ENSMUSG00000048330.15	0.655	1.77e-21	1.97e-20	chr7:108656024-108656066	-	AA	0.39724	0.18653	0.21071	0.994	Stimulating	TRUE	TRUE
Rad50	ENSMUSG00000020380.17	0.725	1.76e-21	1.95e-20	chr11:53570217-53570343	-	CE	0.80747	0.97229	-0.16483	1	Repressing	TRUE	FALSE
Gfm2	ENSMUSG00000021666.17	0.643	8.3e-22	9.35e-21	chr13:97288143-97288232	+	CE	0.45873	0.13099	0.32775	1	Stimulating	TRUE	TRUE
Gfm2	ENSMUSG00000021666.17	0.643	8.3e-22	9.35e-21	chr13:97289736-97289824	+	CE	0.88905	0.99003	-0.10098	1	Repressing	FALSE	FALSE
Edc3	ENSMUSG00000038957.14	0.726	5.99e-22	6.79e-21	chr9:57623231-57623550	+	CE	0.49546	0.88007	-0.38461	1	Repressing	TRUE	FALSE
Stx18	ENSMUSG00000029125.15	0.746	2.46e-22	2.82e-21	chr5:38268640-38268784	+	CE	0.15683	0.03133	0.1255	1	Stimulating	TRUE	TRUE
Exoc2	ENSMUSG00000021357.15	0.643	2.41e-22	2.77e-21	chr13:31069929-31070084	-	CE	0.16971	0.03441	0.1353	0.997	Stimulating	TRUE	FALSE
Ppp4r3a	ENSMUSG00000041846.16	0.808	1.71e-22	1.98e-21	chr12:101011785-101011940	-	CE	0.76831	0.47295	0.29536	0.987	Stimulating	FALSE	TRUE
Ilf3	ENSMUSG00000032178.15	0.446	1.52e-22	1.76e-21	chr9:21306667-21306764	+	CE	0.78298	0.93638	-0.15339	1	Repressing	TRUE	TRUE
Cnot10	ENSMUSG00000056167.9	0.531	1.13e-22	1.31e-21	chr9:114425673-114425739	-	CE	0.23032	0.12634	0.10397	0.992	Stimulating	FALSE	TRUE
Mecr	ENSMUSG00000028910.13	1.017	1.1e-22	1.28e-21	chr4:131588488-131588543	+	CE	0.61219	0.16339	0.4488	1	Stimulating	TRUE	TRUE
Emc7	ENSMUSG00000055943.6	0.647	4.4e-23	5.21e-22	chr2:112285485-112285645	+	AD	0.69596	0.94922	-0.25325	0.999	Repressing	TRUE	FALSE
Emc7	ENSMUSG00000055943.6	0.647	4.4e-23	5.21e-22	chr2:112289805-112289809	+	AA	0.77603	0.95053	-0.1745	0.995	Repressing	TRUE	FALSE
Cpsf7	ENSMUSG00000034820.5	0.567	2.94e-23	3.5e-22	chr19:10509625-10509698	+	CE	0.22037	0.11194	0.10843	0.966	Stimulating	FALSE	TRUE
Mov10	ENSMUSG00000002227.16	1.341	2.51e-23	3e-22	chr3:104725438-104725472	-	AA	0.95859	0.90517	0.05343	0.711	Stimulating	FALSE	FALSE
Rev1	ENSMUSG00000026082.12	0.651	2.33e-23	2.79e-22	chr1:38120240-38120439	-	CE	0.65265	0.42737	0.22528	0.997	Stimulating	TRUE	TRUE
Ccdc173	ENSMUSG00000070883.4	1.739	1.3e-23	1.57e-22	chr2:69602276-69602468	-	CE	0.1334	0.47978	-0.34638	0.969	Repressing	FALSE	FALSE
Zwilch	ENSMUSG00000032400.19	1.076	3.64e-24	4.47e-23	chr9:64054552-64054649	-	AD	0.69342	0.9589	-0.26548	0.999	Repressing	FALSE	FALSE
Alkbh3	ENSMUSG00000040174.15	0.973	2.44e-24	3.02e-23	chr2:93838769-93838787	-	AD	0.0145	0.04849	-0.03399	0.785	Repressing	TRUE	FALSE
Syt9	ENSMUSG00000062542.12	0.743	2.24e-24	2.77e-23	chr7:107105696-107105700	+	AA	0.69653	0.91465	-0.21812	1	Repressing	TRUE	FALSE
Luc7l	ENSMUSG00000024188.17	0.625	1.26e-24	1.58e-23	chr17:26472948-26473018	+	CE	0.43984	0.23241	0.20743	1	Stimulating	TRUE	TRUE
Shprh	ENSMUSG00000090112.9	0.563	3.4e-25	4.35e-24	chr10:11047739-11047745	+	AD	0.26525	0.06771	0.19754	1	Stimulating	TRUE	FALSE
Scn8a	ENSMUSG00000023033.15	0.971	3.23e-25	4.14e-24	chr15:100921720-100921787	+	CE	0.98686	0.88496	0.1019	0.944	Stimulating	TRUE	FALSE
Pibf1	ENSMUSG00000022064.11	1.022	2.53e-25	3.26e-24	chr14:99342605-99342705	+	CE	0.75075	0.90941	-0.15866	0.931	Repressing	TRUE	FALSE
Uhrf1bp1l	ENSMUSG00000019951.11	0.774	2.04e-25	2.63e-24	chr10:89630345-89630486	+	CE	0.45045	0.74769	-0.29724	1	Repressing	TRUE	FALSE
Zbtb24	ENSMUSG00000019826.12	0.777	1.4e-25	1.82e-24	chr10:41331669-41331673	+	AA	0.7703	0.90911	-0.13881	0.902	Repressing	TRUE	FALSE
St7	ENSMUSG00000029534.18	1.382	7.85e-26	1.03e-24	chr6:17905706-17905841	+	CE	0.84619	0.4967	0.34949	0.99	Stimulating	FALSE	TRUE
Smchd1	ENSMUSG00000024054.15	0.511	4.16e-26	5.54e-25	chr17:71705678-71705684	-	AA	0.8728	0.99127	-0.11846	1	Repressing	TRUE	FALSE
Smchd1	ENSMUSG00000024054.15	0.511	4.16e-26	5.54e-25	chr17:71702087-71702192	-	CE	0.13934	0.01028	0.12906	1	Stimulating	FALSE	FALSE
Zfp511	ENSMUSG00000025470.12	1.214	3.8e-26	5.08e-25	chr7:139617495-139617553	+	AD	0.49263	0.75832	-0.26568	1	Repressing	TRUE	TRUE
Prpf40a	ENSMUSG00000061136.17	0.58	3.02e-26	4.04e-25	chr2:53078460-53078539	-	CE	0.1964	0.06653	0.12987	0.997	Stimulating	TRUE	FALSE
Bdp1	ENSMUSG00000049658.14	0.605	2.44e-26	3.28e-25	chr13:100186144-100186367	-	AD	0.41137	0.77167	-0.3603	1	Repressing	TRUE	FALSE
Ankrd13c	ENSMUSG00000039988.15	0.618	1.92e-26	2.59e-25	chr3:157700234-157700288	+	AA	0.7667	0.96152	-0.19482	1	Repressing	TRUE	TRUE
Eral1	ENSMUSG00000020832.15	0.812	1.59e-26	2.15e-25	chr11:77965187-77965303	-	RI	0.53217	0.35677	0.1754	0.985	Stimulating	TRUE	TRUE
Kcp	ENSMUSG00000059022.16	1.8	1.52e-26	2.06e-25	chr6:29498786-29498879	-	CE	0.27723	0.90195	-0.62472	1	Repressing	FALSE	FALSE
Fat1	ENSMUSG00000070047.15	0.519	1.17e-26	1.59e-25	chr8:45498770-45498822	+	CE	0.54043	0.32704	0.21338	0.954	Stimulating	FALSE	FALSE
Rbm34	ENSMUSG00000033931.10	0.755	9.53e-27	1.3e-25	chr8:127683835-127683921	-	CE	0.20443	0.06143	0.14299	1	Stimulating	TRUE	TRUE
Pikfyve	ENSMUSG00000025949.17	0.574	8.43e-27	1.16e-25	chr1:65293392-65293471	+	CE	0.70588	0.10552	0.60036	1	Stimulating	TRUE	FALSE
Cspp1	ENSMUSG00000056763.17	0.691	5.97e-27	8.23e-26	chr1:10155972-10156177	+	CE	0.13555	0.60917	-0.47362	1	Repressing	FALSE	TRUE
Cep57	ENSMUSG00000031922.13	0.731	4.67e-27	6.45e-26	chr9:13721923-13722158	-	CE	0.77158	0.99084	-0.21927	1	Repressing	TRUE	TRUE
Vcpkmt	ENSMUSG00000049882.11	0.981	4.61e-27	6.36e-26	chr12:69629294-69629304	-	AD	0.16323	0.55238	-0.38915	0.999	Repressing	TRUE	TRUE
Mysm1	ENSMUSG00000062627.10	1.086	4.26e-27	5.9e-26	chr4:94849940-94850070	-	CE	0.50706	0.95496	-0.4479	0.998	Repressing	TRUE	FALSE
Otulin	ENSMUSG00000046034.9	0.929	3.87e-27	5.37e-26	chr15:27623368-27623444	-	CE	0.55522	0.91916	-0.36394	0.998	Repressing	TRUE	FALSE
Prorp	ENSMUSG00000021023.15	0.963	2.47e-27	3.46e-26	chr12:55424010-55424047	+	AD	0.75844	0.97908	-0.22064	1	Repressing	FALSE	FALSE
Mcm9	ENSMUSG00000058298.11	1.027	1.97e-27	2.76e-26	chr10:53423499-53423610	-	AD	0.61033	0.81032	-0.19999	0.92	Repressing	TRUE	TRUE
Tma16	ENSMUSG00000025591.7	0.87	1.85e-27	2.6e-26	chr8:66935196-66935251	-	AA	0.66076	0.4831	0.17765	0.969	Stimulating	TRUE	FALSE
Bms1	ENSMUSG00000030138.9	0.579	1.78e-27	2.51e-26	chr6:118394349-118394539	-	CE	0.78879	0.9463	-0.15751	0.987	Repressing	TRUE	FALSE
Bms1	ENSMUSG00000030138.9	0.579	1.78e-27	2.51e-26	chr6:118369764-118369881	-	AD	0.7145	0.99282	-0.27832	1	Repressing	TRUE	FALSE
Bms1	ENSMUSG00000030138.9	0.579	1.78e-27	2.51e-26	chr6:118369616-118369685	-	AA	0.71228	0.99259	-0.2803	1	Repressing	TRUE	FALSE
Inpp5k	ENSMUSG00000006127.10	0.676	1.03e-27	1.46e-26	chr11:75530392-75536253	+	RI	0.96328	0.91975	0.04353	0.687	Stimulating	TRUE	TRUE
Zzz3	ENSMUSG00000039068.17	0.569	8.05e-28	1.15e-26	chr3:152152266-152152326	+	CE	0.26752	0.05987	0.20766	0.999	Stimulating	TRUE	TRUE
Zcchc8	ENSMUSG00000029427.12	0.788	6.96e-28	9.95e-27	chr5:123847445-123847548	-	CE	0.75582	0.93624	-0.18043	1	Repressing	TRUE	TRUE
Xrn1	ENSMUSG00000032410.14	0.682	5.52e-28	7.9e-27	chr9:95888050-95888165	+	CE	0.60099	0.87123	-0.27024	1	Repressing	TRUE	TRUE
Crtc2	ENSMUSG00000027936.19	1.26	5.24e-28	7.51e-27	chr3:90170221-90170287	+	CE	0.77638	0.52743	0.24895	0.987	Stimulating	TRUE	TRUE
Tdp2	ENSMUSG00000035958.4	0.676	4.27e-28	6.14e-27	chr13:25019999-25020169	+	CE	0.65917	0.93301	-0.27385	1	Repressing	TRUE	FALSE
Hsf1	ENSMUSG00000022556.12	0.845	3.57e-28	5.15e-27	chr15:76381036-76381160	+	CE	0.67748	0.88237	-0.20489	0.996	Repressing	TRUE	FALSE
Alg8	ENSMUSG00000035704.18	1.016	3.43e-28	4.96e-27	chr7:97037656-97037689	+	AA	0.23059	0.8258	-0.59522	1	Repressing	TRUE	FALSE
Kdm5a	ENSMUSG00000030180.16	0.508	3.29e-28	4.76e-27	chr6:120385206-120385320	+	CE	0.85965	0.96542	-0.10577	1	Repressing	FALSE	TRUE
Pwwp2a	ENSMUSG00000044950.8	0.927	1.92e-28	2.8e-27	chr11:43574308-43574401	+	CE	0.3732	0.23126	0.14195	0.942	Stimulating	TRUE	FALSE
Ighmbp2	ENSMUSG00000024831.15	0.997	1.68e-28	2.46e-27	chr19:3322888-3323035	-	CE	0.74787	0.98349	-0.23561	1	Repressing	FALSE	TRUE
Gm20517	ENSMUSG00000023984.18	1.081	1.68e-28	2.46e-27	chr17:47929734-47929987	+	CE	0.3384	0.7211	-0.3827	1	Repressing	TRUE	FALSE
Vps52	ENSMUSG00000024319.19	0.62	1.18e-28	1.74e-27	chr17:34178924-34178968	+	AA	0.1986	0.09617	0.10243	0.953	Stimulating	TRUE	TRUE
Vps52	ENSMUSG00000024319.19	0.62	1.18e-28	1.74e-27	chr17:34181390-34181396	+	AA	0.25318	0.10347	0.14971	0.997	Stimulating	FALSE	TRUE
Micu3	ENSMUSG00000039478.16	0.843	1.17e-28	1.72e-27	chr8:40773488-40773532	+	CE	0.5139	0.15139	0.3625	0.975	Stimulating	FALSE	FALSE
Akap8	ENSMUSG00000024045.7	0.798	9.43e-29	1.4e-27	chr17:32532079-32532236	-	CE	0.77982	0.16306	0.61675	1	Stimulating	TRUE	TRUE
Rbm25	ENSMUSG00000010608.16	0.654	9.15e-29	1.36e-27	chr12:83707981-83708042	+	CE	0.61933	0.19511	0.42422	1	Stimulating	TRUE	TRUE
Riok1	ENSMUSG00000021428.10	0.922	4.63e-29	6.95e-28	chr13:38229249-38229291	+	CE	0.76374	0.96226	-0.19852	1	Repressing	TRUE	TRUE
Lima1	ENSMUSG00000023022.15	0.976	4.11e-29	6.18e-28	chr15:99685206-99685264	-	CE	0.67863	0.21401	0.46461	0.977	Stimulating	TRUE	FALSE
Dhx37	ENSMUSG00000029480.14	1.324	3.69e-29	5.56e-28	chr5:125501244-125501424	-	CE	0.26782	0.12335	0.14447	0.957	Stimulating	TRUE	TRUE
Mtrex	ENSMUSG00000016018.5	0.964	2.86e-29	4.32e-28	chr13:113005871-113006001	-	CE	0.33495	0.14064	0.19431	1	Stimulating	FALSE	TRUE
Hps3	ENSMUSG00000027615.15	1.046	2.47e-29	3.75e-28	chr3:20073967-20074121	-	CE	0.74084	0.92201	-0.18117	1	Repressing	TRUE	FALSE
Cep72	ENSMUSG00000021572.10	1.596	1.33e-29	2.03e-28	chr13:74199706-74199740	-	AA	0.74961	0.94101	-0.19139	0.971	Repressing	TRUE	TRUE
Tti2	ENSMUSG00000031577.11	0.814	1.18e-29	1.8e-28	chr8:31650016-31650077	+	AD	0.99149	0.98426	0.00722	0.661	Stimulating	TRUE	TRUE
Chpt1	ENSMUSG00000060002.15	1.309	1.05e-29	1.61e-28	chr10:88317215-88317241	-	CE	0.7939	0.36442	0.42948	0.994	Stimulating	TRUE	FALSE
Chpt1	ENSMUSG00000060002.15	1.309	1.05e-29	1.61e-28	chr10:88311195-88311287	-	AD	0.97243	0.89087	0.08156	0.809	Stimulating	TRUE	TRUE
Tesc	ENSMUSG00000029359.14	1.662	1.05e-29	1.61e-28	chr5:118194504-118194508	+	AD	0.4374	0.25001	0.1874	0.944	Stimulating	FALSE	FALSE
Sepsecs	ENSMUSG00000029173.13	0.977	5.91e-30	9.17e-29	chr5:52817972-52818074	-	CE	0.4132	0.93544	-0.52225	1	Repressing	TRUE	FALSE
Mettl16	ENSMUSG00000010554.15	0.924	5.08e-30	7.9e-29	chr11:74686578-74686643	+	CE	0.3829	0.12022	0.26268	1	Stimulating	FALSE	TRUE
Trappc8	ENSMUSG00000033382.16	0.547	2.41e-30	3.78e-29	chr18:20970222-20970246	-	AA	0.48405	0.90038	-0.41634	1	Repressing	TRUE	TRUE
Usp16	ENSMUSG00000025616.15	0.865	1.46e-30	2.31e-29	chr16:87258853-87259028	+	CE	0.3761	0.8038	-0.42769	1	Repressing	FALSE	FALSE
Usp16	ENSMUSG00000025616.15	0.865	1.46e-30	2.31e-29	chr16:87268720-87268730	+	AD	0.81936	0.94582	-0.12646	0.995	Repressing	TRUE	TRUE
Trim24	ENSMUSG00000029833.18	0.658	1.38e-30	2.18e-29	chr6:37885152-37885299	+	CE	0.82798	0.95672	-0.12874	1	Repressing	TRUE	FALSE
Glis3	ENSMUSG00000052942.14	1.556	1.17e-30	1.86e-29	chr19:28332036-28332159	-	CE	0.60946	0.24868	0.36078	0.976	Stimulating	FALSE	FALSE
Qtrt1	ENSMUSG00000002825.9	1.062	1.05e-30	1.67e-29	chr9:21328684-21328693	+	AD	0.36383	0.18749	0.17634	0.938	Stimulating	TRUE	FALSE
Slc9a8	ENSMUSG00000039463.15	1.051	9.5e-31	1.51e-29	chr2:167288422-167288456	+	CE	0.58675	0.93287	-0.34612	1	Repressing	TRUE	TRUE
Slc9a8	ENSMUSG00000039463.15	1.051	9.5e-31	1.51e-29	chr2:167299247-167299385	+	CE	0.82684	0.97967	-0.15283	0.999	Repressing	TRUE	TRUE
Tpcn2	ENSMUSG00000048677.10	1.477	8.94e-31	1.43e-29	chr7:144813826-144813875	-	CE	0.32949	0.78872	-0.45923	0.999	Repressing	FALSE	FALSE
Cep135	ENSMUSG00000036403.16	0.896	5.25e-31	8.46e-30	chr5:76754569-76754572	+	AA	0.69329	0.86682	-0.17354	0.957	Repressing	FALSE	FALSE
Clpx	ENSMUSG00000015357.11	0.954	5.03e-31	8.11e-30	chr9:65226034-65226099	+	AD	0.24551	0.05859	0.18692	1	Stimulating	TRUE	TRUE
Eri2	ENSMUSG00000030929.18	1.031	2.29e-31	3.74e-30	chr7:119386627-119386708	-	CE	0.45166	0.88866	-0.437	0.996	Repressing	FALSE	FALSE
Nsd1	ENSMUSG00000021488.9	0.665	1.7e-31	2.79e-30	chr13:55361131-55361873	+	RI	0.0797	0.27216	-0.19246	1	Repressing	TRUE	TRUE
Rab12	ENSMUSG00000023460.14	1.071	1.54e-31	2.53e-30	chr17:66811984-66812173	-	CE	0.95284	0.7463	0.20654	1	Stimulating	FALSE	FALSE
Uba6	ENSMUSG00000035898.14	0.927	1.06e-31	1.75e-30	chr5:86301175-86301225	-	CE	0.37519	0.05659	0.3186	1	Stimulating	TRUE	FALSE
Mmp17	ENSMUSG00000029436.10	1.2	9e-32	1.49e-30	chr5:129672469-129672581	+	AA	0.77795	0.96171	-0.18376	0.994	Repressing	TRUE	FALSE
Mmp17	ENSMUSG00000029436.10	1.2	9e-32	1.49e-30	chr5:129673781-129673802	+	AD	0.82408	0.95015	-0.12607	0.928	Repressing	TRUE	FALSE
Mmp17	ENSMUSG00000029436.10	1.2	9e-32	1.49e-30	chr5:129682579-129682715	+	AA	0.3961	0.88463	-0.48853	1	Repressing	TRUE	FALSE
Pex16	ENSMUSG00000027222.15	1.017	6.18e-32	1.03e-30	chr2:92207775-92207908	+	CE	0.81398	0.95549	-0.14151	1	Repressing	FALSE	TRUE
Myo9b	ENSMUSG00000004677.18	0.65	5.33e-32	8.89e-31	chr8:71793404-71793443	+	CE	0.49346	0.96814	-0.47468	1	Repressing	TRUE	FALSE
Snap23	ENSMUSG00000027287.15	1.048	2.05e-32	3.46e-31	chr2:120421303-120421395	+	CE	0.87687	0.33462	0.54225	0.997	Stimulating	TRUE	TRUE
Wdr4	ENSMUSG00000024037.14	0.894	1.18e-32	2.01e-31	chr17:31728743-31728794	-	AD	0.58743	0.85838	-0.27095	1	Repressing	TRUE	TRUE
1700010I14Rik	ENSMUSG00000023873.14	2.616	3.55e-33	6.13e-32	chr17:9220602-9220777	+	CE	0.19186	0.75137	-0.5595	0.998	Repressing	FALSE	FALSE
Flvcr1	ENSMUSG00000066595.10	0.89	3.29e-33	5.69e-32	chr1:190752633-190752759	-	CE	0.59998	0.1528	0.44718	1	Stimulating	FALSE	TRUE
Hnrnph3	ENSMUSG00000020069.17	0.902	3.27e-33	5.66e-32	chr10:62854539-62854677	-	CE	0.2578	0.86284	-0.60503	1	Repressing	TRUE	TRUE
Scfd1	ENSMUSG00000020952.11	0.711	2.26e-33	3.94e-32	chr12:51491601-51491766	+	AA	0.18058	0.06531	0.11526	0.999	Stimulating	TRUE	TRUE
Ctdp1	ENSMUSG00000033323.15	0.895	2.13e-33	3.71e-32	chr18:80485227-80485386	-	CE	0.28148	0.06744	0.21404	1	Stimulating	TRUE	TRUE
Slc7a6os	ENSMUSG00000033106.7	0.956	2e-33	3.49e-32	chr8:106928984-106928991	-	AA	0.35323	0.1884	0.16482	0.999	Stimulating	TRUE	TRUE
Anks6	ENSMUSG00000066191.13	1.167	8.99e-34	1.58e-32	chr4:47024506-47024660	-	CE	0.8725	0.49454	0.37796	0.991	Stimulating	FALSE	TRUE
Usp24	ENSMUSG00000028514.16	0.664	4.61e-34	8.19e-33	chr4:106266570-106266622	+	AD	0.78774	0.96623	-0.17849	0.996	Repressing	TRUE	FALSE
Arrdc2	ENSMUSG00000002910.12	1.993	2.78e-34	4.97e-33	chr8:71291338-71291485	-	CE	0.82551	0.94911	-0.1236	0.958	Repressing	TRUE	FALSE
Cttnbp2	ENSMUSG00000000416.17	0.888	2.51e-34	4.5e-33	chr6:18433819-18433981	-	AD	0.22768	0.62497	-0.39728	0.94	Repressing	TRUE	FALSE
Nup153	ENSMUSG00000021374.11	0.561	1.58e-34	2.85e-33	chr13:46857663-46857696	-	CE	0.40945	0.03904	0.37041	1	Stimulating	TRUE	TRUE
Ascc3	ENSMUSG00000038774.10	1.121	5.61e-35	1.02e-33	chr10:50511129-50511197	+	CE	0.64956	0.23421	0.41534	0.995	Stimulating	TRUE	FALSE
Ankrd16	ENSMUSG00000047909.12	0.855	4.53e-35	8.28e-34	chr2:11784635-11784708	+	AD	0.45659	0.74955	-0.29296	1	Repressing	TRUE	FALSE
P4htm	ENSMUSG00000006675.11	0.815	4.18e-35	7.64e-34	chr9:108459281-108459378	-	CE	0.56554	0.30591	0.25963	1	Stimulating	TRUE	TRUE
Coq6	ENSMUSG00000021235.14	1.083	1.92e-35	3.56e-34	chr12:84417129-84417160	+	AD	0.49299	0.82573	-0.33273	1	Repressing	TRUE	TRUE
Coq6	ENSMUSG00000021235.14	1.083	1.92e-35	3.56e-34	chr12:84418178-84418224	+	AA	0.18028	0.06017	0.12012	0.987	Stimulating	FALSE	TRUE
Yy1	ENSMUSG00000021264.13	0.741	1.15e-35	2.13e-34	chr12:108779757-108779901	+	CE	0.34618	0.07502	0.27116	1	Stimulating	TRUE	TRUE
Zup1	ENSMUSG00000039531.9	1.238	4.19e-36	7.91e-35	chr10:33811085-33811253	-	CE	0.1601	0.73432	-0.57422	1	Repressing	TRUE	TRUE
Cwf19l1	ENSMUSG00000025200.8	1.07	1.6e-36	3.05e-35	chr19:44120588-44120603	-	AA	0.52178	0.86519	-0.34341	1	Repressing	FALSE	FALSE
Cwf19l1	ENSMUSG00000025200.8	1.07	1.6e-36	3.05e-35	chr19:44117637-44117664	-	AD	0.45067	0.82717	-0.37651	1	Repressing	TRUE	TRUE
Dhtkd1	ENSMUSG00000025815.14	1.919	1.75e-37	3.44e-36	chr2:5927784-5927831	-	CE	0.97561	0.93177	0.04384	0.776	Stimulating	FALSE	FALSE
Pdlim7	ENSMUSG00000021493.16	0.929	1.05e-37	2.08e-36	chr13:55655677-55655693	-	CE	0.71811	0.43723	0.28089	1	Stimulating	TRUE	TRUE
Npepl1	ENSMUSG00000039263.17	0.94	8.77e-38	1.74e-36	chr2:173961353-173961452	+	CE	0.40026	0.08034	0.31993	0.998	Stimulating	FALSE	TRUE
Npepl1	ENSMUSG00000039263.17	0.94	8.77e-38	1.74e-36	chr2:173962461-173962740	+	RI	0.32871	0.19428	0.13443	0.928	Stimulating	FALSE	TRUE
Prpf3	ENSMUSG00000015748.14	0.851	6.83e-38	1.36e-36	chr3:95757007-95757102	-	CE	0.37079	0.21009	0.1607	0.967	Stimulating	TRUE	FALSE
Vps13b	ENSMUSG00000037646.11	0.707	5.84e-38	1.16e-36	chr15:35491274-35491363	+	CE	0.18491	0.07028	0.11463	0.94	Stimulating	FALSE	FALSE
Polh	ENSMUSG00000023953.10	1.202	2.56e-38	5.15e-37	chr17:46505128-46505342	-	CE	0.06699	0.60234	-0.53535	1	Repressing	TRUE	TRUE
Polh	ENSMUSG00000023953.10	1.202	2.56e-38	5.15e-37	chr17:46493611-46493734	-	CE	0.52552	0.83522	-0.3097	0.968	Repressing	FALSE	FALSE
Yipf3	ENSMUSG00000071074.10	1.111	1.66e-38	3.36e-37	chr17:46560105-46560211	+	CE	0.75755	0.97052	-0.21298	1	Repressing	FALSE	FALSE
Pank4	ENSMUSG00000029056.14	1.148	1.11e-38	2.27e-37	chr4:155063378-155063411	+	AA	0.36692	0.67858	-0.31165	1	Repressing	TRUE	TRUE
Mto1	ENSMUSG00000032342.14	1.472	9.49e-39	1.94e-37	chr9:78360046-78360335	+	CE	0.38215	0.84854	-0.46639	1	Repressing	TRUE	TRUE
Mto1	ENSMUSG00000032342.14	1.472	9.49e-39	1.94e-37	chr9:78368104-78368114	+	AA	0.43189	0.10941	0.32248	0.998	Stimulating	TRUE	TRUE
Mto1	ENSMUSG00000032342.14	1.472	9.49e-39	1.94e-37	chr9:78368877-78368973	+	AD	0.15946	0.63013	-0.47067	1	Repressing	TRUE	TRUE
Ankrd31	ENSMUSG00000109561.2	1.664	8.76e-39	1.79e-37	chr13:96928209-96928252	+	CE	0.48646	0.923	-0.43655	0.999	Repressing	FALSE	FALSE
Fbxo4	ENSMUSG00000022184.9	1.581	5.92e-39	1.22e-37	chr15:4005332-4005459	-	AA	0.39838	0.90531	-0.50693	1	Repressing	TRUE	FALSE
Pcnx	ENSMUSG00000021140.10	0.932	4.25e-39	8.8e-38	chr12:81980305-81980489	+	CE	0.17014	0.53516	-0.36502	1	Repressing	TRUE	TRUE
Cry2	ENSMUSG00000068742.12	0.862	2.87e-39	5.97e-38	chr2:92243981-92244203	-	AD	0.45456	0.97166	-0.5171	1	Repressing	TRUE	FALSE
Dek	ENSMUSG00000021377.16	0.659	1.27e-39	2.67e-38	chr13:47246594-47246689	-	CE	0.14058	0.01354	0.12704	1	Stimulating	TRUE	FALSE
Clasrp	ENSMUSG00000061028.8	1.03	3.9e-40	8.33e-39	chr7:19318705-19318708	-	AD	0.70512	0.54592	0.1592	0.997	Stimulating	FALSE	TRUE
Pbld2	ENSMUSG00000020072.16	2.659	1e-40	2.18e-39	chr10:62889643-62889731	+	CE	0.15881	0.5002	-0.34139	0.976	Repressing	FALSE	FALSE
Ripk1	ENSMUSG00000021408.16	1.485	9.74e-41	2.12e-39	chr13:34198531-34198642	+	CE	0.94218	0.87695	0.06523	0.678	Stimulating	TRUE	TRUE
Nhlrc2	ENSMUSG00000025078.10	1.03	5.05e-41	1.11e-39	chr19:56563190-56563248	+	AA	0.64312	0.92556	-0.28244	0.998	Repressing	TRUE	TRUE
Nhlrc2	ENSMUSG00000025078.10	1.03	5.05e-41	1.11e-39	chr19:56580825-56580858	+	AA	0.52008	0.93569	-0.41561	1	Repressing	TRUE	TRUE
Mad1l1	ENSMUSG00000029554.16	0.865	3.32e-41	7.36e-40	chr5:140091270-140091360	-	CE	0.88846	0.98982	-0.10136	1	Repressing	TRUE	TRUE
Vwa8	ENSMUSG00000058997.9	0.927	2.98e-41	6.61e-40	chr14:79246226-79246309	+	CE	0.22846	0.08574	0.14273	0.967	Stimulating	FALSE	TRUE
Dbt	ENSMUSG00000000340.11	1.124	2.65e-41	5.89e-40	chr3:116317001-116317076	+	CE	0.83815	0.94231	-0.10415	0.904	Repressing	FALSE	TRUE
Itpr1	ENSMUSG00000030102.12	1.443	1.86e-41	4.14e-40	chr6:108393138-108393175	+	CE	0.87443	0.63722	0.23721	0.923	Stimulating	FALSE	FALSE
Cep295	ENSMUSG00000046111.18	0.857	1.32e-41	2.94e-40	chr9:15255557-15255560	-	AA	0.71039	0.90876	-0.19837	0.961	Repressing	TRUE	FALSE
Helq	ENSMUSG00000035266.17	1.216	1.28e-41	2.86e-40	chr5:100944032-100944219	-	AD	0.30319	0.12716	0.17602	0.944	Stimulating	FALSE	FALSE
Ccdc137	ENSMUSG00000049957.15	1.091	6.79e-42	1.53e-40	chr11:120350868-120350872	+	AA	0.69645	0.94705	-0.2506	1	Repressing	TRUE	FALSE
Fdxr	ENSMUSG00000018861.9	1.584	3.44e-42	7.82e-41	chr11:115160841-115160925	-	CE	0.26082	0.88646	-0.62565	1	Repressing	TRUE	TRUE
Cntnap4	ENSMUSG00000031772.18	1	2.2e-42	5.04e-41	chr8:113480488-113480492	+	AA	0.51904	0.68197	-0.16294	0.933	Repressing	TRUE	FALSE
Cntnap4	ENSMUSG00000031772.18	1	2.2e-42	5.04e-41	chr8:113529636-113529681	+	AA	0.30601	0.0704	0.23561	0.99	Stimulating	TRUE	TRUE
Nt5c2	ENSMUSG00000025041.18	0.846	1.41e-42	3.25e-41	chr19:46886794-46886960	-	CE	0.22416	0.09025	0.13391	1	Stimulating	TRUE	TRUE
Zranb1	ENSMUSG00000030967.16	0.792	9.65e-43	2.24e-41	chr7:132562340-132562463	+	CE	0.20708	0.09033	0.11674	0.989	Stimulating	FALSE	FALSE
Zranb1	ENSMUSG00000030967.16	0.792	9.65e-43	2.24e-41	chr7:132572915-132573068	+	CE	0.86434	0.96959	-0.10525	0.988	Repressing	TRUE	TRUE
Sco1	ENSMUSG00000069844.13	1.07	5.56e-43	1.3e-41	chr11:66944598-66944600	+	AA	0.20952	0.04652	0.163	0.987	Stimulating	TRUE	FALSE
Atr	ENSMUSG00000032409.16	0.91	3.03e-43	7.15e-42	chr9:95787791-95787911	+	CE	0.55522	0.89555	-0.34033	0.998	Repressing	FALSE	FALSE
Tut7	ENSMUSG00000035248.10	0.722	2.49e-43	5.89e-42	chr13:59950806-59950925	-	CE	0.46769	0.14513	0.32256	1	Stimulating	FALSE	FALSE
Tut7	ENSMUSG00000035248.10	0.722	2.49e-43	5.89e-42	chr13:59948910-59949072	-	CE	0.31274	0.0881	0.22465	1	Stimulating	FALSE	FALSE
Pcsk5	ENSMUSG00000024713.17	1.674	1.93e-43	4.59e-42	chr19:17595015-17595118	-	CE	0.29002	0.92635	-0.63633	1	Repressing	TRUE	TRUE
Pcsk7	ENSMUSG00000035382.10	0.955	1.27e-43	3.03e-42	chr9:45838335-45838416	+	CE	0.55634	0.15501	0.40132	1	Stimulating	TRUE	TRUE
Tmem183a	ENSMUSG00000042305.13	0.967	1.01e-43	2.42e-42	chr1:134280713-134280872	-	CE	0.53076	0.12495	0.40581	1	Stimulating	TRUE	TRUE
Tbrg4	ENSMUSG00000000384.16	0.935	1.89e-44	4.64e-43	chr11:6570144-6570221	-	AA	0.51564	0.2338	0.28184	1	Stimulating	TRUE	TRUE
Slc38a6	ENSMUSG00000044712.16	1.52	1.27e-44	3.14e-43	chr12:73340473-73340573	+	CE	0.95762	0.86328	0.09434	0.805	Stimulating	TRUE	TRUE
Slc38a6	ENSMUSG00000044712.16	1.52	1.27e-44	3.14e-43	chr12:73386648-73386777	+	CE	0.97364	0.91611	0.05754	0.771	Stimulating	TRUE	TRUE
Tha1	ENSMUSG00000017713.10	1.937	8.27e-45	2.05e-43	chr11:117761838-117761926	-	CE	0.20297	0.83213	-0.62916	1	Repressing	TRUE	FALSE
Zfp941	ENSMUSG00000060314.14	1.172	3.33e-45	8.34e-44	chr7:140391112-140391401	-	AD	0.99375	0.98176	0.01199	0.789	Stimulating	TRUE	TRUE
Usp38	ENSMUSG00000038250.10	0.917	9.63e-46	2.45e-44	chr8:81727026-81727141	-	CE	0.14931	0.02975	0.11956	0.973	Stimulating	FALSE	FALSE
Ercc2	ENSMUSG00000030400.18	1.081	2.55e-46	6.57e-45	chr7:19127358-19127430	+	CE	0.65967	0.7929	-0.13322	0.98	Repressing	TRUE	FALSE
Plcxd1	ENSMUSG00000064247.15	2.031	1.68e-46	4.34e-45	chr5:110250130-110250197	+	AD	0.57771	0.83855	-0.26084	0.95	Repressing	FALSE	FALSE
Rps6ka5	ENSMUSG00000021180.10	1.529	7.31e-47	1.91e-45	chr12:100585785-100585900	-	CE	0.74526	0.95834	-0.21307	0.999	Repressing	TRUE	FALSE
Aste1	ENSMUSG00000032567.17	1.831	5.26e-47	1.38e-45	chr9:105279917-105279975	+	CE	0.89436	0.45938	0.43498	1	Stimulating	TRUE	FALSE
Cep89	ENSMUSG00000023072.15	1.478	5.02e-47	1.32e-45	chr7:35129340-35129536	+	CE	0.75399	0.29775	0.45624	0.993	Stimulating	FALSE	FALSE
Sltm	ENSMUSG00000032212.11	0.692	2.84e-47	7.51e-46	chr9:70491214-70491394	+	CE	0.50499	0.96908	-0.4641	1	Repressing	TRUE	FALSE
Arnt	ENSMUSG00000015522.19	0.995	2.37e-47	6.26e-46	chr3:95397864-95397966	+	CE	0.6984	0.87683	-0.17843	0.998	Repressing	TRUE	FALSE
Fer	ENSMUSG00000000127.16	0.938	1.89e-47	5.01e-46	chr17:64288617-64288681	+	AD	0.7747	0.97599	-0.2013	1	Repressing	FALSE	FALSE
Fancm	ENSMUSG00000055884.9	1.421	1.22e-47	3.24e-46	chr12:65148294-65148334	+	AA	0.55402	0.29491	0.25912	0.985	Stimulating	FALSE	TRUE
Chd9	ENSMUSG00000056608.15	0.777	9.16e-48	2.44e-46	chr8:91700552-91700609	+	CE	0.39422	0.16941	0.22481	0.997	Stimulating	FALSE	FALSE
Cntrl	ENSMUSG00000057110.16	1	7.31e-48	1.96e-46	chr2:35014206-35014239	+	CE	0.72255	0.29971	0.42285	0.982	Stimulating	FALSE	FALSE
Nhlrc3	ENSMUSG00000042997.14	0.931	4.33e-48	1.17e-46	chr3:53369053-53369200	-	CE	0.30011	0.68809	-0.38798	1	Repressing	TRUE	FALSE
Spopl	ENSMUSG00000026771.15	1.212	2.71e-48	7.33e-47	chr2:23431531-23431627	-	CE	0.56856	0.26216	0.3064	0.993	Stimulating	FALSE	FALSE
Ndor1	ENSMUSG00000006471.19	1.069	1.62e-48	4.41e-47	chr2:25138253-25138347	-	RI	0.66979	0.43522	0.23458	0.99	Stimulating	TRUE	TRUE
Pan2	ENSMUSG00000005682.10	0.861	7.85e-49	2.15e-47	chr10:128140259-128140362	+	AD	0.74661	0.87186	-0.12524	0.96	Repressing	TRUE	TRUE
Btbd1	ENSMUSG00000025103.9	0.724	6.94e-49	1.91e-47	chr7:81450133-81450239	-	CE	0.3274	0.01299	0.31441	1	Stimulating	FALSE	FALSE
Ripk2	ENSMUSG00000041135.16	1.968	3.78e-49	1.04e-47	chr4:16157577-16157648	-	CE	0.32159	0.14517	0.17642	0.913	Stimulating	FALSE	FALSE
Gorab	ENSMUSG00000040124.6	1.228	1.34e-50	3.86e-49	chr1:163224377-163224380	-	AD	0.59049	0.18007	0.41043	0.999	Stimulating	FALSE	FALSE
Nars2	ENSMUSG00000018995.13	1.207	8.98e-51	2.59e-49	chr7:96652005-96652099	+	CE	0.82609	0.98388	-0.15778	1	Repressing	TRUE	TRUE
Nrde2	ENSMUSG00000021179.9	1.044	7.37e-52	2.19e-50	chr12:100098410-100098425	-	AD	0.84949	0.95385	-0.10436	0.93	Repressing	TRUE	FALSE
Hltf	ENSMUSG00000002428.13	1.124	1.49e-52	4.51e-51	chr3:20118730-20118734	+	AA	0.81309	0.95582	-0.14272	0.979	Repressing	TRUE	FALSE
Hltf	ENSMUSG00000002428.13	1.124	1.49e-52	4.51e-51	chr3:20152244-20152379	+	CE	0.5935	0.92325	-0.32976	0.996	Repressing	TRUE	FALSE
Sf3b1	ENSMUSG00000025982.14	0.657	9.4e-53	2.86e-51	chr1:55054028-55054083	-	CE	0.33155	0.13226	0.19928	1	Stimulating	TRUE	TRUE
Naa25	ENSMUSG00000042719.18	0.829	5.3e-53	1.63e-51	chr5:121567396-121567524	+	CE	0.57144	0.06109	0.51035	1	Stimulating	TRUE	FALSE
Klhl7	ENSMUSG00000028986.13	0.822	2.65e-53	8.17e-52	chr5:24354123-24354363	+	CE	0.68564	0.97007	-0.28443	1	Repressing	TRUE	TRUE
Klhl7	ENSMUSG00000028986.13	0.822	2.65e-53	8.17e-52	chr5:24356717-24356838	+	CE	0.19791	0.04282	0.15509	0.999	Stimulating	FALSE	FALSE
Esco1	ENSMUSG00000024293.17	1.154	1.39e-53	4.3e-52	chr18:10577638-10577759	-	CE	0.40614	0.1919	0.21423	0.996	Stimulating	TRUE	TRUE
Dcbld2	ENSMUSG00000035107.14	0.942	8.36e-54	2.6e-52	chr16:58275489-58275565	+	AA	0.75158	0.91373	-0.16214	1	Repressing	FALSE	TRUE
Senp1	ENSMUSG00000033075.18	0.847	1.16e-54	3.68e-53	chr15:97974793-97974923	-	CE	0.49739	0.13393	0.36347	1	Stimulating	TRUE	TRUE
Ubr1	ENSMUSG00000027272.6	0.897	7.4e-55	2.36e-53	chr2:120753857-120753940	-	CE	0.29984	0.08146	0.21837	0.996	Stimulating	FALSE	TRUE
Dcaf10	ENSMUSG00000035572.17	0.905	2.51e-56	8.34e-55	chr4:45349537-45349591	+	CE	0.32914	0.22524	0.1039	0.951	Stimulating	TRUE	FALSE
Dlgap2	ENSMUSG00000047495.16	1.745	1.01e-56	3.4e-55	chr8:14229583-14229681	+	CE	0.79623	0.4263	0.36994	0.983	Stimulating	FALSE	FALSE
Braf	ENSMUSG00000002413.16	0.909	8.85e-57	2.99e-55	chr6:39637905-39637923	-	AA	0.79031	0.94415	-0.15384	1	Repressing	TRUE	TRUE
Mre11a	ENSMUSG00000031928.16	1.048	2.37e-57	8.08e-56	chr9:14715061-14715149	+	CE	0.36481	0.10074	0.26407	0.999	Stimulating	TRUE	FALSE
Tex10	ENSMUSG00000028345.16	0.926	2.27e-57	7.76e-56	chr4:48468281-48468753	-	AD	0.43079	0.93167	-0.50089	1	Repressing	TRUE	TRUE
Tex10	ENSMUSG00000028345.16	0.926	2.27e-57	7.76e-56	chr4:48466275-48466299	-	CE	0.24487	0.03393	0.21094	0.998	Stimulating	FALSE	FALSE
Pot1b	ENSMUSG00000024174.10	1.411	5.31e-58	1.85e-56	chr17:55972648-55972661	-	AD	0.34903	0.8884	-0.53937	1	Repressing	FALSE	TRUE
Smc4	ENSMUSG00000034349.15	1.176	4.16e-58	1.46e-56	chr3:68934826-68934895	+	AA	0.77142	0.93304	-0.16163	0.999	Repressing	TRUE	FALSE
Acot8	ENSMUSG00000017307.17	1.384	3.51e-58	1.23e-56	chr2:164644917-164645053	-	CE	0.39792	0.65382	-0.25589	1	Repressing	TRUE	TRUE
Otud3	ENSMUSG00000041161.9	0.951	2.06e-59	7.38e-58	chr4:138632468-138632580	-	CE	0.81358	0.95677	-0.14319	0.992	Repressing	TRUE	TRUE
Hgh1	ENSMUSG00000022554.8	1.267	3.74e-61	1.4e-59	chr15:76253741-76253769	+	AD	0.44869	0.66926	-0.22057	0.99	Repressing	TRUE	FALSE
Sec24a	ENSMUSG00000036391.17	1.105	1.89e-61	7.1e-60	chr11:51608108-51608180	-	CE	0.23343	0.06889	0.16455	0.992	Stimulating	FALSE	FALSE
Ccar1	ENSMUSG00000020074.8	0.853	9.52e-62	3.61e-60	chr10:62600103-62600313	-	CE	0.23992	0.89242	-0.6525	1	Repressing	TRUE	FALSE
Eml5	ENSMUSG00000051166.11	0.884	4.66e-62	1.78e-60	chr12:98842514-98842571	-	AA	0.72686	0.89877	-0.17191	0.998	Repressing	FALSE	FALSE
Fbxw4	ENSMUSG00000040913.12	1.278	9.79e-63	3.8e-61	chr19:45619304-45619398	-	CE	0.71597	0.92009	-0.20412	0.978	Repressing	TRUE	TRUE
Pan3	ENSMUSG00000029647.16	1.006	8.85e-63	3.44e-61	chr5:147424921-147425068	+	CE	0.70967	0.85025	-0.14059	0.964	Repressing	TRUE	FALSE
Pan3	ENSMUSG00000029647.16	1.006	8.85e-63	3.44e-61	chr5:147474014-147474084	+	CE	0.7238	0.15252	0.57128	1	Stimulating	FALSE	FALSE
Ahi1	ENSMUSG00000019986.18	0.963	5.64e-63	2.2e-61	chr10:20946187-20946228	+	CE	0.53973	0.22426	0.31547	1	Stimulating	TRUE	TRUE
Jmjd6	ENSMUSG00000056962.12	1.161	4.9e-63	1.92e-61	chr11:116730664-116730752	-	CE	0.61646	0.21195	0.40451	1	Stimulating	TRUE	TRUE
Srsf11	ENSMUSG00000055436.19	0.764	1.45e-63	5.75e-62	chr3:157728880-157728991	-	CE	0.46778	0.29689	0.17089	0.96	Stimulating	TRUE	TRUE
Zscan25	ENSMUSG00000070420.5	1.359	1.81e-64	7.31e-63	chr5:145220591-145220594	+	AD	0.1902	0.05075	0.13946	0.981	Stimulating	FALSE	TRUE
Upf2	ENSMUSG00000043241.15	1.157	5.79e-65	2.37e-63	chr2:6008356-6008464	+	CE	0.82575	0.99115	-0.16541	1	Repressing	TRUE	FALSE
Upf2	ENSMUSG00000043241.15	1.157	5.79e-65	2.37e-63	chr2:6034173-6034356	+	CE	0.81062	0.98261	-0.17199	1	Repressing	TRUE	FALSE
Dnajc1	ENSMUSG00000026740.13	1.186	7.35e-66	3.09e-64	chr2:18300426-18300519	-	CE	0.53425	0.2248	0.30945	0.994	Stimulating	TRUE	TRUE
Nemf	ENSMUSG00000020982.10	0.98	3.24e-66	1.38e-64	chr12:69387831-69387850	-	AA	0.49232	0.89535	-0.40303	1	Repressing	TRUE	TRUE
Nemf	ENSMUSG00000020982.10	0.98	3.24e-66	1.38e-64	chr12:69371123-69371126	-	AA	0.82597	0.93585	-0.10988	0.97	Repressing	FALSE	FALSE
Zfp451	ENSMUSG00000042197.14	0.948	4.59e-67	1.98e-65	chr1:33822934-33823045	-	CE	0.75066	0.93901	-0.18834	0.918	Repressing	TRUE	FALSE
Ppp2r2d	ENSMUSG00000041769.14	0.986	2.84e-67	1.23e-65	chr7:138471419-138471584	+	CE	0.44091	0.6052	-0.1643	0.921	Repressing	TRUE	FALSE
Nfat5	ENSMUSG00000003847.17	0.869	2.28e-67	9.91e-66	chr8:108064927-108064988	+	CE	0.93261	0.9112	0.02141	0.666	Stimulating	FALSE	FALSE
Csf2ra	ENSMUSG00000059326.8	1.833	5.59e-69	2.5e-67	chr19:61213961-61214021	-	AD	0.71927	0.88711	-0.16784	0.935	Repressing	FALSE	FALSE
Hnrnpl	ENSMUSG00000015165.17	0.784	2.31e-71	1.1e-69	chr7:28516760-28516829	+	CE	0.59245	0.14434	0.44811	1	Stimulating	TRUE	TRUE
Exosc10	ENSMUSG00000017264.17	0.904	4.53e-73	2.21e-71	chr4:148657427-148657486	+	AD	0.23963	0.06296	0.17666	1	Stimulating	TRUE	TRUE
Peg3	ENSMUSG00000002265.18	1.451	7.49e-74	3.7e-72	chr7:6715949-6716011	-	CE	0.26177	0.05147	0.21031	1	Stimulating	TRUE	FALSE
Ddx31	ENSMUSG00000026806.16	1.501	1.5e-74	7.5e-73	chr2:28736775-28736883	+	CE	0.70755	0.2484	0.45915	1	Stimulating	TRUE	FALSE
Guf1	ENSMUSG00000029208.17	1.031	3.1e-75	1.56e-73	chr5:69719260-69719334	+	CE	0.23345	0.12807	0.10538	0.981	Stimulating	FALSE	FALSE
Guf1	ENSMUSG00000029208.17	1.031	3.1e-75	1.56e-73	chr5:69720426-69720565	+	CE	0.11517	0.36677	-0.2516	0.997	Repressing	TRUE	FALSE
Guf1	ENSMUSG00000029208.17	1.031	3.1e-75	1.56e-73	chr5:69724471-69724604	+	CE	0.83125	0.98419	-0.15294	1	Repressing	FALSE	FALSE
Supv3l1	ENSMUSG00000020079.16	1.187	2.7e-76	1.39e-74	chr10:62279158-62279173	-	AD	0.27538	0.13027	0.14511	0.98	Stimulating	TRUE	TRUE
Supv3l1	ENSMUSG00000020079.16	1.187	2.7e-76	1.39e-74	chr10:62270357-62270393	-	AA	0.65877	0.91188	-0.25312	0.986	Repressing	TRUE	FALSE
Supv3l1	ENSMUSG00000020079.16	1.187	2.7e-76	1.39e-74	chr10:62268068-62268131	-	AD	0.79403	0.95789	-0.16386	0.999	Repressing	FALSE	FALSE
Ddhd2	ENSMUSG00000061313.11	0.89	2.13e-76	1.1e-74	chr8:26231314-26231381	-	CE	0.69474	0.85785	-0.16312	1	Repressing	TRUE	FALSE
Ranbp17	ENSMUSG00000040594.20	1.726	4.7e-78	2.52e-76	chr11:33354082-33354199	-	CE	0.79033	0.44447	0.34586	0.999	Stimulating	TRUE	FALSE
Atp13a1	ENSMUSG00000031862.12	1.04	2.41e-78	1.31e-76	chr8:70252412-70252481	+	AA	0.38449	0.83501	-0.45052	1	Repressing	TRUE	TRUE
Fbn1	ENSMUSG00000027204.14	1.451	3.19e-79	1.76e-77	chr2:125156827-125156887	-	CE	0.9396	0.39005	0.54955	1	Stimulating	FALSE	FALSE
Safb	ENSMUSG00000071054.13	0.884	1.14e-79	6.35e-78	chr17:56905644-56906220	+	CE	0.44342	0.97086	-0.52745	1	Repressing	TRUE	FALSE
Zmym4	ENSMUSG00000042446.17	0.912	4.58e-81	2.61e-79	chr4:126817362-126817423	-	CE	0.84657	0.95338	-0.10681	0.984	Repressing	FALSE	FALSE
Ddx39a	ENSMUSG00000005481.19	1.351	7.85e-82	4.55e-80	chr8:84448095-84448153	+	CE	0.55259	0.05293	0.49966	1	Stimulating	TRUE	TRUE
Ddx39a	ENSMUSG00000005481.19	1.351	7.85e-82	4.55e-80	chr8:84448482-84448858	+	RI	0.39819	0.14534	0.25286	1	Stimulating	TRUE	TRUE
Trim33	ENSMUSG00000033014.13	1.054	7.56e-82	4.39e-80	chr3:103235950-103236013	+	CE	0.17469	0.02771	0.14698	1	Stimulating	FALSE	FALSE
Ccdc130	ENSMUSG00000004994.13	1.627	2.57e-82	1.5e-80	chr8:84989596-84989621	-	AD	0.1399	0.02511	0.11478	0.989	Stimulating	TRUE	TRUE
Nfyc	ENSMUSG00000032897.18	1.298	2.59e-83	1.55e-81	chr4:120625290-120625411	-	CE	0.3524	0.07973	0.27267	1	Stimulating	FALSE	TRUE
Eif2ak3	ENSMUSG00000031668.15	1.362	2.11e-83	1.27e-81	chr6:70858468-70858511	+	AA	0.79488	0.90168	-0.1068	0.964	Repressing	TRUE	FALSE
Arid4b	ENSMUSG00000039219.19	0.982	3.5e-84	2.13e-82	chr13:14366534-14366686	+	CE	0.49483	0.25237	0.24246	0.986	Stimulating	TRUE	FALSE
Xpo6	ENSMUSG00000000131.16	0.862	1.08e-84	6.66e-83	chr7:125748676-125748709	-	CE	0.45748	0.19393	0.26355	1	Stimulating	TRUE	TRUE
Dhx15	ENSMUSG00000029169.12	0.879	5.96e-85	3.71e-83	chr5:52314912-52314919	-	AA	0.5093	0.93829	-0.429	1	Repressing	TRUE	FALSE
Whamm	ENSMUSG00000045795.11	1.673	5.22e-85	3.26e-83	chr7:81224451-81224467	+	AD	0.58324	0.83618	-0.25294	0.977	Repressing	FALSE	TRUE
Whamm	ENSMUSG00000045795.11	1.673	5.22e-85	3.26e-83	chr7:81238166-81238300	+	CE	0.42873	0.21616	0.21256	0.983	Stimulating	TRUE	TRUE
Actr5	ENSMUSG00000037761.17	2.153	2.14e-86	1.37e-84	chr2:158473383-158473390	+	AA	0.75642	0.95496	-0.19854	0.972	Repressing	TRUE	TRUE
Senp6	ENSMUSG00000034252.15	0.889	2.08e-86	1.33e-84	chr9:79994712-79994805	+	CE	0.59681	0.73972	-0.14292	0.999	Repressing	FALSE	TRUE
St7l	ENSMUSG00000045576.17	1.233	9.23e-89	6.27e-87	chr3:104788240-104788279	+	CE	0.35874	0.12054	0.2382	0.997	Stimulating	TRUE	TRUE
Ythdc2	ENSMUSG00000034653.12	1.387	5.63e-90	3.93e-88	chr18:44966089-44966285	+	CE	0.48586	0.98613	-0.50027	1	Repressing	TRUE	FALSE
Phc3	ENSMUSG00000037652.16	1.281	3.23e-91	2.3e-89	chr3:30968451-30968475	-	AA	0.61576	0.80537	-0.18961	0.982	Repressing	FALSE	FALSE
Srcap	ENSMUSG00000053877.13	1.19	2.85e-91	2.04e-89	chr7:127176819-127176882	+	AD	0.55444	0.79071	-0.23627	0.995	Repressing	TRUE	TRUE
Ppp2r3d	ENSMUSG00000093803.6	1.347	1.6e-93	1.18e-91	chr9:124197351-124197354	+	AD	0.04075	0.10593	-0.06518	0.74	Repressing	FALSE	TRUE
Ppp2r3d	ENSMUSG00000093803.6	1.347	1.6e-93	1.18e-91	chr9:124199832-124199835	+	AD	0.00397	0.01228	-0.00831	0.733	Repressing	TRUE	TRUE
Ppp2r3d	ENSMUSG00000093803.6	1.347	1.6e-93	1.18e-91	chr9:124201026-124201056	+	AD	0.75772	0.93271	-0.175	0.998	Repressing	FALSE	FALSE
Sfi1	ENSMUSG00000023764.19	1.302	8.59e-95	6.46e-93	chr11:3129397-3129507	-	CE	0.67997	0.94772	-0.26775	1	Repressing	FALSE	FALSE
Sfi1	ENSMUSG00000023764.19	1.302	8.59e-95	6.46e-93	chr11:3127494-3127521	-	AA	0.56622	0.75176	-0.18554	0.959	Repressing	FALSE	FALSE
Sfi1	ENSMUSG00000023764.19	1.302	8.59e-95	6.46e-93	chr11:3109985-3110146	-	CE	0.81698	0.94551	-0.12854	0.975	Repressing	FALSE	FALSE
Smndc1	ENSMUSG00000025024.8	1.268	3.81e-95	2.88e-93	chr19:53374804-53374987	-	CE	0.47088	0.1631	0.30778	1	Stimulating	TRUE	TRUE
Smndc1	ENSMUSG00000025024.8	1.268	3.81e-95	2.88e-93	chr19:53372150-53372166	-	AA	0.39756	0.2094	0.18816	0.996	Stimulating	TRUE	TRUE
Brd2	ENSMUSG00000024335.21	1.291	2e-95	1.53e-93	chr17:34335572-34335663	-	CE	0.44429	0.19205	0.25224	1	Stimulating	TRUE	TRUE
Secisbp2	ENSMUSG00000035139.15	1.774	3.12e-96	2.4e-94	chr13:51819308-51819345	+	AA	0.80166	0.91785	-0.11619	0.988	Repressing	FALSE	FALSE
Sirt1	ENSMUSG00000020063.17	1.418	2.23e-97	1.76e-95	chr10:63161818-63161965	-	CE	0.56087	0.98025	-0.41938	1	Repressing	FALSE	FALSE
Itprid2	ENSMUSG00000027007.17	1.634	1.04e-97	8.32e-96	chr2:79489014-79489190	+	CE	0.73673	0.49701	0.23971	0.946	Stimulating	TRUE	TRUE
Dzip3	ENSMUSG00000064061.14	1.125	2.87e-98	2.32e-96	chr16:48792835-48792971	-	CE	0.82437	0.50564	0.31873	0.999	Stimulating	TRUE	FALSE
Tcerg1	ENSMUSG00000024498.17	1.049	6.71e-99	5.53e-97	chr18:42707225-42707318	+	CE	0.55363	0.20173	0.3519	1	Stimulating	TRUE	TRUE
Gpatch2l	ENSMUSG00000021254.10	1.237	5.4e-100	4.56e-98	chr12:86303255-86303305	+	CE	0.15318	0.02458	0.1286	0.998	Stimulating	FALSE	FALSE
Xpo1	ENSMUSG00000020290.15	1.473	1.79e-101	1.54e-99	chr11:23218849-23218912	+	CE	0.57398	0.21885	0.35513	1	Stimulating	TRUE	TRUE
Tmc7	ENSMUSG00000042246.6	1.488	3.62e-104	3.24e-102	chr7:118151921-118151933	-	AD	0.77157	0.93532	-0.16375	0.98	Repressing	TRUE	TRUE
Dis3	ENSMUSG00000033166.12	1.279	6.7e-107	6.42e-105	chr14:99336555-99336622	-	CE	0.68781	0.24036	0.44745	1	Stimulating	FALSE	FALSE
Clk1	ENSMUSG00000026034.18	1.273	4.65e-107	4.46e-105	chr1:58459280-58459370	-	CE	0.25379	0.9002	-0.64641	1	Repressing	TRUE	TRUE
Ints8	ENSMUSG00000040738.11	1.335	2.94e-107	2.83e-105	chr4:11239432-11239462	-	AA	0.29905	0.79692	-0.49787	1	Repressing	TRUE	TRUE
Ints8	ENSMUSG00000040738.11	1.335	2.94e-107	2.83e-105	chr4:11212792-11212931	-	CE	0.35542	0.10765	0.24777	1	Stimulating	FALSE	TRUE
Rsbn1l	ENSMUSG00000039968.10	1.397	1.44e-107	1.39e-105	chr5:21113211-21113242	-	AA	0.76628	0.96355	-0.19727	1	Repressing	TRUE	FALSE
Actn2	ENSMUSG00000052374.17	2.648	3.65e-108	3.56e-106	chr13:12311361-12311446	-	CE	0.19193	0.62134	-0.42941	0.992	Repressing	TRUE	FALSE
Tatdn2	ENSMUSG00000056952.14	1.134	5.21e-109	5.17e-107	chr6:113686783-113686880	+	CE	0.75097	0.13572	0.61525	1	Stimulating	TRUE	TRUE
Srrm1	ENSMUSG00000028809.17	1.18	1.71e-109	1.72e-107	chr4:135065860-135065897	-	CE	0.40958	0.0755	0.33408	0.997	Stimulating	TRUE	TRUE
Sf1	ENSMUSG00000024949.18	0.983	1.73e-112	1.89e-110	chr19:6418394-6418469	+	CE	0.42453	0.93906	-0.51453	1	Repressing	TRUE	FALSE
Relch	ENSMUSG00000026319.14	1.146	4.98e-117	5.88e-115	chr1:105619937-105620028	+	CE	0.84848	0.97925	-0.13077	1	Repressing	TRUE	FALSE
Patl1	ENSMUSG00000046139.9	1.389	1.28e-118	1.56e-116	chr19:11899287-11899358	+	CE	0.70975	0.292	0.41775	1	Stimulating	TRUE	TRUE
Clk4	ENSMUSG00000020385.17	1.29	7.46e-119	9.16e-117	chr11:51163905-51163995	+	CE	0.1696	0.77665	-0.60705	1	Repressing	TRUE	FALSE
Tra2a	ENSMUSG00000029817.12	1.034	4.04e-121	5.11e-119	chr6:49229737-49230042	-	CE	0.5019	0.33424	0.16766	0.96	Stimulating	TRUE	TRUE
Usp7	ENSMUSG00000022710.18	1.165	2.57e-121	3.28e-119	chr16:8533609-8533783	-	CE	0.49646	0.1504	0.34606	1	Stimulating	TRUE	TRUE
Chka	ENSMUSG00000024843.16	1.687	3.03e-125	4.1e-123	chr19:3921003-3921062	+	CE	0.72872	0.53619	0.19253	0.905	Stimulating	TRUE	TRUE
Pappa	ENSMUSG00000028370.8	1.855	3.1e-127	4.27e-125	chr4:65115008-65115009	+	AA	0.67048	0.90914	-0.23866	0.959	Repressing	FALSE	FALSE
Ppil4	ENSMUSG00000015757.11	1.41	3.78e-130	5.4e-128	chr10:7677825-7677970	+	CE	0.24548	0.07492	0.17056	1	Stimulating	FALSE	TRUE
Iffo1	ENSMUSG00000038271.18	1.501	7.96e-134	1.22e-131	chr6:125126062-125126145	+	CE	0.35725	0.12382	0.23343	1	Stimulating	TRUE	FALSE
Oga	ENSMUSG00000025220.9	1.449	2.02e-139	3.33e-137	chr19:45750624-45750709	-	CE	0.70324	0.91073	-0.20749	1	Repressing	FALSE	FALSE
Trit1	ENSMUSG00000028653.17	1.686	1.2e-141	2.01e-139	chr4:122940668-122940810	+	CE	0.56344	0.85996	-0.29651	1	Repressing	TRUE	TRUE
Trit1	ENSMUSG00000028653.17	1.686	1.2e-141	2.01e-139	chr4:122942945-122943057	+	CE	0.49585	0.83866	-0.34281	1	Repressing	TRUE	TRUE
Trit1	ENSMUSG00000028653.17	1.686	1.2e-141	2.01e-139	chr4:122945859-122945968	+	CE	0.4338	0.73183	-0.29803	1	Repressing	TRUE	FALSE
Rad52	ENSMUSG00000030166.15	2.104	6.83e-143	1.16e-140	chr6:119895748-119895886	+	RI	0.93928	0.79104	0.14824	0.941	Stimulating	TRUE	TRUE
Zfp532	ENSMUSG00000042439.14	1.814	1.14e-152	2.1e-150	chr18:65771821-65772002	+	CE	0.61968	0.73522	-0.11554	0.997	Repressing	FALSE	FALSE
Zfp532	ENSMUSG00000042439.14	1.814	1.14e-152	2.1e-150	chr18:65784631-65784793	+	CE	0.44164	0.73894	-0.2973	1	Repressing	TRUE	TRUE
Prpf38b	ENSMUSG00000027881.15	1.675	1.39e-154	2.63e-152	chr3:108817659-108817711	-	CE	0.65807	0.2919	0.36618	1	Stimulating	TRUE	TRUE
Prpf38b	ENSMUSG00000027881.15	1.675	1.39e-154	2.63e-152	chr3:108813234-108813304	-	CE	0.46093	0.23651	0.22442	1	Stimulating	TRUE	TRUE
Atad2b	ENSMUSG00000052812.6	1.325	4.82e-156	9.39e-154	chr12:5020406-5020468	+	CE	0.46504	0.16019	0.30485	1	Stimulating	TRUE	TRUE
Atad2b	ENSMUSG00000052812.6	1.325	4.82e-156	9.39e-154	chr12:5028453-5028588	+	CE	0.99766	0.99409	0.00357	0.701	Stimulating	TRUE	TRUE
Necap2	ENSMUSG00000028923.15	1.888	7.21e-158	1.46e-155	chr4:140798892-140799006	-	CE	0.98761	0.77492	0.21269	0.978	Stimulating	TRUE	TRUE
Pspc1	ENSMUSG00000021938.13	1.47	1.91e-158	3.91e-156	chr14:57009162-57009463	-	CE	0.74238	0.99203	-0.24965	1	Repressing	TRUE	FALSE
Pspc1	ENSMUSG00000021938.13	1.47	1.91e-158	3.91e-156	chr14:56965977-56966034	-	CE	0.44566	0.9474	-0.50174	1	Repressing	TRUE	TRUE
Akap8l	ENSMUSG00000002625.11	1.744	2.7e-169	6.35e-167	chr17:32554085-32554144	-	CE	0.47958	0.12708	0.3525	1	Stimulating	TRUE	TRUE
Btaf1	ENSMUSG00000040565.9	1.444	9.56e-171	2.28e-168	chr19:36926468-36926582	+	CE	0.8373	0.95535	-0.11805	0.999	Repressing	TRUE	FALSE
Marchf7	ENSMUSG00000026977.18	1.33	3.5e-179	9.13e-177	chr2:60064243-60064277	+	AA	0.76283	0.91326	-0.15043	1	Repressing	FALSE	FALSE
Kdm3a	ENSMUSG00000053470.14	1.533	8.33e-191	2.43e-188	chr6:71593802-71593854	-	CE	0.42289	0.07743	0.34546	1	Stimulating	TRUE	FALSE
Kdm3a	ENSMUSG00000053470.14	1.533	8.33e-191	2.43e-188	chr6:71588489-71588882	-	AD	0.60042	0.97003	-0.36961	1	Repressing	TRUE	TRUE
Arih2	ENSMUSG00000064145.13	1.6	2.97e-195	9.1e-193	chr9:108506488-108506533	-	CE	0.57005	0.28375	0.28629	0.994	Stimulating	FALSE	FALSE
Trpc1	ENSMUSG00000032839.14	2.233	4.91e-212	1.77e-209	chr9:95625250-95625404	-	CE	0.47499	0.91654	-0.44155	1	Repressing	TRUE	FALSE
Edrf1	ENSMUSG00000039990.17	1.698	2.66e-245	1.3e-242	chr7:133261800-133261864	+	AA	0.6812	0.90421	-0.22301	1	Repressing	TRUE	FALSE
Malt1	ENSMUSG00000032688.10	3.214	1.56e-283	1.04e-280	chr18:65589828-65589906	+	CE	0.98617	0.91816	0.06801	0.873	Stimulating	FALSE	FALSE
Zfat	ENSMUSG00000022335.18	3.077	0	0	chr15:68051225-68051444	-	CE	0.25277	0.10026	0.15251	0.94	Stimulating	FALSE	FALSE
Flnb	ENSMUSG00000025278.10	2.237	0	0	chr14:14583650-14583747	-	CE	0.838	0.16006	0.67794	1	Stimulating	TRUE	TRUE

## Sheet: Day 12
Table S2: CHX-responsive AS-NMD events
Gene name	Gene ID	Gene expression effect of CHX, log2 fold up	Gene expression effect of CHX, P-value	Gene expression effect of CHX, FDR	Event coordinates	Str.	AS type	PSI, CHX	PSI, DMO	Delta PSI	Event reg. probability	NMD type	Natur. CHX-valid.	Natur. NC-valid.
Shq1	ENSMUSG00000035378.18	0.365	0.00023	0.001	chr6:100632220-100632332	-	CE	0.61538	0.87876	-0.26337	0.998	Repressing	FALSE	FALSE
Atpaf2	ENSMUSG00000042709.16	0.316	0.00022	0.00096	chr11:60296683-60296703	-	AA	0.37124	0.16983	0.20141	0.982	Stimulating	TRUE	TRUE
Tmprss7	ENSMUSG00000033177.14	0.626	0.000218	0.00095	chr16:45503761-45503771	-	AD	0.38318	0.09969	0.2835	0.98	Stimulating	FALSE	FALSE
Gon4l	ENSMUSG00000054199.18	0.268	0.000189	0.000833	chr3:88786606-88786618	+	CE	0.01633	0.0205	-0.004166	0.558	Repressing	TRUE	TRUE
Syncrip	ENSMUSG00000032423.13	0.178	0.000188	0.000831	chr9:88336346-88336348	-	AA	0.4926	0.31962	0.17298	0.924	Stimulating	FALSE	FALSE
Ppie	ENSMUSG00000028651.13	0.381	0.000187	0.000826	chr4:123030594-123030664	-	AD	0.3372	0.22257	0.11462	0.965	Stimulating	TRUE	TRUE
P4htm	ENSMUSG00000006675.11	0.246	0.000148	0.000665	chr9:108459281-108459378	-	CE	0.30137	0.18662	0.11475	0.977	Stimulating	TRUE	TRUE
Lmtk3	ENSMUSG00000062044.17	0.16	0.000144	0.000648	chr7:45437070-45437178	+	CE	0.22458	0.10208	0.1225	0.949	Stimulating	FALSE	TRUE
Acad9	ENSMUSG00000027710.15	0.257	0.000119	0.000539	chr3:36141869-36141908	+	AA	0.7386	0.94056	-0.20197	0.991	Repressing	TRUE	TRUE
Atp8a1	ENSMUSG00000037685.16	0.187	9.67e-05	0.000445	chr5:67936303-67936376	-	CE	0.42839	0.56411	-0.13573	0.999	Repressing	TRUE	FALSE
Gcfc2	ENSMUSG00000035125.11	0.457	9.57e-05	0.000441	chr6:81921302-81921387	+	AA	0.25227	0.66461	-0.41234	0.998	Repressing	TRUE	TRUE
Wdfy3	ENSMUSG00000043940.16	0.18	9.53e-05	0.000439	chr5:101993106-101993110	-	AA	0.77296	0.90527	-0.13231	0.966	Repressing	TRUE	FALSE
Lrrc6	ENSMUSG00000022375.7	0.85	8.87e-05	0.00041	chr15:66325918-66326144	-	CE	0.61529	0.88522	-0.26994	0.948	Repressing	FALSE	FALSE
Sec63	ENSMUSG00000019802.14	0.184	8.55e-05	0.000396	chr10:42681072-42681075	+	AA	0.69752	0.91326	-0.21574	0.989	Repressing	TRUE	TRUE
Usp45	ENSMUSG00000040455.18	0.599	8.07e-05	0.000375	chr4:21824417-21824873	+	AA	0.40306	0.93993	-0.53687	1	Repressing	TRUE	FALSE
Taf1c	ENSMUSG00000031832.16	0.344	7.88e-05	0.000367	chr8:120329570-120329643	-	CE	0.8056	0.94348	-0.13788	0.971	Repressing	FALSE	FALSE
Fars2	ENSMUSG00000021420.14	0.47	7.37e-05	0.000345	chr13:36391610-36391729	+	CE	0.29889	0.10652	0.19237	0.914	Stimulating	TRUE	TRUE
Rmdn3	ENSMUSG00000070730.12	0.291	7.16e-05	0.000336	chr2:118972381-118972453	-	CE	0.22509	0.08786	0.13722	0.985	Stimulating	TRUE	TRUE
Orc3	ENSMUSG00000040044.12	0.222	6.5e-05	0.000307	chr4:34598757-34599140	-	AA	0.18275	0.06969	0.11307	0.963	Stimulating	FALSE	FALSE
Orc3	ENSMUSG00000040044.12	0.222	6.5e-05	0.000307	chr4:34597442-34598607	-	RI	0.22362	0.11291	0.11071	0.954	Stimulating	FALSE	TRUE
Rnf19a	ENSMUSG00000022280.10	0.211	5.68e-05	0.00027	chr15:36245562-36245775	-	CE	0.83054	0.99631	-0.16577	1	Repressing	FALSE	FALSE
Bphl	ENSMUSG00000038286.12	0.532	5.17e-05	0.000247	chr13:34230769-34230935	+	CE	0.30541	0.55617	-0.25075	0.967	Repressing	TRUE	TRUE
Nbr1	ENSMUSG00000017119.20	0.187	4.69e-05	0.000225	chr11:101451259-101451277	+	CE	0.97166	0.99364	-0.021981	0.843	Stimulating	TRUE	TRUE
Smim10l1	ENSMUSG00000072704.7	0.206	4.6e-05	0.000221	chr6:133083326-133083493	+	CE	0.99593	0.98872	0.007208	0.775	Stimulating	TRUE	TRUE
Mcm6	ENSMUSG00000026355.12	0.364	4.55e-05	0.000219	chr1:128279170-128279419	-	CE	0.74342	0.94045	-0.19703	0.994	Repressing	TRUE	FALSE
Odad1	ENSMUSG00000040189.19	0.81	4.45e-05	0.000214	chr7:45597406-45597409	+	AA	0.45746	0.90627	-0.44881	0.993	Repressing	FALSE	FALSE
Sorcs3	ENSMUSG00000063434.7	0.3	4.1e-05	0.000198	chr19:48692657-48692660	+	AA	0.54756	0.96124	-0.41368	1	Repressing	TRUE	TRUE
Brwd1	ENSMUSG00000022914.18	0.171	3.85e-05	0.000187	chr16:95853793-95853859	-	AA	0.80215	0.94758	-0.14543	0.99	Repressing	TRUE	FALSE
Jmjd1c	ENSMUSG00000037876.18	0.308	3.36e-05	0.000164	chr10:67052762-67052886	+	CE	0.27233	0.53	-0.25768	0.998	Repressing	TRUE	TRUE
Jmjd1c	ENSMUSG00000037876.18	0.308	3.36e-05	0.000164	chr10:67079551-67079719	+	CE	0.75591	0.97203	-0.21611	0.999	Repressing	TRUE	FALSE
Lipe	ENSMUSG00000003123.16	0.555	3.23e-05	0.000158	chr7:25094926-25095049	-	CE	0.96543	0.93057	0.034858	0.675	Stimulating	TRUE	FALSE
Vps16	ENSMUSG00000027411.18	0.297	3.22e-05	0.000158	chr2:130280966-130281021	+	CE	0.7625	0.99585	-0.23335	1	Repressing	TRUE	TRUE
Rngtt	ENSMUSG00000028274.18	0.336	3.12e-05	0.000154	chr4:33323655-33323838	+	CE	0.27344	0.08705	0.18638	0.994	Stimulating	TRUE	FALSE
Gmppb	ENSMUSG00000070284.11	0.489	2.89e-05	0.000142	chr9:107927893-107927971	+	CE	0.6058	0.95551	-0.34972	1	Repressing	TRUE	FALSE
Gmppb	ENSMUSG00000070284.11	0.489	2.89e-05	0.000142	chr9:107928176-107928258	+	RI	0.4304	0.14488	0.28552	1	Stimulating	TRUE	TRUE
Yars2	ENSMUSG00000022792.17	0.383	2.72e-05	0.000135	chr16:16124327-16124361	+	AA	0.47085	0.63692	-0.16607	0.953	Repressing	TRUE	TRUE
Mtf2	ENSMUSG00000029267.18	0.232	2.63e-05	0.000131	chr5:108241991-108242114	+	CE	0.86504	0.99215	-0.12711	1	Repressing	FALSE	FALSE
Neil1	ENSMUSG00000032298.14	0.513	2.33e-05	0.000116	chr9:57051042-57051103	-	CE	0.3419	0.53602	-0.19412	0.933	Repressing	TRUE	FALSE
Ccdc186	ENSMUSG00000035173.15	0.269	2.24e-05	0.000112	chr19:56796410-56796492	-	AD	0.58866	0.91098	-0.32232	1	Repressing	TRUE	FALSE
Alg6	ENSMUSG00000073792.12	0.81	2.04e-05	0.000103	chr4:99630592-99630656	+	CE	0.5484	0.89056	-0.34216	0.999	Repressing	FALSE	FALSE
Plcd3	ENSMUSG00000020937.15	0.634	1.51e-05	7.76e-05	chr11:102967511-102967539	-	AD	0.3491	0.1028	0.2463	0.93	Stimulating	FALSE	TRUE
Cog3	ENSMUSG00000034893.10	0.337	1.47e-05	7.56e-05	chr14:75979916-75979946	-	AA	0.469	0.81035	-0.34135	1	Repressing	TRUE	FALSE
Mnat1	ENSMUSG00000021103.13	0.38	1.2e-05	6.23e-05	chr12:73217368-73217441	+	CE	0.70844	0.91327	-0.20483	0.999	Repressing	TRUE	FALSE
Mnat1	ENSMUSG00000021103.13	0.38	1.2e-05	6.23e-05	chr12:73225979-73226082	+	CE	0.78483	0.95287	-0.16804	0.989	Repressing	TRUE	FALSE
Kyat1	ENSMUSG00000039648.15	0.414	1.14e-05	5.94e-05	chr2:30077199-30077319	-	CE	0.45562	0.79591	-0.34029	1	Repressing	TRUE	TRUE
Actr6	ENSMUSG00000019948.5	0.455	1.11e-05	5.76e-05	chr10:89564003-89564015	-	AD	0.23546	0.08898	0.14648	0.921	Stimulating	TRUE	FALSE
Actr6	ENSMUSG00000019948.5	0.455	1.11e-05	5.76e-05	chr10:89561766-89561815	-	AA	0.33283	0.06424	0.26859	0.997	Stimulating	TRUE	TRUE
Hcfc2	ENSMUSG00000020246.14	0.328	1.08e-05	5.64e-05	chr10:82538371-82538437	+	AD	0.75491	0.96053	-0.20562	1	Repressing	FALSE	TRUE
Hcfc2	ENSMUSG00000020246.14	0.328	1.08e-05	5.64e-05	chr10:82544843-82545051	+	CE	0.80684	0.98277	-0.17593	1	Repressing	FALSE	FALSE
Eif2s3y	ENSMUSG00000069049.12	0.271	1.04e-05	5.45e-05	chrY:1013379-1013473	+	CE	0.40412	0.65886	-0.25474	1	Repressing	TRUE	TRUE
Trim46	ENSMUSG00000042766.18	0.238	9.29e-06	4.87e-05	chr3:89145973-89146010	-	CE	0.54585	0.3662	0.17965	0.997	Stimulating	TRUE	TRUE
Zfp182	ENSMUSG00000054737.12	0.505	8.97e-06	4.71e-05	chrX:20928177-20928181	-	AD	0.82088	0.96986	-0.14898	0.96	Repressing	TRUE	FALSE
Ubxn7	ENSMUSG00000053774.10	0.321	8.77e-06	4.61e-05	chr16:32200266-32200473	+	AD	0.80095	0.91635	-0.1154	0.982	Repressing	TRUE	FALSE
Kdm1b	ENSMUSG00000038080.18	0.379	7.85e-06	4.15e-05	chr13:47221940-47222111	+	CE	0.50446	0.90587	-0.40141	1	Repressing	TRUE	TRUE
Ptpn4	ENSMUSG00000026384.14	0.506	7.39e-06	3.92e-05	chr1:119700959-119701001	-	CE	0.39043	0.79907	-0.40863	0.989	Repressing	TRUE	FALSE
Wdr75	ENSMUSG00000025995.17	0.24	7.03e-06	3.73e-05	chr1:45853701-45853704	+	AA	0.8088	0.97953	-0.17073	1	Repressing	TRUE	FALSE
Zc3h8	ENSMUSG00000027387.12	0.556	6.99e-06	3.71e-05	chr2:128775119-128775252	-	CE	0.62731	0.80049	-0.17318	0.915	Repressing	TRUE	TRUE
Sorcs1	ENSMUSG00000043531.17	0.201	6.7e-06	3.56e-05	chr19:50666345-50666348	-	AD	0.01419	0.01698	-0.002791	0.514	Repressing	TRUE	FALSE
Sorcs1	ENSMUSG00000043531.17	0.201	6.7e-06	3.56e-05	chr19:50624866-50624882	-	CE	0.07386	0.06052	0.013337	0.631	Repressing	TRUE	FALSE
Sorcs1	ENSMUSG00000043531.17	0.201	6.7e-06	3.56e-05	chr19:50230529-50230532	-	AA	0.61007	0.95671	-0.34664	1	Repressing	TRUE	FALSE
Tab1	ENSMUSG00000022414.9	0.375	5.69e-06	3.05e-05	chr15:80033917-80033982	+	AA	0.31757	0.06819	0.24938	0.984	Stimulating	FALSE	FALSE
Ccdc138	ENSMUSG00000038010.10	0.656	4.65e-06	2.51e-05	chr10:58345327-58345454	+	CE	0.38377	0.71744	-0.33367	0.969	Repressing	FALSE	FALSE
Nol9	ENSMUSG00000028948.17	0.273	4.59e-06	2.48e-05	chr4:152130405-152130492	+	CE	0.38284	0.92756	-0.54471	1	Repressing	TRUE	TRUE
Dok6	ENSMUSG00000073514.5	0.541	4.03e-06	2.2e-05	chr18:89487796-89487842	-	CE	0.18036	0.07727	0.10309	0.917	Stimulating	FALSE	FALSE
Dus1l	ENSMUSG00000025155.16	0.28	3.91e-06	2.13e-05	chr11:120684660-120684693	-	AD	0.7841	0.93239	-0.14829	0.999	Repressing	TRUE	FALSE
Dus1l	ENSMUSG00000025155.16	0.28	3.91e-06	2.13e-05	chr11:120682770-120682786	-	AA	0.03278	0.03613	-0.00335	0.551	Repressing	TRUE	TRUE
Gm20517	ENSMUSG00000023984.18	0.547	2.93e-06	1.62e-05	chr17:47929734-47929987	+	CE	0.37918	0.59065	-0.21147	0.994	Repressing	TRUE	FALSE
Tbc1d31	ENSMUSG00000022364.15	0.519	2.74e-06	1.52e-05	chr15:57816884-57816887	+	AA	0.84131	0.94771	-0.1064	0.904	Repressing	TRUE	FALSE
Cep63	ENSMUSG00000032534.19	0.421	2.05e-06	1.15e-05	chr9:102500755-102500792	-	CE	0.10178	0.08246	0.019322	0.65	Repressing	TRUE	FALSE
2700097O09Rik	ENSMUSG00000062198.6	0.577	1.99e-06	1.12e-05	chr12:55106160-55106241	-	AD	0.65122	0.2964	0.35482	0.997	Stimulating	TRUE	FALSE
Usp21	ENSMUSG00000053483.16	0.357	1.92e-06	1.08e-05	chr1:171112612-171112827	-	RI	0.55011	0.2453	0.30481	0.991	Stimulating	TRUE	TRUE
Ccdc84	ENSMUSG00000043923.9	0.49	1.71e-06	9.67e-06	chr9:44324740-44324767	-	AD	0.90818	0.95258	-0.044392	0.815	Stimulating	TRUE	TRUE
Paf1	ENSMUSG00000003437.15	0.325	1.6e-06	9.1e-06	chr7:28094965-28095053	+	RI	0.52927	0.24644	0.28283	0.964	Stimulating	TRUE	TRUE
Uba5	ENSMUSG00000032557.14	0.304	1.42e-06	8.11e-06	chr9:103937417-103937421	-	AD	0.67931	0.9283	-0.24899	1	Repressing	TRUE	TRUE
Haus2	ENSMUSG00000027285.14	0.376	1.33e-06	7.65e-06	chr2:120443532-120443601	+	CE	0.76883	0.90877	-0.13994	0.982	Repressing	FALSE	FALSE
Gfm2	ENSMUSG00000021666.17	0.356	1.23e-06	7.07e-06	chr13:97289736-97289824	+	CE	0.61861	0.95061	-0.33199	1	Repressing	FALSE	FALSE
Rhot1	ENSMUSG00000017686.18	0.215	1.13e-06	6.55e-06	chr11:80134196-80134227	+	AA	0.84283	0.97867	-0.13584	1	Repressing	TRUE	FALSE
Golga4	ENSMUSG00000038708.11	0.281	1.07e-06	6.18e-06	chr9:118405291-118405424	+	CE	0.38722	0.2394	0.14782	0.992	Stimulating	TRUE	FALSE
Rps6kb2	ENSMUSG00000024830.18	0.362	1.06e-06	6.14e-06	chr19:4209402-4209459	-	CE	0.60578	0.89637	-0.29059	1	Repressing	TRUE	TRUE
Nckipsd	ENSMUSG00000032598.9	0.333	1.04e-06	6.02e-06	chr9:108689418-108689908	+	CE	0.37022	0.84651	-0.47629	1	Repressing	TRUE	FALSE
Focad	ENSMUSG00000038368.17	0.449	8.57e-07	5.03e-06	chr4:88260440-88260461	+	AA	0.83294	0.97791	-0.14497	0.968	Repressing	FALSE	FALSE
Qser1	ENSMUSG00000074994.7	0.45	8.4e-07	4.94e-06	chr2:104606517-104606544	-	AD	0.82132	0.94403	-0.12271	0.989	Repressing	TRUE	FALSE
Rfx3	ENSMUSG00000040929.18	0.492	8.28e-07	4.87e-06	chr19:27792885-27793006	-	CE	0.66907	0.96099	-0.29192	0.999	Repressing	FALSE	FALSE
Mapkbp1	ENSMUSG00000033902.13	0.312	7.86e-07	4.63e-06	chr2:119852333-119852378	+	AD	0.82317	0.99137	-0.1682	1	Repressing	FALSE	FALSE
Rnpep	ENSMUSG00000041926.16	0.267	7.12e-07	4.22e-06	chr1:135194867-135194907	-	AD	0.43467	0.27145	0.16321	0.96	Stimulating	TRUE	TRUE
Col20a1	ENSMUSG00000016356.19	1.325	6.19e-07	3.69e-06	chr2:180620205-180620234	+	CE	0.95297	0.98082	-0.027845	0.861	Stimulating	TRUE	FALSE
Rad50	ENSMUSG00000020380.17	0.395	5.85e-07	3.49e-06	chr11:53570217-53570343	-	CE	0.64333	0.93767	-0.29434	0.999	Repressing	TRUE	FALSE
Pot1b	ENSMUSG00000024174.10	0.991	5.42e-07	3.24e-06	chr17:55972648-55972661	-	AD	0.1378	0.67725	-0.53946	0.983	Repressing	FALSE	TRUE
Rexo5	ENSMUSG00000030924.17	0.909	4.91e-07	2.96e-06	chr7:119422979-119423117	+	CE	0.67619	0.87753	-0.20134	0.941	Repressing	FALSE	FALSE
Rexo5	ENSMUSG00000030924.17	0.909	4.91e-07	2.96e-06	chr7:119427315-119427429	+	CE	0.31336	0.75891	-0.44555	0.997	Repressing	TRUE	FALSE
Fbxl4	ENSMUSG00000040410.15	0.345	4.53e-07	2.73e-06	chr4:22390677-22390713	+	AA	0.81806	0.96026	-0.1422	0.994	Repressing	TRUE	FALSE
Taf1	ENSMUSG00000031314.19	0.259	4.29e-07	2.59e-06	chrX:100587762-100587763	+	AD	0.01136	0.01187	-0.000515	0.514	Repressing	TRUE	TRUE
Ppp4r1	ENSMUSG00000061950.18	0.41	4.03e-07	2.44e-06	chr17:66136370-66136374	+	AA	0.68388	0.91497	-0.23109	0.977	Repressing	TRUE	TRUE
Ppp4r1	ENSMUSG00000061950.18	0.41	4.03e-07	2.44e-06	chr17:66136866-66136985	+	CE	0.54851	0.16722	0.38129	1	Stimulating	TRUE	TRUE
Pbld2	ENSMUSG00000020072.16	1.297	3.82e-07	2.32e-06	chr10:62889643-62889731	+	CE	0.20992	0.65398	-0.44406	0.967	Repressing	FALSE	FALSE
Elp1	ENSMUSG00000028431.12	0.229	3.74e-07	2.28e-06	chr4:56775017-56775090	-	CE	0.75925	0.98768	-0.22844	1	Repressing	TRUE	FALSE
Uba6	ENSMUSG00000035898.14	1.009	3.11e-07	1.9e-06	chr5:86301175-86301225	-	CE	0.40095	0.21735	0.1836	0.954	Stimulating	TRUE	FALSE
Ttc27	ENSMUSG00000024078.8	0.394	2.97e-07	1.82e-06	chr17:75142328-75142380	+	CE	0.85942	0.96412	-0.10471	0.977	Repressing	TRUE	FALSE
Ncor1	ENSMUSG00000018501.18	0.235	2.3e-07	1.43e-06	chr11:62233957-62234177	-	AA	0.88433	0.98661	-0.10229	1	Repressing	FALSE	FALSE
Clock	ENSMUSG00000029238.12	0.373	2.27e-07	1.41e-06	chr5:76410522-76410613	-	CE	0.66212	0.8652	-0.20308	0.935	Repressing	TRUE	FALSE
Psmd1	ENSMUSG00000026229.18	0.167	2.21e-07	1.38e-06	chr1:86053413-86053506	+	CE	0.17283	0.02312	0.14971	1	Stimulating	TRUE	TRUE
Apmap	ENSMUSG00000033096.8	0.287	1.96e-07	1.22e-06	chr2:150441648-150441737	-	CE	0.21479	0.08133	0.13346	1	Stimulating	TRUE	TRUE
Uhrf2	ENSMUSG00000024817.14	0.242	1.95e-07	1.22e-06	chr19:30033635-30033894	+	CE	0.59695	0.83544	-0.23849	1	Repressing	TRUE	TRUE
Tpcn1	ENSMUSG00000032741.10	0.524	1.71e-07	1.08e-06	chr5:120680255-120680286	-	CE	0.48269	0.24631	0.23638	0.912	Stimulating	TRUE	TRUE
Eipr1	ENSMUSG00000036613.9	0.394	1.55e-07	9.78e-07	chr12:28909251-28909387	+	CE	0.85279	0.95398	-0.1012	0.981	Repressing	FALSE	TRUE
Mecr	ENSMUSG00000028910.13	0.624	1.49e-07	9.41e-07	chr4:131588488-131588543	+	CE	0.39466	0.13026	0.26441	1	Stimulating	TRUE	TRUE
Rbbp8	ENSMUSG00000041238.17	0.478	1.36e-07	8.64e-07	chr18:11855661-11855787	+	CE	0.86361	0.9671	-0.10349	0.972	Repressing	TRUE	FALSE
Simc1	ENSMUSG00000043183.19	0.376	1.35e-07	8.6e-07	chr13:54676117-54676349	+	CE	0.77816	0.98657	-0.20841	1	Repressing	TRUE	FALSE
Dcaf17	ENSMUSG00000041966.19	0.323	1.09e-07	7.01e-07	chr2:70908818-70908923	+	CE	0.43773	0.66477	-0.22704	0.935	Repressing	TRUE	TRUE
Imp4	ENSMUSG00000026127.14	0.287	1.07e-07	6.85e-07	chr1:34482075-34482185	+	AD	0.20566	0.02838	0.17728	0.996	Stimulating	TRUE	TRUE
Trim24	ENSMUSG00000029833.18	0.226	1.04e-07	6.7e-07	chr6:37885152-37885299	+	CE	0.83995	0.94977	-0.10983	1	Repressing	TRUE	FALSE
Tango6	ENSMUSG00000041949.7	0.389	9.39e-08	6.05e-07	chr8:107426797-107426798	+	AA	0.8383	0.9566	-0.1183	0.942	Repressing	FALSE	FALSE
Ddx49	ENSMUSG00000057788.14	0.408	7.5e-08	4.87e-07	chr8:70747412-70747485	-	AA	0.4	0.08399	0.31602	1	Stimulating	TRUE	TRUE
Trim9	ENSMUSG00000021071.18	0.237	7.38e-08	4.8e-07	chr12:70314767-70314835	-	AD	0.82566	0.7142	0.11146	0.907	Stimulating	TRUE	TRUE
Engase	ENSMUSG00000033857.13	0.514	7.11e-08	4.63e-07	chr11:118369912-118369915	+	AA	0.80038	0.93155	-0.13117	0.908	Repressing	TRUE	FALSE
Pnkp	ENSMUSG00000002963.18	0.54	6.18e-08	4.04e-07	chr7:44507587-44507633	+	CE	0.68186	0.86132	-0.17946	0.957	Repressing	TRUE	FALSE
Nsun5	ENSMUSG00000000916.16	0.662	5.83e-08	3.83e-07	chr5:135403920-135403959	+	AD	0.25414	0.55926	-0.30512	1	Repressing	TRUE	TRUE
Cdc27	ENSMUSG00000020687.14	0.361	4.9e-08	3.24e-07	chr11:104417804-104417881	-	AA	0.1728	0.07182	0.10099	0.965	Stimulating	TRUE	FALSE
Spag4	ENSMUSG00000038180.12	1.038	4.67e-08	3.1e-07	chr2:155907573-155907591	+	AD	0.31221	0.7423	-0.43009	0.975	Repressing	FALSE	FALSE
Helz	ENSMUSG00000020721.17	0.382	4.44e-08	2.95e-07	chr11:107494892-107495189	+	CE	0.63739	0.98049	-0.34311	1	Repressing	TRUE	FALSE
Ttc39c	ENSMUSG00000024424.16	0.31	3.56e-08	2.4e-07	chr18:12828620-12828647	+	AD	0.54212	0.90382	-0.36171	1	Repressing	TRUE	TRUE
Tufm	ENSMUSG00000073838.11	0.284	3.15e-08	2.13e-07	chr7:126087432-126087598	+	CE	0.60069	0.93136	-0.33068	1	Repressing	TRUE	TRUE
Trmt11	ENSMUSG00000019792.9	0.62	2.6e-08	1.77e-07	chr10:30467017-30467098	-	CE	0.50193	0.70063	-0.1987	0.978	Repressing	FALSE	FALSE
Trmt11	ENSMUSG00000019792.9	0.62	2.6e-08	1.77e-07	chr10:30463435-30463591	-	CE	0.5105	0.92548	-0.41497	1	Repressing	FALSE	TRUE
Gls	ENSMUSG00000026103.15	0.238	2.29e-08	1.57e-07	chr1:52239777-52239810	-	CE	0.12853	0.02567	0.10286	0.992	Stimulating	TRUE	FALSE
Pigb	ENSMUSG00000079469.11	0.605	2.1e-08	1.44e-07	chr9:72930511-72930562	-	CE	0.41251	0.6698	-0.2573	0.913	Repressing	TRUE	FALSE
Pigb	ENSMUSG00000079469.11	0.605	2.1e-08	1.44e-07	chr9:72929615-72929768	-	AA	0.72592	0.95125	-0.22533	0.985	Repressing	FALSE	FALSE
Gab3	ENSMUSG00000032750.14	0.881	1.66e-08	1.15e-07	chrX:74068384-74068862	-	CE	0.30005	0.69178	-0.39173	0.925	Repressing	FALSE	FALSE
Tube1	ENSMUSG00000019845.9	0.659	1.45e-08	1.01e-07	chr10:39020559-39020568	+	AD	0.22215	0.0731	0.14905	0.931	Stimulating	FALSE	FALSE
Fam135a	ENSMUSG00000026153.16	0.328	1.4e-08	9.72e-08	chr1:24069823-24069977	-	CE	0.41688	0.77759	-0.36071	0.998	Repressing	TRUE	FALSE
Nars2	ENSMUSG00000018995.13	0.576	1.32e-08	9.2e-08	chr7:96652005-96652099	+	CE	0.8184	0.93701	-0.11861	0.979	Repressing	TRUE	TRUE
Cip2a	ENSMUSG00000033031.14	0.817	1.22e-08	8.54e-08	chr16:48824632-48824662	+	AA	0.58151	0.77918	-0.19767	0.909	Repressing	TRUE	FALSE
Tubgcp3	ENSMUSG00000000759.15	0.32	1.2e-08	8.39e-08	chr8:12699690-12699822	-	CE	0.62988	0.97583	-0.34596	1	Repressing	TRUE	FALSE
Lrrc9	ENSMUSG00000021090.17	0.429	1.18e-08	8.22e-08	chr12:72529668-72529719	+	AA	0.6367	0.78499	-0.14828	0.926	Repressing	FALSE	FALSE
Efcab2	ENSMUSG00000026495.9	0.461	1.17e-08	8.17e-08	chr1:178265047-178265051	+	AD	0.85709	0.96578	-0.10869	0.939	Repressing	FALSE	FALSE
Chd6	ENSMUSG00000057133.15	0.406	1.03e-08	7.27e-08	chr2:160857781-160857882	-	CE	0.15424	0.03915	0.11509	0.972	Stimulating	TRUE	FALSE
Mybbp1a	ENSMUSG00000040463.17	0.28	9.65e-09	6.81e-08	chr11:72335508-72335803	+	CE	0.51517	0.9955	-0.48033	1	Repressing	TRUE	FALSE
Cmtr1	ENSMUSG00000024019.19	0.283	9.27e-09	6.56e-08	chr17:29879877-29880002	+	CE	0.0217	0.02047	0.001229	0.538	Repressing	TRUE	TRUE
Ikbkb	ENSMUSG00000031537.16	0.317	7.62e-09	5.42e-08	chr8:23159742-23159746	-	AA	0.76801	0.98226	-0.21425	1	Repressing	TRUE	TRUE
Egf	ENSMUSG00000028017.8	1.231	5.33e-09	3.84e-08	chr3:129500858-129500924	-	AD	0.29835	0.62393	-0.32559	0.946	Repressing	FALSE	FALSE
Pnisr	ENSMUSG00000028248.16	0.26	5.1e-09	3.68e-08	chr4:21860820-21860877	+	AA	0.66455	0.78039	-0.11584	0.99	Repressing	FALSE	TRUE
Prr3	ENSMUSG00000038500.16	0.346	5.06e-09	3.65e-08	chr17:36289603-36289673	-	CE	0.64806	0.48909	0.15897	0.92	Stimulating	TRUE	TRUE
Dis3l2	ENSMUSG00000053333.16	0.327	4.94e-09	3.57e-08	chr1:86740234-86740311	+	CE	0.23053	0.05384	0.17669	0.999	Stimulating	TRUE	TRUE
Mcm9	ENSMUSG00000058298.11	0.671	4.11e-09	2.99e-08	chr10:53423499-53423610	-	AD	0.5669	0.90982	-0.34293	0.996	Repressing	TRUE	TRUE
Slc35b1	ENSMUSG00000020873.16	0.346	4.05e-09	2.95e-08	chr11:95277312-95277336	+	AA	0.23965	0.49537	-0.25572	1	Repressing	TRUE	FALSE
Kpna1	ENSMUSG00000022905.13	0.349	3.89e-09	2.83e-08	chr16:35836257-35836379	+	CE	0.15317	0.02573	0.12744	0.999	Stimulating	TRUE	TRUE
Kifc5b	ENSMUSG00000024301.11	0.851	3.56e-09	2.6e-08	chr17:27141698-27141878	+	RI	0.51667	0.11612	0.40055	0.97	Stimulating	FALSE	FALSE
Clcn4	ENSMUSG00000000605.10	0.224	3.43e-09	2.51e-08	chr7:7293575-7293584	-	AA	0.72427	0.96188	-0.23761	1	Repressing	TRUE	FALSE
Rims1	ENSMUSG00000041670.20	0.227	3.05e-09	2.23e-08	chr1:22518516-22518639	-	CE	0.84164	0.97046	-0.12882	0.999	Repressing	FALSE	FALSE
Hps1	ENSMUSG00000025188.16	0.531	2.64e-09	1.95e-08	chr19:42746104-42746231	-	AD	0.82087	0.63411	0.18677	0.911	Stimulating	TRUE	TRUE
Supt16	ENSMUSG00000035726.9	0.215	2.53e-09	1.87e-08	chr14:52414045-52414066	-	AD	0.21612	0.05255	0.16357	0.994	Stimulating	FALSE	FALSE
Mbtd1	ENSMUSG00000059474.14	0.626	2.51e-09	1.86e-08	chr11:93809657-93809773	+	CE	0.25528	0.12585	0.12943	0.923	Stimulating	TRUE	TRUE
Usp13	ENSMUSG00000056900.14	0.342	2.02e-09	1.5e-08	chr3:32965722-32965810	+	CE	0.67585	0.91902	-0.24317	0.999	Repressing	TRUE	TRUE
Ddx19a	ENSMUSG00000015023.8	0.43	1.98e-09	1.48e-08	chr8:111715172-111715232	-	CE	0.33577	0.09437	0.2414	1	Stimulating	TRUE	TRUE
Prpsap1	ENSMUSG00000015869.17	0.355	1.48e-09	1.11e-08	chr11:116369351-116369466	-	CE	0.62255	0.91108	-0.28852	1	Repressing	TRUE	FALSE
Suv39h2	ENSMUSG00000026646.17	0.665	1.33e-09	1e-08	chr2:3473539-3473684	-	CE	0.15919	0.32681	-0.16762	0.915	Repressing	FALSE	FALSE
Rora	ENSMUSG00000032238.18	0.63	1.29e-09	9.75e-09	chr9:69104790-69104871	+	CE	0.35917	0.10266	0.2565	0.933	Stimulating	FALSE	FALSE
Enox1	ENSMUSG00000022012.10	0.449	9.86e-10	7.52e-09	chr14:77848727-77848833	+	CE	0.46256	0.95039	-0.48784	1	Repressing	TRUE	TRUE
Fbl	ENSMUSG00000046865.8	0.42	6.37e-10	4.92e-09	chr7:27877324-27877403	+	CE	0.34071	0.12831	0.2124	0.992	Stimulating	TRUE	TRUE
Limch1	ENSMUSG00000037736.21	0.402	4.81e-10	3.76e-09	chr5:67145037-67145152	+	CE	0.04071	0.05614	-0.015428	0.582	Repressing	TRUE	TRUE
Gipr	ENSMUSG00000030406.8	0.962	4.68e-10	3.66e-09	chr7:18898544-18898547	-	AA	0.53772	0.91385	-0.37613	0.986	Repressing	FALSE	TRUE
Gipr	ENSMUSG00000030406.8	0.962	4.68e-10	3.66e-09	chr7:18894256-18894316	-	CE	0.45453	0.9004	-0.44587	0.993	Repressing	TRUE	TRUE
Top2b	ENSMUSG00000017485.12	0.213	4.12e-10	3.24e-09	chr14:6055770-6055861	-	CE	0.81042	0.99743	-0.18701	1	Repressing	TRUE	FALSE
Atg16l1	ENSMUSG00000026289.16	0.346	3.39e-10	2.68e-09	chr1:87713715-87713718	+	AD	0.84505	0.97513	-0.13008	0.997	Repressing	TRUE	FALSE
Ccdc173	ENSMUSG00000070883.4	1.423	3.2e-10	2.54e-09	chr2:69602276-69602468	-	CE	0.06813	0.26656	-0.19844	0.952	Repressing	FALSE	FALSE
G2e3	ENSMUSG00000035293.14	0.737	2.95e-10	2.35e-09	chr12:51412038-51412342	+	CE	0.14484	0.93786	-0.79302	1	Repressing	TRUE	FALSE
Trdmt1	ENSMUSG00000026723.11	0.982	2.71e-10	2.16e-09	chr2:13521470-13521527	-	CE	0.51543	0.91379	-0.39837	0.994	Repressing	TRUE	FALSE
Alg8	ENSMUSG00000035704.18	0.895	2.52e-10	2.02e-09	chr7:97037656-97037689	+	AA	0.30379	0.68618	-0.38238	0.993	Repressing	TRUE	FALSE
Cacna1e	ENSMUSG00000004110.18	0.394	2.15e-10	1.73e-09	chr1:154291807-154291903	-	CE	0.75344	0.91355	-0.1601	0.929	Repressing	FALSE	TRUE
Herc4	ENSMUSG00000020064.10	0.52	1.59e-10	1.29e-09	chr10:63126959-63127062	+	CE	0.23679	0.05391	0.18287	0.998	Stimulating	TRUE	FALSE
Stxbp5	ENSMUSG00000019790.18	0.302	1.54e-10	1.25e-09	chr10:9645279-9645454	-	AA	0.84942	0.98059	-0.13117	1	Repressing	TRUE	FALSE
Srbd1	ENSMUSG00000024135.11	0.486	1.36e-10	1.11e-09	chr17:86427582-86427682	-	CE	0.16386	0.0483	0.11556	0.948	Stimulating	TRUE	FALSE
Kcnt2	ENSMUSG00000052726.17	0.998	1.15e-10	9.43e-10	chr1:140411863-140411971	+	CE	0.66768	0.89754	-0.22987	0.911	Repressing	FALSE	FALSE
Kcnt2	ENSMUSG00000052726.17	0.998	1.15e-10	9.43e-10	chr1:140437122-140437183	+	AA	0.68623	0.92147	-0.23524	0.948	Repressing	FALSE	FALSE
Rbm34	ENSMUSG00000033931.10	0.403	1.15e-10	9.41e-10	chr8:127696733-127696878	-	CE	0.84635	0.96564	-0.1193	1	Repressing	TRUE	FALSE
Myo6	ENSMUSG00000033577.19	0.405	7.54e-11	6.27e-10	chr9:80162162-80162342	+	CE	0.83762	0.98893	-0.15131	1	Repressing	FALSE	FALSE
Emc8	ENSMUSG00000031819.14	0.419	6.39e-11	5.34e-10	chr8:121386698-121386926	-	CE	0.30498	0.0318	0.27318	1	Stimulating	TRUE	TRUE
Vcpkmt	ENSMUSG00000049882.11	0.514	5.71e-11	4.78e-10	chr12:69629400-69629404	-	AA	0.56056	0.786	-0.22545	0.988	Repressing	TRUE	FALSE
Zfp451	ENSMUSG00000042197.14	0.461	5.68e-11	4.76e-10	chr1:33822934-33823045	-	CE	0.5402	0.86855	-0.32835	1	Repressing	TRUE	FALSE
Exosc2	ENSMUSG00000039356.16	0.438	4.44e-11	3.75e-10	chr2:31562586-31562598	+	AD	0.21946	0.04519	0.17426	0.999	Stimulating	TRUE	TRUE
Mettl25	ENSMUSG00000036009.17	0.698	3.6e-11	3.05e-10	chr10:105671988-105672081	-	CE	0.87777	0.92867	-0.050899	0.772	Stimulating	FALSE	FALSE
Dcaf1	ENSMUSG00000040325.17	0.41	3.14e-11	2.66e-10	chr9:106740216-106740264	+	AA	0.87065	0.98378	-0.11313	0.999	Repressing	TRUE	FALSE
Speg	ENSMUSG00000026207.17	0.465	3.13e-11	2.66e-10	chr1:75359781-75359823	+	CE	0.99107	0.98492	0.006153	0.608	Stimulating	FALSE	FALSE
Cntn5	ENSMUSG00000039488.16	0.642	3.09e-11	2.63e-10	chr9:9781676-9781796	-	CE	0.47562	0.83919	-0.36357	0.998	Repressing	TRUE	FALSE
Chuk	ENSMUSG00000025199.17	0.46	2.39e-11	2.05e-10	chr19:44075347-44075498	-	CE	0.82058	0.93295	-0.11237	0.995	Repressing	TRUE	FALSE
Tpp2	ENSMUSG00000041763.15	0.439	2.33e-11	2e-10	chr1:44031555-44031565	+	AD	0.16358	0.03874	0.12484	1	Stimulating	TRUE	TRUE
Ppp1r12b	ENSMUSG00000073557.13	0.298	1.79e-11	1.55e-10	chr1:134830116-134830246	-	CE	0.77686	0.88028	-0.10342	0.954	Repressing	TRUE	TRUE
Otulin	ENSMUSG00000046034.9	0.598	1.35e-11	1.18e-10	chr15:27623368-27623444	-	CE	0.4947	0.80493	-0.31023	0.992	Repressing	TRUE	FALSE
Gpbp1	ENSMUSG00000032745.19	0.58	1.01e-11	8.86e-11	chr13:111589558-111589781	-	CE	0.62169	0.89075	-0.26906	1	Repressing	TRUE	FALSE
Pdlim7	ENSMUSG00000021493.16	0.518	7.56e-12	6.7e-11	chr13:55654632-55654936	-	CE	0.99619	0.9944	0.001786	0.612	Stimulating	FALSE	TRUE
Afg3l1	ENSMUSG00000031967.16	0.462	7e-12	6.22e-11	chr8:124226731-124226846	+	CE	0.67407	0.95095	-0.27688	1	Repressing	TRUE	TRUE
Arv1	ENSMUSG00000031982.6	0.487	6.99e-12	6.2e-11	chr8:125457531-125457577	+	AA	0.61109	0.73571	-0.12462	0.927	Repressing	FALSE	TRUE
Btbd1	ENSMUSG00000025103.9	0.455	5.15e-12	4.6e-11	chr7:81450133-81450239	-	CE	0.11564	0.01304	0.1026	0.997	Stimulating	FALSE	FALSE
Zfr	ENSMUSG00000022201.17	0.233	5.1e-12	4.56e-11	chr15:12118325-12118424	+	CE	0.81317	0.93369	-0.12052	0.923	Repressing	FALSE	TRUE
Zfr	ENSMUSG00000022201.17	0.233	5.1e-12	4.56e-11	chr15:12160767-12160776	+	AD	0.87715	0.99315	-0.11599	1	Repressing	FALSE	FALSE
Dgke	ENSMUSG00000000276.12	0.477	4.03e-12	3.62e-11	chr11:88941145-88941253	-	AD	0.84298	0.98514	-0.14217	1	Repressing	FALSE	FALSE
Dgke	ENSMUSG00000000276.12	0.477	4.03e-12	3.62e-11	chr11:88939675-88939714	-	AD	0.26237	0.10382	0.15855	0.991	Stimulating	TRUE	TRUE
Dgke	ENSMUSG00000000276.12	0.477	4.03e-12	3.62e-11	chr11:88933112-88933115	-	AA	0.49734	0.96719	-0.46985	1	Repressing	TRUE	TRUE
Otud3	ENSMUSG00000041161.9	0.456	3.54e-12	3.19e-11	chr4:138632468-138632580	-	CE	0.74405	0.90647	-0.16242	0.982	Repressing	TRUE	TRUE
Akap10	ENSMUSG00000047804.16	0.401	3.15e-12	2.85e-11	chr11:61795601-61795685	-	CE	0.76399	0.96932	-0.20534	1	Repressing	TRUE	FALSE
Slc2a1	ENSMUSG00000028645.12	1.052	1.84e-12	1.69e-11	chr4:118990294-118990456	+	CE	0.65612	0.93762	-0.2815	0.996	Repressing	TRUE	FALSE
Tti2	ENSMUSG00000031577.11	0.477	1.16e-12	1.07e-11	chr8:31650016-31650077	+	AD	0.98516	0.98454	0.000615	0.507	Stimulating	TRUE	TRUE
Rufy1	ENSMUSG00000020375.10	0.509	1.12e-12	1.03e-11	chr11:50300646-50300794	-	CE	0.28514	0.15936	0.12577	0.955	Stimulating	FALSE	TRUE
Epg5	ENSMUSG00000039840.9	0.41	6.59e-13	6.16e-12	chr18:78008116-78008164	+	AA	0.88564	0.98805	-0.10241	0.996	Repressing	FALSE	FALSE
Ercc4	ENSMUSG00000022545.14	0.446	5.75e-13	5.39e-12	chr16:12943222-12943295	+	AD	0.83505	0.98304	-0.14799	1	Repressing	FALSE	FALSE
Ercc4	ENSMUSG00000022545.14	0.446	5.75e-13	5.39e-12	chr16:12948599-12948833	+	AD	0.47921	0.1885	0.29072	0.946	Stimulating	FALSE	FALSE
Trmo	ENSMUSG00000028331.13	0.856	5.46e-13	5.13e-12	chr4:46379985-46380092	-	AD	0.97576	0.95064	0.025122	0.663	Stimulating	TRUE	FALSE
Rnf149	ENSMUSG00000048234.14	0.45	4.54e-13	4.28e-12	chr1:39597396-39597492	-	CE	0.34383	0.88218	-0.53835	1	Repressing	TRUE	TRUE
Mre11a	ENSMUSG00000031928.16	0.698	4.07e-13	3.85e-12	chr9:14702026-14702029	+	AD	0.62315	0.82488	-0.20173	0.924	Repressing	TRUE	FALSE
Saal1	ENSMUSG00000006763.15	0.689	3.87e-13	3.67e-12	chr7:46351917-46351941	-	AA	0.55438	0.90983	-0.35544	0.991	Repressing	TRUE	TRUE
Pigg	ENSMUSG00000029263.16	0.608	3.57e-13	3.4e-12	chr5:108489661-108489970	+	CE	0.67943	0.92232	-0.24289	0.998	Repressing	TRUE	TRUE
Hbs1l	ENSMUSG00000019977.17	0.35	3.25e-13	3.1e-12	chr10:21218298-21218463	+	CE	0.846	0.9972	-0.1512	1	Repressing	TRUE	TRUE
Baz2b	ENSMUSG00000026987.17	0.462	2.65e-13	2.54e-12	chr2:59755005-59755165	-	AD	0.75376	0.94617	-0.19241	0.994	Repressing	FALSE	FALSE
Fbxw9	ENSMUSG00000008167.15	0.372	2.12e-13	2.04e-12	chr8:85791126-85791209	+	RI	0.53367	0.29653	0.23714	1	Stimulating	TRUE	TRUE
Rsbn1	ENSMUSG00000044098.15	0.616	1.65e-13	1.6e-12	chr3:103835667-103836340	+	CE	0.4898	0.90042	-0.41061	0.999	Repressing	FALSE	TRUE
Pik3c2a	ENSMUSG00000030660.10	0.939	1.61e-13	1.56e-12	chr7:116005095-116005198	-	CE	0.74852	0.92877	-0.18025	0.964	Repressing	TRUE	FALSE
Eprs	ENSMUSG00000026615.15	0.241	1.34e-13	1.31e-12	chr1:185110972-185111098	+	CE	0.71389	0.9751	-0.26121	1	Repressing	TRUE	TRUE
Exosc9	ENSMUSG00000027714.12	0.517	1.21e-13	1.18e-12	chr3:36617222-36617261	+	AA	0.83939	0.96259	-0.1232	0.998	Repressing	TRUE	TRUE
Kcp	ENSMUSG00000059022.16	0.953	1.16e-13	1.13e-12	chr6:29498786-29498879	-	CE	0.2252	0.72092	-0.49572	0.999	Repressing	FALSE	FALSE
Trmt6	ENSMUSG00000037376.15	0.669	9.09e-14	8.96e-13	chr2:132652007-132652125	-	AD	0.29843	0.11209	0.18635	0.945	Stimulating	TRUE	FALSE
Vps11	ENSMUSG00000032127.10	0.469	9.04e-14	8.91e-13	chr9:44265296-44265326	-	AA	0.21719	0.06176	0.15543	0.977	Stimulating	FALSE	TRUE
Gpatch2	ENSMUSG00000039210.17	0.425	4.83e-14	4.86e-13	chr1:186961796-186961857	+	CE	0.18331	0.04518	0.13812	0.979	Stimulating	FALSE	TRUE
Wdr35	ENSMUSG00000066643.13	0.482	4.19e-14	4.23e-13	chr12:9058662-9058689	+	AD	0.67087	0.9868	-0.31593	1	Repressing	TRUE	TRUE
Rab3gap1	ENSMUSG00000036104.13	0.38	3.96e-14	4.01e-13	chr1:127858127-127858131	+	AA	0.88133	0.98967	-0.10834	0.999	Repressing	FALSE	FALSE
Rtca	ENSMUSG00000000339.15	0.386	3.12e-14	3.18e-13	chr3:116298096-116298117	-	AA	0.47102	0.75527	-0.28425	1	Repressing	TRUE	TRUE
Osbpl9	ENSMUSG00000028559.18	0.406	2.84e-14	2.9e-13	chr4:108940286-108940445	-	CE	0.84009	0.98723	-0.14714	0.999	Repressing	FALSE	FALSE
Atp8b2	ENSMUSG00000060671.13	0.313	2.63e-14	2.69e-13	chr3:89867592-89867728	-	CE	0.62715	0.36574	0.26141	0.964	Stimulating	TRUE	TRUE
Atp8b2	ENSMUSG00000060671.13	0.313	2.63e-14	2.69e-13	chr3:89853847-89853931	-	RI	0.29142	0.07832	0.2131	1	Stimulating	TRUE	FALSE
Gba	ENSMUSG00000028048.12	0.41	2.61e-14	2.67e-13	chr3:89114067-89114119	+	CE	0.2907	0.11718	0.17352	0.979	Stimulating	FALSE	TRUE
Ess2	ENSMUSG00000003527.10	0.435	1.48e-14	1.53e-13	chr16:17725468-17725501	-	AA	0.62001	0.93565	-0.31565	0.998	Repressing	TRUE	TRUE
Phtf1	ENSMUSG00000058388.15	0.483	1.27e-14	1.32e-13	chr3:103895931-103896090	+	CE	0.2242	0.67862	-0.45441	1	Repressing	TRUE	FALSE
Rab12	ENSMUSG00000023460.14	0.449	6.95e-15	7.31e-14	chr17:66811984-66812173	-	CE	0.78598	0.29844	0.48755	1	Stimulating	FALSE	FALSE
Prelid3a	ENSMUSG00000024530.9	0.581	5.81e-15	6.15e-14	chr18:67611020-67611131	+	CE	0.99093	0.98608	0.004847	0.59	Stimulating	TRUE	TRUE
Pi4ka	ENSMUSG00000041720.15	0.382	4.3e-15	4.58e-14	chr16:17140852-17140900	-	AD	0.76599	0.89232	-0.12633	1	Repressing	TRUE	TRUE
Atad2	ENSMUSG00000022360.9	1.147	3.69e-15	3.96e-14	chr15:57974650-57974672	-	AA	0.70368	0.90478	-0.2011	0.913	Repressing	TRUE	FALSE
Nt5c2	ENSMUSG00000025041.18	0.295	3.38e-15	3.63e-14	chr19:46886794-46886960	-	CE	0.16589	0.06127	0.10462	1	Stimulating	TRUE	TRUE
Tatdn2	ENSMUSG00000056952.14	0.367	3.31e-15	3.56e-14	chr6:113686783-113686880	+	CE	0.5154	0.18231	0.33309	1	Stimulating	TRUE	TRUE
Mettl3	ENSMUSG00000022160.19	0.5	2.06e-15	2.24e-14	chr14:52536097-52536272	-	CE	0.36826	0.76379	-0.39553	0.999	Repressing	TRUE	TRUE
Slc9a5	ENSMUSG00000014786.9	0.779	1.96e-15	2.14e-14	chr8:106084213-106084283	+	CE	0.3676	0.6144	-0.2468	0.945	Repressing	TRUE	TRUE
Farsa	ENSMUSG00000003808.19	0.494	1.83e-15	1.99e-14	chr8:85587587-85587672	+	AD	0.86267	0.96487	-0.1022	1	Repressing	TRUE	TRUE
Adcy9	ENSMUSG00000005580.12	0.452	1.77e-15	1.93e-14	chr16:4141631-4141821	-	CE	0.60002	0.89349	-0.29347	0.999	Repressing	FALSE	TRUE
Trappc8	ENSMUSG00000033382.16	0.384	1.26e-15	1.39e-14	chr18:20970222-20970246	-	AA	0.62124	0.95519	-0.33395	1	Repressing	TRUE	TRUE
Myt1l	ENSMUSG00000061911.16	0.381	1.26e-15	1.39e-14	chr12:29892569-29892608	+	AD	0.8109	0.94665	-0.13575	0.977	Repressing	TRUE	FALSE
Plekha6	ENSMUSG00000041757.18	0.312	9.61e-16	1.06e-14	chr1:133222301-133222446	+	CE	0.53132	0.72951	-0.19819	0.982	Repressing	TRUE	TRUE
Pola1	ENSMUSG00000006678.7	0.942	4.73e-16	5.33e-15	chrX:92647068-92647269	-	CE	0.57476	0.93345	-0.3587	0.99	Repressing	TRUE	FALSE
Pola1	ENSMUSG00000006678.7	0.942	4.73e-16	5.33e-15	chrX:92616714-92616838	-	CE	0.70134	0.90228	-0.20094	0.93	Repressing	FALSE	FALSE
Smchd1	ENSMUSG00000024054.15	0.433	4.66e-16	5.26e-15	chr17:71763413-71763495	-	CE	0.85184	0.96515	-0.11331	0.984	Repressing	FALSE	TRUE
Dot1l	ENSMUSG00000061589.15	0.44	2.43e-16	2.79e-15	chr10:80609575-80609602	+	AD	0.61111	0.81748	-0.20637	0.977	Repressing	TRUE	TRUE
Dot1l	ENSMUSG00000061589.15	0.44	2.43e-16	2.79e-15	chr10:80614097-80614133	+	AA	0.76304	0.93661	-0.17356	0.988	Repressing	TRUE	FALSE
1700010I14Rik	ENSMUSG00000023873.14	1.993	1.86e-16	2.13e-15	chr17:9220602-9220777	+	CE	0.16125	0.50123	-0.33998	0.956	Repressing	FALSE	FALSE
1700010I14Rik	ENSMUSG00000023873.14	1.993	1.86e-16	2.13e-15	chr17:9223152-9223236	+	CE	0.438	0.10159	0.3364	0.95	Stimulating	FALSE	FALSE
Ddhd1	ENSMUSG00000037697.20	0.316	1.69e-16	1.94e-15	chr14:45848148-45848211	-	AA	0.8562	0.97598	-0.11978	1	Repressing	TRUE	FALSE
Gtf3c3	ENSMUSG00000041303.8	0.523	1.65e-16	1.9e-15	chr1:54458714-54458718	-	AA	0.14562	0.02069	0.12494	0.993	Stimulating	TRUE	FALSE
Ighmbp2	ENSMUSG00000024831.15	0.661	7.43e-17	8.72e-16	chr19:3322888-3323035	-	CE	0.65086	0.9427	-0.29184	0.999	Repressing	FALSE	TRUE
Nup35	ENSMUSG00000026999.15	0.587	6.76e-17	7.94e-16	chr2:80485137-80485206	+	CE	0.7428	0.97174	-0.22894	1	Repressing	TRUE	FALSE
Cpt1c	ENSMUSG00000007783.11	0.362	5.8e-17	6.84e-16	chr7:44614675-44614690	-	AA	0.864	0.97772	-0.11372	1	Repressing	FALSE	FALSE
Mtpap	ENSMUSG00000024234.8	0.585	5.27e-17	6.24e-16	chr18:4383185-4383188	+	AA	0.35984	0.15451	0.20533	0.972	Stimulating	FALSE	FALSE
Mtpap	ENSMUSG00000024234.8	0.585	5.27e-17	6.24e-16	chr18:4386171-4386382	+	CE	0.80201	0.97681	-0.1748	0.999	Repressing	FALSE	FALSE
Serac1	ENSMUSG00000015659.13	0.596	5.21e-17	6.17e-16	chr17:6102057-6102106	-	AA	0.43602	0.90837	-0.47235	0.998	Repressing	TRUE	FALSE
Coq8b	ENSMUSG00000003762.14	0.659	4.98e-17	5.91e-16	chr7:26932994-26932997	+	AD	0.76202	0.89161	-0.12959	0.923	Repressing	TRUE	FALSE
Coq8b	ENSMUSG00000003762.14	0.659	4.98e-17	5.91e-16	chr7:26949712-26949853	+	CE	0.63272	0.95109	-0.31837	0.995	Repressing	TRUE	TRUE
Slc23a2	ENSMUSG00000027340.16	0.396	4.93e-17	5.85e-16	chr2:131920333-131920421	-	CE	0.47038	0.88682	-0.41645	1	Repressing	TRUE	TRUE
Mok	ENSMUSG00000056458.17	0.97	3.2e-17	3.84e-16	chr12:110792876-110792946	-	CE	0.23666	0.44205	-0.20539	0.918	Repressing	FALSE	TRUE
Anks3	ENSMUSG00000022515.7	0.468	2.94e-17	3.54e-16	chr16:4775832-4776030	-	CE	0.45788	0.71314	-0.25526	1	Repressing	FALSE	FALSE
Usp15	ENSMUSG00000020124.11	0.382	1.66e-17	2.01e-16	chr10:122999498-122999559	-	CE	0.85245	0.96207	-0.10962	1	Repressing	TRUE	TRUE
Usp15	ENSMUSG00000020124.11	0.382	1.66e-17	2.01e-16	chr10:122963935-122963963	-	AA	0.79179	0.9898	-0.19801	1	Repressing	TRUE	TRUE
Pan3	ENSMUSG00000029647.16	0.757	1.13e-17	1.38e-16	chr5:147474014-147474084	+	CE	0.61885	0.19564	0.42321	1	Stimulating	FALSE	FALSE
Eral1	ENSMUSG00000020832.15	0.709	1.11e-17	1.37e-16	chr11:77965187-77965303	-	RI	0.59462	0.36832	0.2263	0.997	Stimulating	TRUE	TRUE
AW554918	ENSMUSG00000033632.17	0.623	1.09e-17	1.34e-16	chr18:25472771-25473441	+	CE	0.37196	0.77115	-0.39919	0.985	Repressing	TRUE	FALSE
Tcaim	ENSMUSG00000046603.17	0.724	9.46e-18	1.17e-16	chr9:122647839-122647914	+	AA	0.32537	0.60602	-0.28065	0.998	Repressing	TRUE	FALSE
Tm9sf4	ENSMUSG00000068040.11	0.373	7.84e-18	9.74e-17	chr2:153030970-153030997	+	AD	0.75809	0.95151	-0.19342	1	Repressing	TRUE	TRUE
Rnf17	ENSMUSG00000000365.10	0.99	6.26e-18	7.82e-17	chr14:56700481-56700482	+	AA	0.68574	0.94139	-0.25564	0.984	Repressing	FALSE	FALSE
Rnf17	ENSMUSG00000000365.10	0.99	6.26e-18	7.82e-17	chr14:56730575-56730861	+	CE	0.31901	0.81011	-0.4911	0.99	Repressing	FALSE	FALSE
Vps33b	ENSMUSG00000030534.14	0.687	6.14e-18	7.68e-17	chr7:79929766-79929781	+	AD	0.42148	0.20694	0.21455	0.983	Stimulating	TRUE	TRUE
Nphp4	ENSMUSG00000039577.18	0.635	5.15e-18	6.46e-17	chr4:152646031-152646034	+	AA	0.7792	0.9247	-0.14551	0.919	Repressing	FALSE	FALSE
Tbc1d23	ENSMUSG00000022749.9	0.498	5.12e-18	6.44e-17	chr16:57032854-57032938	-	AA	0.8089	0.92231	-0.11341	0.999	Repressing	FALSE	FALSE
Taf7l	ENSMUSG00000009596.10	0.769	4.67e-18	5.89e-17	chrX:133368682-133368688	-	AA	0.08279	0.10886	-0.026074	0.69	Repressing	FALSE	FALSE
Tasp1	ENSMUSG00000039033.12	0.757	4.56e-18	5.76e-17	chr2:139827049-139827128	-	CE	0.69063	0.82413	-0.1335	0.902	Repressing	TRUE	FALSE
Tasp1	ENSMUSG00000039033.12	0.757	4.56e-18	5.76e-17	chr2:139789077-139789089	-	AD	0.50989	0.87058	-0.36069	1	Repressing	TRUE	FALSE
Plcxd1	ENSMUSG00000064247.15	0.938	3.7e-18	4.69e-17	chr5:110249287-110249390	+	AD	0.75704	0.92012	-0.16307	0.937	Repressing	FALSE	FALSE
Plcxd1	ENSMUSG00000064247.15	0.938	3.7e-18	4.69e-17	chr5:110250130-110250197	+	AD	0.63243	0.83372	-0.2013	0.999	Repressing	FALSE	FALSE
Taf1b	ENSMUSG00000059669.9	0.65	3.32e-18	4.22e-17	chr12:24573101-24573200	+	CE	0.78784	0.93702	-0.14919	1	Repressing	FALSE	FALSE
Xab2	ENSMUSG00000019470.13	0.452	2.73e-18	3.47e-17	chr8:3663710-3663798	-	RI	0.16187	0.05036	0.11152	0.977	Stimulating	FALSE	TRUE
Bak1	ENSMUSG00000057789.15	0.658	2.48e-18	3.17e-17	chr17:27240637-27240656	-	CE	0.99147	0.96184	0.029634	0.856	Stimulating	TRUE	TRUE
Dnttip1	ENSMUSG00000017299.14	0.668	1.4e-18	1.81e-17	chr2:164595733-164595794	+	CE	0.30752	0.12498	0.18254	0.998	Stimulating	FALSE	TRUE
Clcn2	ENSMUSG00000022843.18	0.505	1.34e-18	1.74e-17	chr16:20530887-20530932	-	AA	0.76454	0.87831	-0.11376	0.959	Repressing	TRUE	TRUE
Ccdc130	ENSMUSG00000004994.13	0.826	1.22e-18	1.58e-17	chr8:84989596-84989621	-	AD	0.16186	0.02122	0.14064	0.998	Stimulating	TRUE	TRUE
Invs	ENSMUSG00000028344.13	0.831	1.19e-18	1.55e-17	chr4:48391305-48391414	+	CE	0.94013	0.90803	0.032095	0.601	Stimulating	TRUE	TRUE
Dsc2	ENSMUSG00000024331.12	1.313	9.39e-19	1.23e-17	chr18:20181840-20181874	-	CE	0.78491	0.4413	0.34361	0.938	Stimulating	FALSE	FALSE
Ppp2r3d	ENSMUSG00000093803.6	0.527	4.43e-19	5.91e-18	chr9:124197351-124197354	+	AD	0.0441	0.06445	-0.020344	0.557	Repressing	FALSE	TRUE
Ppp2r3d	ENSMUSG00000093803.6	0.527	4.43e-19	5.91e-18	chr9:124198779-124199151	+	RI	0.32002	0.20058	0.11944	0.932	Stimulating	FALSE	TRUE
Ppp2r3d	ENSMUSG00000093803.6	0.527	4.43e-19	5.91e-18	chr9:124199832-124199835	+	AD	0.00424	0.00829	-0.004057	0.664	Repressing	TRUE	TRUE
Ppp2r3d	ENSMUSG00000093803.6	0.527	4.43e-19	5.91e-18	chr9:124201026-124201056	+	AD	0.80967	0.95113	-0.14147	1	Repressing	FALSE	FALSE
Bud23	ENSMUSG00000005378.18	0.65	4.02e-19	5.37e-18	chr5:135089927-135090009	-	CE	0.62834	0.92933	-0.30099	1	Repressing	TRUE	TRUE
Pcsk5	ENSMUSG00000024713.17	0.836	3.67e-19	4.91e-18	chr19:17595015-17595118	-	CE	0.50217	0.90416	-0.40199	0.98	Repressing	TRUE	TRUE
Nadsyn1	ENSMUSG00000031090.15	1.002	3.12e-19	4.19e-18	chr7:143366227-143366344	-	CE	0.28436	0.58615	-0.30179	0.919	Repressing	FALSE	TRUE
Gbf1	ENSMUSG00000025224.17	0.407	3.05e-19	4.1e-18	chr19:46258697-46258790	+	CE	0.87459	0.97541	-0.10082	0.991	Repressing	TRUE	FALSE
Sypl	ENSMUSG00000020570.16	0.756	2.88e-19	3.88e-18	chr12:33018633-33018642	+	CE	0.94668	0.86541	0.081268	0.895	Stimulating	TRUE	TRUE
Rars2	ENSMUSG00000028292.15	0.67	2.86e-19	3.85e-18	chr4:34633658-34633713	+	CE	0.52885	0.87555	-0.3467	1	Repressing	FALSE	TRUE
Slf2	ENSMUSG00000036097.9	0.483	2.82e-19	3.81e-18	chr19:44931360-44931378	+	CE	0.60972	0.47753	0.13218	0.952	Stimulating	FALSE	TRUE
Faf2	ENSMUSG00000025873.17	0.387	2.66e-19	3.6e-18	chr13:54796105-54796243	+	CE	0.83563	0.93933	-0.1037	0.973	Repressing	TRUE	TRUE
Nup214	ENSMUSG00000001855.16	0.482	2.19e-19	2.98e-18	chr2:31880247-31880373	+	CE	0.79697	0.95856	-0.16159	1	Repressing	TRUE	TRUE
Timm44	ENSMUSG00000002949.16	0.621	1.67e-19	2.28e-18	chr8:4318014-4318016	-	AA	0.21623	0.05853	0.1577	0.997	Stimulating	TRUE	TRUE
Kdm7a	ENSMUSG00000042599.9	0.942	7.1e-20	9.85e-19	chr6:39147058-39147244	-	CE	0.6784	0.97774	-0.29934	0.998	Repressing	FALSE	FALSE
Kdm7a	ENSMUSG00000042599.9	0.942	7.1e-20	9.85e-19	chr6:39145875-39146037	-	CE	0.71704	0.96247	-0.24544	0.999	Repressing	FALSE	FALSE
Xrn2	ENSMUSG00000027433.6	0.402	6.92e-20	9.6e-19	chr2:146871647-146871704	+	CE	0.73945	0.97678	-0.23733	1	Repressing	TRUE	FALSE
Grik4	ENSMUSG00000032017.15	0.666	4.96e-20	6.92e-19	chr9:42533456-42533459	-	AA	0.55517	0.92676	-0.37159	0.997	Repressing	TRUE	FALSE
Neto1	ENSMUSG00000050321.4	0.833	4.71e-20	6.58e-19	chr18:86516667-86516776	+	AA	0.82886	0.94858	-0.11972	0.962	Repressing	TRUE	FALSE
Gpcpd1	ENSMUSG00000027346.16	0.429	2.96e-20	4.19e-19	chr2:132400527-132400602	-	CE	0.64119	0.90926	-0.26807	1	Repressing	TRUE	TRUE
Ank1	ENSMUSG00000031543.19	0.882	1.37e-20	1.97e-19	chr8:23588937-23588940	+	AA	0.85354	0.9556	-0.10206	0.94	Repressing	FALSE	FALSE
Yipf3	ENSMUSG00000071074.10	0.493	1.36e-20	1.95e-19	chr17:46560105-46560211	+	CE	0.74667	0.92413	-0.17746	1	Repressing	FALSE	FALSE
Relt	ENSMUSG00000008318.11	0.793	1.12e-20	1.62e-19	chr7:100497629-100497710	-	CE	0.73659	0.93585	-0.19926	0.985	Repressing	FALSE	FALSE
Dscam	ENSMUSG00000050272.11	0.511	1.06e-20	1.52e-19	chr16:96621943-96621949	-	AD	0.22642	0.73696	-0.51054	1	Repressing	TRUE	TRUE
Dscam	ENSMUSG00000050272.11	0.511	1.06e-20	1.52e-19	chr16:96510388-96510478	-	AA	0.75354	0.96779	-0.21425	1	Repressing	TRUE	FALSE
Zmym2	ENSMUSG00000021945.10	0.402	9.39e-21	1.36e-19	chr14:57165644-57165794	+	CE	0.84839	0.9945	-0.14611	1	Repressing	TRUE	FALSE
Iws1	ENSMUSG00000024384.5	0.485	7.06e-21	1.03e-19	chr18:32219477-32220122	+	RI	0.15985	0.04027	0.11958	0.999	Stimulating	FALSE	TRUE
Pibf1	ENSMUSG00000022064.11	0.825	5.09e-21	7.47e-20	chr14:99342605-99342705	+	CE	0.7676	0.9803	-0.2127	0.999	Repressing	TRUE	FALSE
Ankrd16	ENSMUSG00000047909.12	0.586	4.92e-21	7.23e-20	chr2:11784635-11784708	+	AD	0.63623	0.92101	-0.28478	0.999	Repressing	TRUE	FALSE
Adprs	ENSMUSG00000042558.17	0.584	4.61e-21	6.79e-20	chr4:126211698-126211776	-	RI	0.39582	0.25143	0.14439	0.996	Stimulating	TRUE	TRUE
Ptpn2	ENSMUSG00000024539.18	0.679	3.48e-21	5.14e-20	chr18:67828694-67828794	-	CE	0.85085	0.98119	-0.13034	1	Repressing	TRUE	TRUE
Mov10	ENSMUSG00000002227.16	0.975	1.74e-21	2.61e-20	chr3:104725438-104725472	-	AA	0.94935	0.93723	0.012119	0.541	Stimulating	FALSE	FALSE
Snapc3	ENSMUSG00000028483.14	0.585	1.59e-21	2.38e-20	chr4:83355824-83355960	+	CE	0.26592	0.1248	0.14111	0.966	Stimulating	FALSE	TRUE
Scai	ENSMUSG00000035236.18	0.721	1.57e-21	2.36e-20	chr2:38972722-38972864	-	CE	0.27763	0.09428	0.18335	0.986	Stimulating	TRUE	TRUE
Uhrf1bp1l	ENSMUSG00000019951.11	0.842	1e-21	1.51e-20	chr10:89630345-89630486	+	CE	0.40047	0.91242	-0.51194	1	Repressing	TRUE	FALSE
Gm21992	ENSMUSG00000096370.9	1.173	9.55e-22	1.45e-20	chr19:4843844-4844037	-	CE	0.96472	0.91833	0.04639	0.732	Stimulating	TRUE	TRUE
Ube2f	ENSMUSG00000034343.15	0.571	8.04e-22	1.22e-20	chr1:91230491-91230494	+	AA	0.9237	0.94632	-0.022622	0.68	Stimulating	FALSE	TRUE
Ryr2	ENSMUSG00000021313.17	0.531	4.22e-22	6.47e-21	chr13:11724894-11724972	-	AA	0.71057	0.84799	-0.13742	0.904	Repressing	TRUE	FALSE
Clpx	ENSMUSG00000015357.11	0.75	3.77e-22	5.81e-21	chr9:65226034-65226099	+	AD	0.31262	0.08748	0.22514	1	Stimulating	TRUE	TRUE
Fbxw17	ENSMUSG00000037816.11	0.688	2.93e-22	4.53e-21	chr13:50586207-50586211	+	AA	0.5106	0.7458	-0.2352	1	Repressing	TRUE	FALSE
Phrf1	ENSMUSG00000038611.18	0.459	2.87e-22	4.45e-21	chr7:140837945-140837961	+	AA	0.87099	0.98509	-0.1141	0.996	Repressing	FALSE	TRUE
Phrf1	ENSMUSG00000038611.18	0.459	2.87e-22	4.45e-21	chr7:140840873-140841027	+	CE	0.52106	0.84245	-0.32139	1	Repressing	TRUE	FALSE
Ifrd1	ENSMUSG00000001627.13	0.574	1.66e-22	2.59e-21	chr12:40262309-40262417	-	CE	0.86826	0.98851	-0.12025	1	Repressing	TRUE	TRUE
Atad5	ENSMUSG00000017550.15	1.118	1.43e-22	2.23e-21	chr11:79994086-79994122	+	AA	0.73106	0.9347	-0.20364	0.957	Repressing	FALSE	FALSE
Atad5	ENSMUSG00000017550.15	1.118	1.43e-22	2.23e-21	chr11:79997080-79997264	+	CE	0.47502	0.88903	-0.41402	0.992	Repressing	FALSE	FALSE
Stk38l	ENSMUSG00000001630.14	0.829	6.27e-23	1e-21	chr6:146673596-146673719	+	CE	0.87422	0.9772	-0.10298	0.976	Repressing	TRUE	FALSE
Sntb2	ENSMUSG00000041308.7	1.072	5.36e-23	8.59e-22	chr8:107718028-107718148	+	AA	0.80997	0.92506	-0.1151	0.937	Repressing	FALSE	FALSE
Nhlrc2	ENSMUSG00000025078.10	1.175	3.25e-23	5.25e-22	chr19:56580825-56580858	+	AA	0.51061	0.7529	-0.2423	0.904	Repressing	TRUE	TRUE
Arrdc2	ENSMUSG00000002910.12	1.111	2.89e-23	4.69e-22	chr8:71291338-71291485	-	CE	0.74715	0.90625	-0.1591	0.944	Repressing	TRUE	FALSE
Wdfy2	ENSMUSG00000014547.11	0.512	1.95e-23	3.19e-22	chr14:63137704-63137777	+	CE	0.40146	0.6008	-0.19934	0.99	Repressing	TRUE	FALSE
Snrpa1	ENSMUSG00000030512.14	0.876	1.57e-23	2.58e-22	chr7:65719867-65719946	+	CE	0.26225	0.78256	-0.5203	1	Repressing	TRUE	TRUE
Itpr1	ENSMUSG00000030102.12	1.474	1.2e-23	1.99e-22	chr6:108393138-108393175	+	CE	0.88544	0.53536	0.35008	0.968	Stimulating	FALSE	FALSE
Tab3	ENSMUSG00000035476.10	0.841	1.05e-23	1.75e-22	chrX:84665160-84665253	+	CE	0.88202	0.98246	-0.10044	0.998	Repressing	TRUE	FALSE
Cep295	ENSMUSG00000046111.18	0.686	7.19e-24	1.2e-22	chr9:15255557-15255560	-	AA	0.66346	0.88704	-0.22358	0.997	Repressing	TRUE	FALSE
Cep295	ENSMUSG00000046111.18	0.686	7.19e-24	1.2e-22	chr9:15229353-15233795	-	RI	0.48779	0.27748	0.21031	0.972	Stimulating	FALSE	FALSE
Cdk5rap2	ENSMUSG00000039298.17	0.544	4.04e-24	6.84e-23	chr4:70218803-70218912	-	CE	0.46676	0.86402	-0.39726	1	Repressing	FALSE	FALSE
Ammecr1l	ENSMUSG00000041915.10	0.411	3.95e-24	6.69e-23	chr18:31909843-31909913	+	CE	0.26058	0.15293	0.10765	0.958	Stimulating	TRUE	FALSE
Zcchc8	ENSMUSG00000029427.12	0.767	2.49e-24	4.25e-23	chr5:123847445-123847548	-	CE	0.63924	0.82265	-0.18341	0.99	Repressing	TRUE	TRUE
Ralgapa2	ENSMUSG00000037110.21	0.542	1.64e-24	2.82e-23	chr2:146199008-146199066	-	CE	0.27685	0.72267	-0.44582	0.997	Repressing	TRUE	TRUE
Ercc6l2	ENSMUSG00000021470.20	0.667	9.85e-25	1.7e-23	chr13:63982410-63982603	+	CE	0.78261	0.98167	-0.19907	0.974	Repressing	FALSE	FALSE
Pld2	ENSMUSG00000020828.14	0.992	6.59e-25	1.15e-23	chr11:70441955-70442005	+	AA	0.56062	0.29269	0.26793	0.911	Stimulating	FALSE	TRUE
Srrm3	ENSMUSG00000039860.20	0.526	5.17e-25	9.02e-24	chr5:135895981-135896000	+	CE	0.80861	0.5742	0.23441	0.96	Stimulating	TRUE	TRUE
Bms1	ENSMUSG00000030138.9	0.528	3.46e-25	6.08e-24	chr6:118394349-118394539	-	CE	0.65355	0.88922	-0.23567	1	Repressing	TRUE	FALSE
Bms1	ENSMUSG00000030138.9	0.528	3.46e-25	6.08e-24	chr6:118369764-118369881	-	AD	0.73762	0.9796	-0.24198	1	Repressing	TRUE	FALSE
Bms1	ENSMUSG00000030138.9	0.528	3.46e-25	6.08e-24	chr6:118369616-118369685	-	AA	0.739	0.94986	-0.21086	0.999	Repressing	TRUE	FALSE
Ice2	ENSMUSG00000032235.16	0.919	2.81e-25	4.95e-24	chr9:69328943-69329072	+	CE	0.27707	0.65878	-0.38172	0.937	Repressing	TRUE	FALSE
Mtrf1l	ENSMUSG00000019774.9	1.098	1.75e-25	3.11e-24	chr10:5768801-5768927	-	AD	0.31316	0.61673	-0.30357	1	Repressing	TRUE	FALSE
Mtrf1l	ENSMUSG00000019774.9	1.098	1.75e-25	3.11e-24	chr10:5765552-5765669	-	CE	0.77383	0.97801	-0.20419	0.998	Repressing	FALSE	FALSE
Gorab	ENSMUSG00000040124.6	0.995	1.11e-25	1.98e-24	chr1:163224377-163224380	-	AD	0.59991	0.32618	0.27373	0.992	Stimulating	FALSE	FALSE
Atg2b	ENSMUSG00000041341.11	0.412	6.74e-26	1.21e-24	chr12:105615348-105615420	-	AA	0.78716	0.97951	-0.19235	1	Repressing	FALSE	TRUE
Relch	ENSMUSG00000026319.14	0.681	6.37e-26	1.15e-24	chr1:105619937-105620028	+	CE	0.73434	0.98661	-0.25227	1	Repressing	TRUE	FALSE
Thoc3	ENSMUSG00000025872.6	0.589	5.59e-26	1.01e-24	chr13:54614198-54614268	-	AA	0.37971	0.06813	0.31158	1	Stimulating	TRUE	TRUE
Strn3	ENSMUSG00000020954.17	0.568	3.13e-26	5.72e-25	chr12:51708393-51708496	-	CE	0.87414	0.98809	-0.11395	1	Repressing	FALSE	FALSE
Strn3	ENSMUSG00000020954.17	0.568	3.13e-26	5.72e-25	chr12:51676157-51676290	-	CE	0.36996	0.96525	-0.5953	1	Repressing	TRUE	FALSE
Pikfyve	ENSMUSG00000025949.17	0.736	2.99e-26	5.49e-25	chr1:65293392-65293471	+	CE	0.37338	0.12371	0.24967	0.998	Stimulating	TRUE	FALSE
Morc4	ENSMUSG00000031434.16	1.126	2.64e-26	4.86e-25	chrX:138736181-138736236	-	CE	0.9209	0.72374	0.19716	0.94	Stimulating	FALSE	FALSE
Eif5	ENSMUSG00000021282.18	0.425	2.59e-26	4.76e-25	chr12:111506235-111506316	+	CE	0.88795	0.98871	-0.10075	1	Repressing	FALSE	FALSE
Klhl12	ENSMUSG00000026455.15	0.455	2.26e-26	4.16e-25	chr1:134395389-134395606	+	CE	0.8641	0.99434	-0.13024	1	Repressing	FALSE	FALSE
Clvs1	ENSMUSG00000041216.16	0.524	1.99e-26	3.68e-25	chr4:9282009-9282012	+	AD	0.21013	0.46593	-0.2558	0.989	Repressing	TRUE	FALSE
Ascc2	ENSMUSG00000020412.17	0.568	1.47e-26	2.73e-25	chr11:4622430-4622497	+	AD	0.74375	0.96167	-0.21792	0.991	Repressing	TRUE	FALSE
Naa25	ENSMUSG00000042719.18	0.53	1.08e-26	2.01e-25	chr5:121567396-121567524	+	CE	0.46439	0.15792	0.30647	0.947	Stimulating	TRUE	FALSE
P3h1	ENSMUSG00000028641.17	1.201	1.03e-26	1.92e-25	chr4:119096906-119096958	+	CE	0.91254	0.90188	0.010659	0.566	Stimulating	TRUE	TRUE
Rbm25	ENSMUSG00000010608.16	0.571	8.98e-27	1.69e-25	chr12:83707981-83708042	+	CE	0.55311	0.25897	0.29414	1	Stimulating	TRUE	TRUE
Atr	ENSMUSG00000032409.16	1.212	7.29e-27	1.38e-25	chr9:95787791-95787911	+	CE	0.3204	0.91631	-0.59592	1	Repressing	FALSE	FALSE
Ubr3	ENSMUSG00000044308.18	0.326	6.83e-27	1.29e-25	chr2:69777518-69777648	+	CE	0.10857	0.00624	0.10233	0.954	Stimulating	FALSE	FALSE
Mettl17	ENSMUSG00000004561.15	0.835	6.74e-27	1.28e-25	chr14:52126604-52126674	+	CE	0.82613	0.98142	-0.15529	0.999	Repressing	TRUE	FALSE
Prorp	ENSMUSG00000021023.15	1.027	5.37e-27	1.02e-25	chr12:55424010-55424047	+	AD	0.76224	0.94087	-0.17863	0.986	Repressing	FALSE	FALSE
Atp13a1	ENSMUSG00000031862.12	0.874	4.49e-27	8.61e-26	chr8:70252412-70252481	+	AA	0.53906	0.78398	-0.24492	0.998	Repressing	TRUE	TRUE
Pcnx2	ENSMUSG00000060212.14	0.611	4.43e-27	8.5e-26	chr8:126587512-126587576	-	CE	0.41982	0.18986	0.22996	0.952	Stimulating	FALSE	FALSE
Trmt13	ENSMUSG00000033439.13	0.906	2.77e-27	5.34e-26	chr3:116376374-116376572	-	AA	0.09488	0.48396	-0.38908	0.986	Repressing	FALSE	TRUE
Rpap3	ENSMUSG00000022466.7	0.683	1.54e-27	2.99e-26	chr15:97596788-97596796	-	AD	0.15287	0.04585	0.10702	0.947	Stimulating	TRUE	FALSE
Rpap3	ENSMUSG00000022466.7	0.683	1.54e-27	2.99e-26	chr15:97591095-97591165	-	CE	0.60294	0.98337	-0.38043	1	Repressing	TRUE	TRUE
Cntnap4	ENSMUSG00000031772.18	0.638	9.24e-28	1.81e-26	chr8:113480488-113480492	+	AA	0.60847	0.85102	-0.24254	0.924	Repressing	TRUE	FALSE
Cntnap4	ENSMUSG00000031772.18	0.638	9.24e-28	1.81e-26	chr8:113529636-113529681	+	AA	0.21484	0.07563	0.1392	0.98	Stimulating	TRUE	TRUE
Ankrd13c	ENSMUSG00000039988.15	0.485	2.43e-28	4.91e-27	chr3:157700234-157700288	+	AA	0.77643	0.95053	-0.1741	1	Repressing	TRUE	TRUE
Zzef1	ENSMUSG00000055670.15	0.483	2.17e-28	4.39e-27	chr11:72760005-72760113	+	CE	0.22908	0.04917	0.17991	0.995	Stimulating	FALSE	FALSE
Xpo1	ENSMUSG00000020290.15	1.667	1.53e-28	3.12e-27	chr11:23228143-23228324	+	CE	0.8878	0.99549	-0.10769	1	Repressing	FALSE	FALSE
Luc7l2	ENSMUSG00000029823.17	0.442	1.01e-28	2.07e-27	chr6:38547977-38548023	+	CE	0.30701	0.11442	0.19259	1	Stimulating	FALSE	FALSE
Lemd3	ENSMUSG00000048661.15	0.756	8.9e-29	1.83e-27	chr10:120788123-120788160	-	CE	0.61772	0.89835	-0.28063	1	Repressing	TRUE	TRUE
Lemd3	ENSMUSG00000048661.15	0.756	8.9e-29	1.83e-27	chr10:120769535-120769614	-	CE	0.44216	0.95625	-0.5141	1	Repressing	TRUE	FALSE
Exosc10	ENSMUSG00000017264.17	0.5	6.47e-29	1.34e-27	chr4:148657427-148657486	+	AD	0.23615	0.10299	0.13316	0.999	Stimulating	TRUE	TRUE
Ctu2	ENSMUSG00000049482.17	0.732	3.4e-29	7.1e-28	chr8:123207825-123207871	+	AA	0.67454	0.90078	-0.22624	1	Repressing	TRUE	TRUE
Zfp326	ENSMUSG00000029290.13	0.722	3.36e-29	7.03e-28	chr5:106034183-106034294	+	CE	0.37131	0.87143	-0.50012	1	Repressing	TRUE	TRUE
Tma16	ENSMUSG00000025591.7	0.733	3.36e-29	7.02e-28	chr8:66935196-66935251	-	AA	0.62448	0.39689	0.22759	0.973	Stimulating	TRUE	FALSE
Hgh1	ENSMUSG00000022554.8	0.986	1.92e-29	4.05e-28	chr15:76253741-76253769	+	AD	0.56026	0.86035	-0.30009	1	Repressing	TRUE	FALSE
Med13l	ENSMUSG00000018076.13	0.549	1.24e-29	2.62e-28	chr5:118809078-118809162	+	CE	0.76285	0.89702	-0.13417	0.937	Repressing	FALSE	FALSE
Nup153	ENSMUSG00000021374.11	0.725	8.99e-30	1.91e-28	chr13:46857663-46857696	-	CE	0.26818	0.06322	0.20496	1	Stimulating	TRUE	TRUE
Sepsecs	ENSMUSG00000029173.13	1.245	7.33e-30	1.57e-28	chr5:52817972-52818074	-	CE	0.32287	0.95161	-0.62874	1	Repressing	TRUE	FALSE
Snap23	ENSMUSG00000027287.15	1.473	6.12e-30	1.32e-28	chr2:120421303-120421395	+	CE	0.9625	0.89533	0.067167	0.811	Stimulating	TRUE	TRUE
Hltf	ENSMUSG00000002428.13	0.917	2.86e-30	6.26e-29	chr3:20118730-20118734	+	AA	0.80116	0.97162	-0.17046	0.998	Repressing	TRUE	FALSE
Hltf	ENSMUSG00000002428.13	0.917	2.86e-30	6.26e-29	chr3:20152244-20152379	+	CE	0.67733	0.91641	-0.23908	0.995	Repressing	TRUE	FALSE
Ago4	ENSMUSG00000042500.12	0.929	1.09e-30	2.41e-29	chr4:126410863-126410999	-	CE	0.62017	0.96411	-0.34394	0.999	Repressing	TRUE	FALSE
Fer	ENSMUSG00000000127.16	0.572	8.92e-31	1.98e-29	chr17:64288617-64288681	+	AD	0.82162	0.95678	-0.13516	1	Repressing	FALSE	FALSE
Esco1	ENSMUSG00000024293.17	0.73	7.58e-31	1.69e-29	chr18:10588439-10588550	-	CE	0.68447	0.84058	-0.15612	0.972	Repressing	TRUE	FALSE
Slc38a6	ENSMUSG00000044712.16	1.441	5.89e-31	1.31e-29	chr12:73340473-73340573	+	CE	0.98863	0.95846	0.030172	0.796	Stimulating	TRUE	TRUE
Slc38a6	ENSMUSG00000044712.16	1.441	5.89e-31	1.31e-29	chr12:73386648-73386777	+	CE	0.99095	0.95049	0.04046	0.847	Stimulating	TRUE	TRUE
Zdhhc17	ENSMUSG00000035798.15	0.67	4.7e-31	1.05e-29	chr10:110803667-110803707	-	AA	0.49174	0.82371	-0.33198	1	Repressing	TRUE	TRUE
Zdhhc17	ENSMUSG00000035798.15	0.67	4.7e-31	1.05e-29	chr10:110798158-110798265	-	CE	0.34459	0.17207	0.17252	1	Stimulating	TRUE	TRUE
Stxbp3	ENSMUSG00000027882.19	1.417	4.32e-31	9.7e-30	chr3:108717193-108717317	-	CE	0.12252	0.66303	-0.5405	1	Repressing	TRUE	TRUE
Aste1	ENSMUSG00000032567.17	1.345	1.87e-31	4.25e-30	chr9:105279917-105279975	+	CE	0.8698	0.52415	0.34565	0.955	Stimulating	TRUE	FALSE
Chd2	ENSMUSG00000078671.12	1.072	2.86e-32	6.68e-31	chr7:73153129-73153262	-	CE	0.73934	0.95746	-0.21812	0.991	Repressing	TRUE	FALSE
Chd2	ENSMUSG00000078671.12	1.072	2.86e-32	6.68e-31	chr7:73104439-73104551	-	CE	0.24982	0.12659	0.12324	0.921	Stimulating	TRUE	TRUE
Srrd	ENSMUSG00000029346.13	0.938	1.83e-32	4.29e-31	chr5:112486339-112486433	-	AA	0.59962	0.49207	0.10754	0.941	Stimulating	TRUE	FALSE
Ankrd39	ENSMUSG00000079610.10	0.989	9.06e-33	2.15e-31	chr1:36585991-36586166	-	AD	0.70359	0.46873	0.23486	0.992	Stimulating	TRUE	FALSE
Ccdc137	ENSMUSG00000049957.15	1.007	6.62e-33	1.57e-31	chr11:120350868-120350872	+	AA	0.6342	0.87084	-0.23664	0.99	Repressing	TRUE	FALSE
Polb	ENSMUSG00000031536.7	0.554	6.52e-33	1.55e-31	chr8:23127116-23127170	-	AA	0.75965	0.87213	-0.11248	1	Repressing	TRUE	TRUE
Riok1	ENSMUSG00000021428.10	0.653	3.94e-33	9.43e-32	chr13:38229249-38229291	+	CE	0.71536	0.95718	-0.24182	0.998	Repressing	TRUE	TRUE
Usp54	ENSMUSG00000034235.18	0.816	2.54e-33	6.11e-32	chr14:20614936-20615131	-	CE	0.30307	0.65087	-0.3478	0.984	Repressing	TRUE	FALSE
Rpgrip1l	ENSMUSG00000033282.15	0.827	1.99e-33	4.81e-32	chr8:92016251-92016356	-	CE	0.74672	0.9241	-0.17738	0.992	Repressing	FALSE	FALSE
Fancm	ENSMUSG00000055884.9	1.337	1.74e-33	4.23e-32	chr12:65148294-65148334	+	AA	0.51142	0.25562	0.2558	0.975	Stimulating	FALSE	TRUE
Atrip	ENSMUSG00000025646.10	0.783	1.1e-33	2.67e-32	chr9:108894196-108894280	-	AD	0.70298	0.94556	-0.24258	1	Repressing	TRUE	FALSE
Rrp1b	ENSMUSG00000058392.14	0.706	5.36e-34	1.32e-32	chr17:32264986-32265203	+	AD	0.34263	0.16439	0.17824	0.977	Stimulating	TRUE	FALSE
Rrp1b	ENSMUSG00000058392.14	0.706	5.36e-34	1.32e-32	chr17:32266648-32266705	+	CE	0.49145	0.8207	-0.32925	1	Repressing	TRUE	FALSE
Cry2	ENSMUSG00000068742.12	0.507	4.32e-34	1.07e-32	chr2:92243981-92244203	-	AD	0.59567	0.98947	-0.3938	1	Repressing	TRUE	FALSE
Cse1l	ENSMUSG00000002718.15	0.562	2.94e-34	7.38e-33	chr2:166761533-166761675	+	CE	0.87832	0.99536	-0.11704	1	Repressing	FALSE	FALSE
Cse1l	ENSMUSG00000002718.15	0.562	2.94e-34	7.38e-33	chr2:166774053-166774114	+	CE	0.83146	0.99353	-0.16207	1	Repressing	TRUE	TRUE
Fbxo4	ENSMUSG00000022184.9	1.271	1.62e-34	4.09e-33	chr15:4005332-4005459	-	AA	0.54914	0.89477	-0.34563	1	Repressing	TRUE	FALSE
Actn2	ENSMUSG00000052374.17	1.743	1.31e-34	3.32e-33	chr13:12319200-12319278	-	CE	0.3457	0.74288	-0.39719	0.995	Repressing	TRUE	FALSE
Actn2	ENSMUSG00000052374.17	1.743	1.31e-34	3.32e-33	chr13:12311361-12311446	-	CE	0.07273	0.57807	-0.50534	0.998	Repressing	TRUE	FALSE
Edc3	ENSMUSG00000038957.14	0.577	5.47e-35	1.4e-33	chr9:57623231-57623550	+	CE	0.44932	0.68726	-0.23794	1	Repressing	TRUE	FALSE
Taf2	ENSMUSG00000037343.9	0.548	4.57e-35	1.17e-33	chr15:54917630-54917715	-	CE	0.76195	0.97016	-0.20821	1	Repressing	FALSE	FALSE
Taf2	ENSMUSG00000037343.9	0.548	4.57e-35	1.17e-33	chr15:54910799-54910813	-	AD	0.26122	0.06642	0.1948	1	Stimulating	TRUE	TRUE
Acot8	ENSMUSG00000017307.17	0.981	1.86e-35	4.82e-34	chr2:164644917-164645053	-	CE	0.41671	0.68734	-0.27064	1	Repressing	TRUE	TRUE
Nfyc	ENSMUSG00000032897.18	0.758	1.3e-35	3.4e-34	chr4:120625290-120625411	-	CE	0.19855	0.06328	0.13527	0.996	Stimulating	FALSE	TRUE
Necap2	ENSMUSG00000028923.15	1.588	1.22e-35	3.19e-34	chr4:140798892-140799006	-	CE	0.98181	0.90618	0.075629	0.858	Stimulating	TRUE	TRUE
Zbtb24	ENSMUSG00000019826.12	0.943	1.16e-35	3.05e-34	chr10:41331669-41331673	+	AA	0.6724	0.94403	-0.27164	0.978	Repressing	TRUE	FALSE
Cplane1	ENSMUSG00000039801.8	0.566	6.08e-36	1.6e-34	chr15:8207928-8207932	+	AD	0.48642	0.23013	0.2563	0.978	Stimulating	TRUE	FALSE
Kat6b	ENSMUSG00000021767.20	0.585	1.97e-36	5.26e-35	chr14:21672023-21672155	+	CE	0.559	0.90711	-0.3481	0.974	Repressing	TRUE	FALSE
Dzip3	ENSMUSG00000064061.14	0.907	5.26e-37	1.44e-35	chr16:48792835-48792971	-	CE	0.77551	0.5859	0.18961	0.936	Stimulating	TRUE	FALSE
Smc4	ENSMUSG00000034349.15	1.093	1.11e-37	3.13e-36	chr3:68934826-68934895	+	AA	0.76928	0.97678	-0.20751	1	Repressing	TRUE	FALSE
Trmt2a	ENSMUSG00000022721.20	0.926	9.31e-38	2.63e-36	chr16:18069020-18069134	+	CE	0.53651	0.73002	-0.19352	1	Repressing	TRUE	FALSE
Sfi1	ENSMUSG00000023764.19	0.625	7.52e-38	2.12e-36	chr11:3129397-3129507	-	CE	0.58679	0.77315	-0.18636	0.915	Repressing	FALSE	FALSE
Sfi1	ENSMUSG00000023764.19	0.625	7.52e-38	2.12e-36	chr11:3109985-3110146	-	CE	0.65447	0.8848	-0.23032	1	Repressing	FALSE	FALSE
Mysm1	ENSMUSG00000062627.10	1.194	7.07e-38	2e-36	chr4:94849940-94850070	-	CE	0.35987	0.84916	-0.48928	1	Repressing	TRUE	FALSE
Casp2	ENSMUSG00000029863.14	0.961	3.91e-38	1.12e-36	chr6:42253804-42253864	+	CE	0.83153	0.53279	0.29874	0.995	Stimulating	TRUE	TRUE
Yy1	ENSMUSG00000021264.13	0.814	1.22e-38	3.54e-37	chr12:108779757-108779901	+	CE	0.24868	0.06218	0.1865	1	Stimulating	TRUE	TRUE
Ercc6	ENSMUSG00000054051.8	0.811	9.27e-39	2.71e-37	chr14:32240900-32241020	+	CE	0.5622	0.94557	-0.38337	1	Repressing	FALSE	FALSE
Slc7a6os	ENSMUSG00000033106.7	0.829	7.92e-39	2.32e-37	chr8:106928984-106928991	-	AA	0.35873	0.22537	0.13336	0.99	Stimulating	TRUE	TRUE
Fdxr	ENSMUSG00000018861.9	1.418	3.66e-39	1.08e-37	chr11:115160841-115160925	-	CE	0.17391	0.7754	-0.6015	1	Repressing	TRUE	TRUE
Zbtb48	ENSMUSG00000028952.13	1.406	2.63e-39	7.81e-38	chr4:152106577-152106691	-	AA	0.62588	0.36041	0.26547	0.986	Stimulating	TRUE	TRUE
Supt6	ENSMUSG00000002052.7	0.396	8.97e-40	2.7e-38	chr11:78124263-78124370	-	AD	0.14384	0.01891	0.12493	1	Stimulating	TRUE	TRUE
Supt6	ENSMUSG00000002052.7	0.396	8.97e-40	2.7e-38	chr11:78111423-78111573	-	CE	0.15517	0.03773	0.11744	1	Stimulating	TRUE	TRUE
Cep57	ENSMUSG00000031922.13	1.163	6.7e-40	2.03e-38	chr9:13730315-13730334	-	AA	0.69154	0.92799	-0.23646	0.984	Repressing	FALSE	FALSE
Cep57	ENSMUSG00000031922.13	1.163	6.7e-40	2.03e-38	chr9:13721923-13722158	-	CE	0.71787	0.97294	-0.25507	1	Repressing	TRUE	TRUE
Slc9a8	ENSMUSG00000039463.15	0.653	3.05e-40	9.3e-39	chr2:167288422-167288456	+	CE	0.24091	0.84991	-0.609	1	Repressing	TRUE	TRUE
Slc9a8	ENSMUSG00000039463.15	0.653	3.05e-40	9.3e-39	chr2:167299247-167299385	+	CE	0.67734	0.88972	-0.21237	0.994	Repressing	TRUE	TRUE
Tex10	ENSMUSG00000028345.16	0.719	2.59e-40	7.94e-39	chr4:48468281-48468753	-	AD	0.4942	0.86143	-0.36723	1	Repressing	TRUE	TRUE
Pip5k1a	ENSMUSG00000028126.17	0.752	1.74e-40	5.39e-39	chr3:94972518-94972731	-	AD	0.41687	0.15796	0.25891	0.998	Stimulating	TRUE	TRUE
Tmem183a	ENSMUSG00000042305.13	0.651	1.16e-40	3.61e-39	chr1:134280713-134280872	-	CE	0.3658	0.18851	0.17729	1	Stimulating	TRUE	TRUE
Chm	ENSMUSG00000025531.15	0.912	1.1e-40	3.45e-39	chrX:112069201-112069267	-	CE	0.69803	0.91346	-0.21543	0.995	Repressing	FALSE	FALSE
Chm	ENSMUSG00000025531.15	0.912	1.1e-40	3.45e-39	chrX:111973919-111974056	-	CE	0.2367	0.12007	0.11663	0.906	Stimulating	TRUE	FALSE
Senp1	ENSMUSG00000033075.18	0.848	8.48e-41	2.65e-39	chr15:97974793-97974923	-	CE	0.31758	0.19431	0.12327	0.928	Stimulating	TRUE	TRUE
Dhx9	ENSMUSG00000042699.12	0.576	5.51e-41	1.73e-39	chr1:153352170-153352308	-	CE	0.53533	0.06157	0.47376	1	Stimulating	TRUE	TRUE
Bdp1	ENSMUSG00000049658.14	0.629	2.57e-41	8.19e-40	chr13:100186144-100186367	-	AD	0.54689	0.8028	-0.25591	0.994	Repressing	TRUE	FALSE
Chordc1	ENSMUSG00000001774.9	0.668	2.07e-41	6.62e-40	chr9:18215579-18215682	+	CE	0.78229	0.98435	-0.20206	1	Repressing	TRUE	FALSE
Chordc1	ENSMUSG00000001774.9	0.668	2.07e-41	6.62e-40	chr9:18219518-18219580	+	CE	0.21099	0.06078	0.15022	1	Stimulating	FALSE	TRUE
Supv3l1	ENSMUSG00000020079.16	0.899	1.29e-41	4.14e-40	chr10:62279158-62279173	-	AD	0.2848	0.17985	0.10495	0.929	Stimulating	TRUE	TRUE
Supv3l1	ENSMUSG00000020079.16	0.899	1.29e-41	4.14e-40	chr10:62270357-62270393	-	AA	0.67543	0.89003	-0.2146	0.995	Repressing	TRUE	FALSE
Ccdc134	ENSMUSG00000068114.8	1.176	1.28e-41	4.1e-40	chr15:82015946-82016030	+	CE	0.79967	0.97383	-0.17416	0.999	Repressing	TRUE	FALSE
Mettl16	ENSMUSG00000010554.15	0.747	4.25e-42	1.39e-40	chr11:74686578-74686643	+	CE	0.32179	0.11596	0.20584	1	Stimulating	FALSE	TRUE
Cntrl	ENSMUSG00000057110.16	1.364	3.73e-42	1.22e-40	chr2:35014206-35014239	+	CE	0.92294	0.88654	0.036398	0.57	Stimulating	FALSE	FALSE
Xrn1	ENSMUSG00000032410.14	1.008	3.73e-42	1.22e-40	chr9:95888050-95888165	+	CE	0.59826	0.8431	-0.24484	0.993	Repressing	TRUE	TRUE
Hnrnph1	ENSMUSG00000007850.17	0.753	8.75e-43	2.94e-41	chr11:50272286-50272424	+	CE	0.59194	0.95639	-0.36445	1	Repressing	TRUE	FALSE
Fmnl3	ENSMUSG00000023008.19	1.485	5.41e-43	1.83e-41	chr15:99226975-99227057	-	CE	0.97223	0.9011	0.07113	0.817	Stimulating	TRUE	TRUE
Qtrt1	ENSMUSG00000002825.9	1.136	3.44e-43	1.17e-41	chr9:21328684-21328693	+	AD	0.46448	0.16854	0.29593	0.996	Stimulating	TRUE	FALSE
Pank4	ENSMUSG00000029056.14	0.935	1.94e-43	6.66e-42	chr4:155063378-155063411	+	AA	0.47681	0.75866	-0.28185	1	Repressing	TRUE	TRUE
Ercc2	ENSMUSG00000030400.18	0.805	1.94e-43	6.66e-42	chr7:19127358-19127430	+	CE	0.42312	0.66525	-0.24214	0.986	Repressing	TRUE	FALSE
Prpf40b	ENSMUSG00000023007.16	0.614	1.56e-43	5.39e-42	chr15:99203047-99203074	+	CE	0.78506	0.9688	-0.18374	1	Repressing	TRUE	FALSE
Prpf40b	ENSMUSG00000023007.16	0.614	1.56e-43	5.39e-42	chr15:99212993-99213071	+	AA	0.57462	0.2802	0.29442	1	Stimulating	TRUE	TRUE
Guf1	ENSMUSG00000029208.17	0.688	4.64e-44	1.61e-42	chr5:69720426-69720565	+	CE	0.11816	0.24032	-0.12216	0.986	Repressing	TRUE	FALSE
Guf1	ENSMUSG00000029208.17	0.688	4.64e-44	1.61e-42	chr5:69724471-69724604	+	CE	0.79312	0.98636	-0.19324	1	Repressing	FALSE	FALSE
Atad2b	ENSMUSG00000052812.6	1.168	2.41e-44	8.45e-43	chr12:5020406-5020468	+	CE	0.39014	0.13483	0.25531	0.995	Stimulating	TRUE	TRUE
Atad2b	ENSMUSG00000052812.6	1.168	2.41e-44	8.45e-43	chr12:5028453-5028588	+	CE	0.99581	0.99157	0.004244	0.649	Stimulating	TRUE	TRUE
Cdan1	ENSMUSG00000027284.17	1.033	6.68e-45	2.37e-43	chr2:120553420-120553498	-	CE	0.80795	0.92632	-0.11837	0.982	Repressing	FALSE	FALSE
Smarcad1	ENSMUSG00000029920.10	0.792	1.86e-45	6.7e-44	chr6:65062712-65062888	+	CE	0.17207	0.06013	0.11194	0.997	Stimulating	TRUE	TRUE
Klhl29	ENSMUSG00000020627.11	0.747	1.86e-45	6.68e-44	chr12:5152689-5152827	-	CE	0.52472	0.80807	-0.28334	0.996	Repressing	TRUE	TRUE
Zscan25	ENSMUSG00000070420.5	1.188	2.76e-46	1.02e-44	chr5:145220591-145220594	+	AD	0.19258	0.06898	0.1236	0.972	Stimulating	FALSE	TRUE
Atp9b	ENSMUSG00000024566.11	0.756	1.64e-46	6.07e-45	chr18:80901759-80901853	-	CE	0.77351	0.93167	-0.15817	0.981	Repressing	TRUE	FALSE
Atp9b	ENSMUSG00000024566.11	0.756	1.64e-46	6.07e-45	chr18:80879570-80879646	-	CE	0.47633	0.77904	-0.30271	1	Repressing	TRUE	TRUE
Chpt1	ENSMUSG00000060002.15	1.327	1.5e-46	5.58e-45	chr10:88317215-88317241	-	CE	0.78127	0.57471	0.20656	0.979	Stimulating	TRUE	FALSE
Chpt1	ENSMUSG00000060002.15	1.327	1.5e-46	5.58e-45	chr10:88311195-88311287	-	AD	0.98412	0.95516	0.028956	0.735	Stimulating	TRUE	TRUE
Hps5	ENSMUSG00000014418.17	1.345	7e-47	2.61e-45	chr7:46424578-46424708	-	CE	0.70161	0.42078	0.28082	0.962	Stimulating	TRUE	TRUE
Ctnnal1	ENSMUSG00000038816.15	1.227	4.01e-47	1.5e-45	chr4:56838005-56838047	-	CE	0.93767	0.87499	0.062676	0.636	Stimulating	FALSE	TRUE
Coq6	ENSMUSG00000021235.14	0.99	1.7e-47	6.42e-46	chr12:84414917-84414975	+	CE	0.54773	0.94198	-0.39425	1	Repressing	TRUE	FALSE
Coq6	ENSMUSG00000021235.14	0.99	1.7e-47	6.42e-46	chr12:84417129-84417160	+	AD	0.51139	0.89617	-0.38478	1	Repressing	TRUE	TRUE
Rev3l	ENSMUSG00000019841.16	0.868	1.69e-47	6.4e-46	chr10:39693138-39693375	+	CE	0.74729	0.95514	-0.20785	1	Repressing	TRUE	FALSE
Tmem161b	ENSMUSG00000035762.12	1.27	1.56e-47	5.93e-46	chr13:84431423-84431483	+	CE	0.86802	0.97353	-0.10551	0.983	Repressing	TRUE	FALSE
Arnt	ENSMUSG00000015522.19	0.846	7.38e-48	2.83e-46	chr3:95397864-95397966	+	CE	0.38938	0.84779	-0.45841	1	Repressing	TRUE	FALSE
Ewsr1	ENSMUSG00000009079.17	0.532	2.63e-49	1.06e-47	chr11:5034911-5035895	-	AD	0.14677	0.00533	0.14144	0.957	Stimulating	FALSE	FALSE
Ewsr1	ENSMUSG00000009079.17	0.532	2.63e-49	1.06e-47	chr11:5029485-5029519	-	CE	0.76074	0.97321	-0.21247	1	Repressing	TRUE	FALSE
Akt1s1	ENSMUSG00000011096.18	1.037	1.48e-49	5.98e-48	chr7:44503282-44503362	+	RI	0.22394	0.10684	0.1171	0.981	Stimulating	TRUE	FALSE
Hnrnpl	ENSMUSG00000015165.17	0.579	1.08e-49	4.37e-48	chr7:28516760-28516829	+	CE	0.46696	0.18771	0.27924	1	Stimulating	TRUE	TRUE
Sirt1	ENSMUSG00000020063.17	1.101	1.1e-50	4.54e-49	chr10:63161818-63161965	-	CE	0.20928	0.9	-0.69072	1	Repressing	FALSE	FALSE
Kmt2b	ENSMUSG00000006307.17	0.577	5.08e-51	2.12e-49	chr7:30283342-30283621	-	CE	0.59757	0.98502	-0.38745	1	Repressing	TRUE	FALSE
Fbxw4	ENSMUSG00000040913.12	1.002	3.11e-51	1.31e-49	chr19:45619304-45619398	-	CE	0.64037	0.90729	-0.26692	1	Repressing	TRUE	TRUE
Pkd2	ENSMUSG00000034462.10	1.102	2.03e-51	8.57e-50	chr5:104630998-104631119	+	AD	0.63433	0.86476	-0.23043	0.92	Repressing	TRUE	FALSE
Pkd2	ENSMUSG00000034462.10	1.102	2.03e-51	8.57e-50	chr5:104638510-104638630	+	CE	0.07435	0.45809	-0.38374	0.993	Repressing	TRUE	FALSE
Zranb1	ENSMUSG00000030967.16	0.761	1.37e-51	5.85e-50	chr7:132572915-132573068	+	CE	0.84575	0.96743	-0.12168	0.991	Repressing	TRUE	TRUE
Ctdp1	ENSMUSG00000033323.15	0.927	8.25e-53	3.61e-51	chr18:80485227-80485386	-	CE	0.14044	0.02918	0.11126	0.994	Stimulating	TRUE	TRUE
Ripk1	ENSMUSG00000021408.16	1.852	5.67e-53	2.49e-51	chr13:34198531-34198642	+	CE	0.975	0.90771	0.067296	0.788	Stimulating	TRUE	TRUE
Ankfy1	ENSMUSG00000020790.15	0.654	2.67e-54	1.21e-52	chr11:72630884-72630932	+	AD	0.17042	0.04863	0.12179	0.997	Stimulating	TRUE	TRUE
Ccnt2	ENSMUSG00000026349.15	0.761	1.69e-54	7.77e-53	chr1:127725624-127725933	+	AD	0.48218	0.29298	0.18921	0.997	Stimulating	TRUE	TRUE
Cwf19l1	ENSMUSG00000025200.8	1.046	7.5e-55	3.46e-53	chr19:44120588-44120603	-	AA	0.60176	0.7739	-0.17214	0.962	Repressing	FALSE	FALSE
Cwf19l1	ENSMUSG00000025200.8	1.046	7.5e-55	3.46e-53	chr19:44117637-44117664	-	AD	0.52591	0.81559	-0.28968	0.997	Repressing	TRUE	TRUE
Dcaf10	ENSMUSG00000035572.17	0.882	3.13e-55	1.46e-53	chr4:45349537-45349591	+	CE	0.25891	0.0848	0.17411	1	Stimulating	TRUE	FALSE
Zfyve16	ENSMUSG00000021706.15	0.818	1.82e-56	8.76e-55	chr13:92656046-92656071	-	AA	0.84143	0.97031	-0.12888	0.996	Repressing	FALSE	FALSE
Zfyve16	ENSMUSG00000021706.15	0.818	1.82e-56	8.76e-55	chr13:92644800-92644854	-	AA	0.68909	0.93537	-0.24628	1	Repressing	FALSE	FALSE
Ddx31	ENSMUSG00000026806.16	1.492	1.05e-56	5.08e-55	chr2:28736775-28736883	+	CE	0.63309	0.32358	0.30951	0.979	Stimulating	TRUE	FALSE
Ints8	ENSMUSG00000040738.11	1.384	7.16e-57	3.47e-55	chr4:11239432-11239462	-	AA	0.39329	0.74421	-0.35093	1	Repressing	TRUE	TRUE
Mto1	ENSMUSG00000032342.14	1.336	7.13e-57	3.47e-55	chr9:78360046-78360335	+	CE	0.49371	0.86358	-0.36986	1	Repressing	TRUE	TRUE
Mto1	ENSMUSG00000032342.14	1.336	7.13e-57	3.47e-55	chr9:78368104-78368114	+	AA	0.3782	0.19357	0.18463	0.937	Stimulating	TRUE	TRUE
Mto1	ENSMUSG00000032342.14	1.336	7.13e-57	3.47e-55	chr9:78368877-78368973	+	AD	0.3767	0.78008	-0.40337	0.991	Repressing	TRUE	TRUE
Zup1	ENSMUSG00000039531.9	1.726	6.98e-57	3.4e-55	chr10:33811085-33811253	-	CE	0.1382	0.61264	-0.47444	1	Repressing	TRUE	TRUE
Smndc1	ENSMUSG00000025024.8	0.992	3.92e-57	1.91e-55	chr19:53374804-53374987	-	CE	0.35842	0.14871	0.20971	1	Stimulating	TRUE	TRUE
Tut7	ENSMUSG00000035248.10	0.637	2.41e-57	1.19e-55	chr13:59950806-59950925	-	CE	0.29173	0.05515	0.23658	0.999	Stimulating	FALSE	FALSE
Upf2	ENSMUSG00000043241.15	0.935	1.08e-57	5.42e-56	chr2:6034173-6034356	+	CE	0.66571	0.958	-0.29229	1	Repressing	TRUE	FALSE
Rev1	ENSMUSG00000026082.12	1.128	4.79e-58	2.42e-56	chr1:38120240-38120439	-	CE	0.48041	0.24541	0.235	0.99	Stimulating	TRUE	TRUE
Zmym4	ENSMUSG00000042446.17	0.679	4.01e-58	2.03e-56	chr4:126817362-126817423	-	CE	0.63404	0.89002	-0.25598	1	Repressing	FALSE	FALSE
Ccar1	ENSMUSG00000020074.8	0.889	3.41e-58	1.73e-56	chr10:62600103-62600313	-	CE	0.40457	0.91106	-0.50649	1	Repressing	TRUE	FALSE
Oga	ENSMUSG00000025220.9	0.482	2.83e-59	1.48e-57	chr19:45750624-45750709	-	CE	0.81279	0.94143	-0.12864	0.928	Repressing	FALSE	FALSE
Zfp608	ENSMUSG00000052713.10	1.014	1.45e-59	7.66e-58	chr18:55079625-55079880	-	CE	0.55289	0.90236	-0.34947	1	Repressing	FALSE	FALSE
Ascc3	ENSMUSG00000038774.10	0.82	4.19e-60	2.23e-58	chr10:50511129-50511197	+	CE	0.50083	0.24577	0.25506	0.966	Stimulating	TRUE	FALSE
Ddx51	ENSMUSG00000029504.6	1.292	3.64e-60	1.94e-58	chr5:110803431-110803435	+	AA	0.47689	0.8509	-0.37401	0.984	Repressing	TRUE	FALSE
Kdm5a	ENSMUSG00000030180.16	1.166	1.46e-60	7.84e-59	chr6:120385206-120385320	+	CE	0.80927	0.94241	-0.13314	1	Repressing	FALSE	TRUE
U2surp	ENSMUSG00000032407.15	0.627	8.73e-61	4.71e-59	chr9:95370799-95370842	-	CE	0.55823	0.98583	-0.4276	1	Repressing	TRUE	FALSE
Ilf3	ENSMUSG00000032178.15	0.541	6.7e-61	3.63e-59	chr9:21306667-21306764	+	CE	0.68627	0.91591	-0.22964	1	Repressing	TRUE	TRUE
Nom1	ENSMUSG00000001569.11	0.98	2.88e-61	1.58e-59	chr5:29644885-29645147	+	AD	0.35847	0.94879	-0.59032	1	Repressing	TRUE	TRUE
Rbm28	ENSMUSG00000029701.16	0.84	2.17e-62	1.22e-60	chr6:29154893-29155025	-	RI	0.61875	0.45097	0.16778	0.954	Stimulating	TRUE	TRUE
Kdm3a	ENSMUSG00000053470.14	1.459	1.73e-62	9.79e-61	chr6:71593802-71593854	-	CE	0.34818	0.12831	0.21987	0.999	Stimulating	TRUE	FALSE
Kdm3a	ENSMUSG00000053470.14	1.459	1.73e-62	9.79e-61	chr6:71588489-71588882	-	AD	0.65724	0.94375	-0.28651	1	Repressing	TRUE	TRUE
Helq	ENSMUSG00000035266.17	1.218	1.57e-62	8.87e-61	chr5:100944032-100944219	-	AD	0.66915	0.37	0.29916	0.964	Stimulating	FALSE	FALSE
Cep89	ENSMUSG00000023072.15	1.551	9.86e-63	5.61e-61	chr7:35122725-35122828	+	CE	0.78173	0.96757	-0.18584	0.998	Repressing	TRUE	FALSE
Hnrnph3	ENSMUSG00000020069.17	1.226	4.39e-63	2.52e-61	chr10:62854539-62854677	-	CE	0.27034	0.73531	-0.46497	1	Repressing	TRUE	TRUE
Polh	ENSMUSG00000023953.10	1.711	1.91e-63	1.11e-61	chr17:46505128-46505342	-	CE	0.11255	0.46874	-0.35619	0.999	Repressing	TRUE	TRUE
Polh	ENSMUSG00000023953.10	1.711	1.91e-63	1.11e-61	chr17:46493611-46493734	-	CE	0.45811	0.88363	-0.42552	1	Repressing	FALSE	FALSE
Rabggtb	ENSMUSG00000038975.15	0.777	2.55e-64	1.5e-62	chr3:153615701-153615798	-	CE	0.54738	0.23749	0.30989	1	Stimulating	TRUE	TRUE
Rabggtb	ENSMUSG00000038975.15	0.777	2.55e-64	1.5e-62	chr3:153614537-153614552	-	AA	0.5227	0.79726	-0.27456	1	Repressing	TRUE	TRUE
Ddx41	ENSMUSG00000021494.10	0.864	2.33e-64	1.38e-62	chr13:55683359-55683371	-	AD	0.55257	0.31531	0.23726	0.992	Stimulating	TRUE	TRUE
Ccdc77	ENSMUSG00000030177.15	1.461	5.55e-65	3.33e-63	chr6:120316096-120316159	-	CE	0.70931	0.89697	-0.18767	0.917	Repressing	FALSE	FALSE
Ccdc77	ENSMUSG00000030177.15	1.461	5.55e-65	3.33e-63	chr6:120308773-120308992	-	CE	0.52895	0.80799	-0.27905	0.993	Repressing	FALSE	FALSE
Crtc3	ENSMUSG00000030527.16	1.326	1.22e-66	7.6e-65	chr7:80266213-80266313	-	CE	0.42603	0.75102	-0.32499	0.999	Repressing	TRUE	FALSE
Usp16	ENSMUSG00000025616.15	1.227	1.14e-66	7.15e-65	chr16:87258853-87259028	+	CE	0.32376	0.67015	-0.34639	1	Repressing	FALSE	FALSE
Usp16	ENSMUSG00000025616.15	1.227	1.14e-66	7.15e-65	chr16:87268720-87268730	+	AD	0.82899	0.96367	-0.13468	0.978	Repressing	TRUE	TRUE
Tbrg4	ENSMUSG00000000384.16	0.979	8.72e-67	5.51e-65	chr11:6570144-6570221	-	AA	0.52467	0.26855	0.25611	1	Stimulating	TRUE	TRUE
Chd9	ENSMUSG00000056608.15	0.93	1.94e-68	1.26e-66	chr8:91700552-91700609	+	CE	0.32426	0.14431	0.17994	0.999	Stimulating	FALSE	FALSE
Nemf	ENSMUSG00000020982.10	1.111	1.27e-68	8.31e-67	chr12:69387831-69387850	-	AA	0.46565	0.7869	-0.32125	1	Repressing	TRUE	TRUE
Nemf	ENSMUSG00000020982.10	1.111	1.27e-68	8.31e-67	chr12:69371123-69371126	-	AA	0.81333	0.9652	-0.15186	0.999	Repressing	FALSE	FALSE
Plk3	ENSMUSG00000028680.15	1.165	4.3e-69	2.83e-67	chr4:116990102-116990231	-	CE	0.83695	0.98264	-0.14569	1	Repressing	TRUE	FALSE
Myo9b	ENSMUSG00000004677.18	0.79	6.92e-70	4.66e-68	chr8:71793404-71793443	+	CE	0.28899	0.7818	-0.49281	0.999	Repressing	TRUE	FALSE
Patj	ENSMUSG00000061859.18	1.644	2.21e-73	1.57e-71	chr4:98357457-98357476	+	CE	0.93628	0.56826	0.36802	0.99	Stimulating	FALSE	FALSE
Shprh	ENSMUSG00000090112.9	0.794	1.09e-74	7.92e-73	chr10:11042230-11042351	+	AA	0.86753	0.98156	-0.11403	0.997	Repressing	TRUE	TRUE
Shprh	ENSMUSG00000090112.9	0.794	1.09e-74	7.92e-73	chr10:11047739-11047745	+	AD	0.19605	0.08367	0.11237	0.944	Stimulating	TRUE	FALSE
Thumpd2	ENSMUSG00000024246.10	1.879	2.59e-75	1.89e-73	chr17:81347861-81347974	-	CE	0.77888	0.41547	0.36341	0.962	Stimulating	FALSE	FALSE
Ranbp17	ENSMUSG00000040594.20	1.504	2.41e-75	1.76e-73	chr11:33354082-33354199	-	CE	0.76023	0.43063	0.3296	0.996	Stimulating	TRUE	FALSE
Patl1	ENSMUSG00000046139.9	0.986	7.57e-78	5.79e-76	chr19:11899287-11899358	+	CE	0.40182	0.24856	0.15326	0.942	Stimulating	TRUE	TRUE
Sart3	ENSMUSG00000018974.8	0.912	3.31e-81	2.75e-79	chr5:113893431-113893441	-	AD	0.74567	0.9384	-0.19273	0.997	Repressing	TRUE	TRUE
Khdc4	ENSMUSG00000028060.15	0.785	3.46e-83	2.99e-81	chr3:88617137-88617164	+	AA	0.37203	0.61093	-0.2389	1	Repressing	TRUE	TRUE
Secisbp2	ENSMUSG00000035139.15	1.378	3.51e-85	3.14e-83	chr13:51819308-51819345	+	AA	0.78001	0.8951	-0.11509	0.95	Repressing	FALSE	FALSE
Srsf10	ENSMUSG00000028676.18	0.914	3.1e-86	2.85e-84	chr4:135585721-135585782	+	AD	0.46617	0.23083	0.23534	0.999	Stimulating	TRUE	TRUE
Kif1c	ENSMUSG00000020821.18	1.511	1.82e-86	1.69e-84	chr11:70614730-70614751	+	CE	0.94909	0.90825	0.040843	0.682	Stimulating	TRUE	TRUE
Klhl7	ENSMUSG00000028986.13	0.899	1.65e-87	1.57e-85	chr5:24354123-24354363	+	CE	0.6404	0.96398	-0.32358	1	Repressing	TRUE	TRUE
Gigyf2	ENSMUSG00000048000.16	0.85	1.16e-87	1.11e-85	chr1:87301719-87301833	+	CE	0.72559	0.9708	-0.2452	1	Repressing	TRUE	FALSE
Pcsk7	ENSMUSG00000035382.10	1.103	3.12e-90	3.22e-88	chr9:45838335-45838416	+	CE	0.52861	0.23796	0.29065	0.998	Stimulating	TRUE	TRUE
Nhlrc3	ENSMUSG00000042997.14	1.241	8.18e-92	8.51e-90	chr3:53369053-53369200	-	CE	0.19598	0.528	-0.33201	1	Repressing	TRUE	FALSE
Ino80	ENSMUSG00000034154.16	0.973	4.04e-94	4.34e-92	chr2:119286866-119286933	-	CE	0.80475	0.93012	-0.12537	0.923	Repressing	FALSE	FALSE
Gpatch8	ENSMUSG00000034621.15	0.922	1.08e-94	1.17e-92	chr11:102418920-102418992	-	CE	0.85129	0.98658	-0.13528	1	Repressing	FALSE	FALSE
Edrf1	ENSMUSG00000039990.17	1.26	6.89e-95	7.57e-93	chr7:133261800-133261864	+	AA	0.67309	0.96517	-0.29208	1	Repressing	TRUE	FALSE
Arih2	ENSMUSG00000064145.13	1.246	2.26e-97	2.55e-95	chr9:108482617-108482671	-	AA	0.41116	0.22221	0.18895	0.979	Stimulating	FALSE	FALSE
Whamm	ENSMUSG00000045795.11	1.3	7.29e-98	8.28e-96	chr7:81238166-81238300	+	CE	0.42175	0.24855	0.1732	0.977	Stimulating	TRUE	TRUE
Crtc2	ENSMUSG00000027936.19	1.297	1.01e-98	1.17e-96	chr3:90170221-90170287	+	CE	0.76542	0.48553	0.27988	1	Stimulating	TRUE	TRUE
Tnpo1	ENSMUSG00000009470.18	0.941	2.17e-101	2.64e-99	chr13:98986616-98986691	-	CE	0.40645	0.91913	-0.51268	1	Repressing	TRUE	TRUE
Braf	ENSMUSG00000002413.16	1.149	2.3e-110	3.11e-108	chr6:39637905-39637923	-	AA	0.72161	0.92372	-0.20211	0.993	Repressing	TRUE	TRUE
Akap8	ENSMUSG00000024045.7	0.968	9.86e-111	1.34e-108	chr17:32532079-32532236	-	CE	0.47311	0.30084	0.17227	0.995	Stimulating	TRUE	TRUE
Trp53bp1	ENSMUSG00000043909.17	0.83	1.17e-111	1.62e-109	chr2:121033878-121033933	-	CE	0.13934	0.03315	0.10618	0.987	Stimulating	FALSE	FALSE
Usp7	ENSMUSG00000022710.18	0.866	5.15e-112	7.14e-110	chr16:8533609-8533783	-	CE	0.40269	0.18432	0.21836	1	Stimulating	TRUE	TRUE
Sf3b3	ENSMUSG00000033732.11	0.758	3.54e-112	4.96e-110	chr8:111556151-111556179	-	CE	0.48847	0.06351	0.42496	1	Stimulating	TRUE	TRUE
Dhx15	ENSMUSG00000029169.12	0.861	1.44e-118	2.19e-116	chr5:52314912-52314919	-	AA	0.66998	0.9447	-0.27472	1	Repressing	TRUE	FALSE
Tcerg1	ENSMUSG00000024498.17	1.044	1.47e-119	2.28e-117	chr18:42707225-42707318	+	CE	0.27227	0.15135	0.12092	0.969	Stimulating	TRUE	TRUE
Clk4	ENSMUSG00000020385.17	1.263	6.92e-121	1.09e-118	chr11:51163905-51163995	+	CE	0.09062	0.73155	-0.64093	1	Repressing	TRUE	FALSE
Fbn1	ENSMUSG00000027204.14	1.685	4.6e-122	7.46e-120	chr2:125156827-125156887	-	CE	0.88425	0.28298	0.60127	1	Stimulating	FALSE	FALSE
Malt1	ENSMUSG00000032688.10	2.449	1.36e-125	2.3e-123	chr18:65589828-65589906	+	CE	0.97728	0.94708	0.030199	0.723	Stimulating	FALSE	FALSE
Dennd4c	ENSMUSG00000038024.18	1.739	7.47e-126	1.27e-123	chr4:86713359-86713449	+	AA	0.46106	0.88022	-0.41916	0.998	Repressing	TRUE	FALSE
Dnajc1	ENSMUSG00000026740.13	1.574	5.01e-127	8.62e-125	chr2:18300426-18300519	-	CE	0.54836	0.21506	0.3333	0.993	Stimulating	TRUE	TRUE
Dnajc1	ENSMUSG00000026740.13	1.574	5.01e-127	8.62e-125	chr2:18221186-18222055	-	AD	0.89884	0.76412	0.13472	0.932	Stimulating	FALSE	TRUE
Ythdc2	ENSMUSG00000034653.12	1.567	3.88e-128	6.85e-126	chr18:44966089-44966285	+	CE	0.45196	0.93001	-0.47805	1	Repressing	TRUE	FALSE
Sltm	ENSMUSG00000032212.11	1.117	1.01e-129	1.84e-127	chr9:70491214-70491394	+	CE	0.49619	0.7917	-0.29551	1	Repressing	TRUE	FALSE
Trit1	ENSMUSG00000028653.17	1.913	1.13e-137	2.31e-135	chr4:122940668-122940810	+	CE	0.254	0.76726	-0.51325	1	Repressing	TRUE	TRUE
Trit1	ENSMUSG00000028653.17	1.913	1.13e-137	2.31e-135	chr4:122942945-122943057	+	CE	0.2986	0.81658	-0.51798	1	Repressing	TRUE	TRUE
Trit1	ENSMUSG00000028653.17	1.913	1.13e-137	2.31e-135	chr4:122945859-122945968	+	CE	0.35523	0.63134	-0.27611	0.997	Repressing	TRUE	FALSE
Trpc1	ENSMUSG00000032839.14	1.631	5.16e-139	1.08e-136	chr9:95625250-95625404	-	CE	0.36167	0.77793	-0.41626	0.997	Repressing	TRUE	FALSE
Zfp532	ENSMUSG00000042439.14	1.365	4.36e-143	9.39e-141	chr18:65784631-65784793	+	CE	0.4702	0.59496	-0.12476	0.984	Repressing	TRUE	TRUE
Tmc7	ENSMUSG00000042246.6	1.489	1.71e-149	3.84e-147	chr7:118151921-118151933	-	AD	0.79629	0.94457	-0.14828	0.977	Repressing	TRUE	TRUE
Rapgef6	ENSMUSG00000037533.21	1.134	1.07e-151	2.47e-149	chr11:54487741-54487929	+	CE	0.80242	0.69671	0.10571	0.944	Stimulating	TRUE	FALSE
Safb	ENSMUSG00000071054.13	1.135	1.57e-153	3.68e-151	chr17:56905644-56906220	+	CE	0.41309	0.95342	-0.54033	1	Repressing	TRUE	FALSE
Pspc1	ENSMUSG00000021938.13	1.734	4.1e-159	1.05e-156	chr14:57009162-57009463	-	CE	0.78506	0.98254	-0.19749	1	Repressing	TRUE	FALSE
Pspc1	ENSMUSG00000021938.13	1.734	4.1e-159	1.05e-156	chr14:56965977-56966034	-	CE	0.29359	0.85029	-0.5567	1	Repressing	TRUE	TRUE
Sf1	ENSMUSG00000024949.18	0.949	2.16e-162	5.96e-160	chr19:6418394-6418469	+	CE	0.48152	0.89534	-0.41382	1	Repressing	TRUE	FALSE
Zfat	ENSMUSG00000022335.18	1.989	6.67e-169	2e-166	chr15:68018352-68018440	-	CE	0.59595	0.9007	-0.30475	0.991	Repressing	FALSE	TRUE
Brd2	ENSMUSG00000024335.21	0.986	3.39e-172	1.06e-169	chr17:34335572-34335663	-	CE	0.30046	0.15304	0.14743	1	Stimulating	TRUE	TRUE
Zfp941	ENSMUSG00000060314.14	1.149	1.67e-172	5.3e-170	chr7:140391112-140391401	-	AD	0.98942	0.98762	0.001791	0.51	Stimulating	TRUE	TRUE
Ddx39a	ENSMUSG00000005481.19	1.706	5.78e-175	1.88e-172	chr8:84448095-84448153	+	CE	0.32629	0.15968	0.16661	0.984	Stimulating	TRUE	TRUE
Ddx39a	ENSMUSG00000005481.19	1.706	5.78e-175	1.88e-172	chr8:84448482-84448858	+	RI	0.63182	0.26859	0.36323	1	Stimulating	TRUE	TRUE
Phc3	ENSMUSG00000037652.16	1.324	4.45e-193	1.62e-190	chr3:30968451-30968475	-	AA	0.59866	0.80443	-0.20577	0.995	Repressing	FALSE	FALSE
Itprid2	ENSMUSG00000027007.17	1.952	2.45e-226	1.21e-223	chr2:79489014-79489190	+	CE	0.97619	0.87534	0.10085	0.934	Stimulating	TRUE	TRUE
Clk1	ENSMUSG00000026034.18	1.504	1.8e-227	9.31e-225	chr1:58459280-58459370	-	CE	0.09639	0.88218	-0.78579	1	Repressing	TRUE	TRUE
Btaf1	ENSMUSG00000040565.9	2.028	3.18e-280	2.61e-277	chr19:36926468-36926582	+	CE	0.61236	0.83259	-0.22023	0.999	Repressing	TRUE	FALSE
Ccnl1	ENSMUSG00000027829.16	1.976	0	0	chr3:65862625-65862697	-	CE	0.67295	0.56654	0.10641	0.977	Stimulating	TRUE	FALSE
Prpf38b	ENSMUSG00000027881.15	1.605	0	0	chr3:108815642-108815651	-	AD	0.27942	0.10852	0.17089	0.987	Stimulating	TRUE	TRUE
St7	ENSMUSG00000029534.18	2.372	0	0	chr6:17905706-17905841	+	CE	0.81435	0.55025	0.26411	0.97	Stimulating	FALSE	TRUE

## Sheet: Day 24
Table S2: CHX-responsive AS-NMD events
Gene name	Gene ID	Gene expression effect of CHX, log2 fold up	Gene expression effect of CHX, P-value	Gene expression effect of CHX, FDR	Event coordinates	Str.	AS type	PSI, CHX	PSI, DMO	Delta PSI	Event reg. probability	NMD type	Natur. CHX-valid.	Natur. NC-valid.
Tasp1	ENSMUSG00000039033.12	0.411	9.17e-05	0.000969	chr2:139789077-139789089	-	AD	0.6797	0.9013	-0.22161	0.989	Repressing	TRUE	FALSE
Nup214	ENSMUSG00000001855.16	0.272	8.49e-05	0.000905	chr2:31880247-31880373	+	CE	0.8315	0.9472	-0.1157	0.972	Repressing	TRUE	TRUE
Ranbp17	ENSMUSG00000040594.20	0.788	7.84e-05	0.000843	chr11:33354082-33354199	-	CE	0.6239	0.3732	0.25067	0.94	Stimulating	TRUE	FALSE
P3h2	ENSMUSG00000038168.6	1.085	7.42e-05	0.000802	chr16:25788767-25788771	-	AA	0.6794	0.9391	-0.25969	0.981	Repressing	TRUE	FALSE
Rnpep	ENSMUSG00000041926.16	0.393	6.54e-05	0.00072	chr1:135194867-135194907	-	AD	0.3859	0.135	0.25091	0.947	Stimulating	TRUE	TRUE
Katna1	ENSMUSG00000019794.14	0.697	5.98e-05	0.000667	chr10:7619791-7619930	+	CE	0.2	0.0643	0.13567	0.939	Stimulating	TRUE	FALSE
Mov10	ENSMUSG00000002227.16	0.545	5.88e-05	0.000657	chr3:104725438-104725472	-	AA	0.9522	0.9452	0.007051	0.509	Stimulating	FALSE	FALSE
Oplah	ENSMUSG00000022562.16	0.641	5.67e-05	0.000636	chr15:76185487-76185647	-	CE	0.5474	0.8703	-0.32285	0.958	Repressing	FALSE	FALSE
Rpl12	ENSMUSG00000038900.18	0.455	5.47e-05	0.000615	chr2:32851852-32851972	+	AD	0.9461	0.788	0.15812	0.964	Stimulating	TRUE	FALSE
Tti2	ENSMUSG00000031577.11	0.387	5.41e-05	0.00061	chr8:31650016-31650077	+	AD	0.9849	0.9728	0.012025	0.644	Stimulating	TRUE	TRUE
Bak1	ENSMUSG00000057789.15	0.532	3.91e-05	0.000454	chr17:27240637-27240656	-	CE	0.9511	0.9573	-0.006243	0.515	Stimulating	TRUE	TRUE
Cplane1	ENSMUSG00000039801.8	0.483	3.88e-05	0.000451	chr15:8207928-8207932	+	AD	0.3328	0.1347	0.19814	0.906	Stimulating	TRUE	FALSE
Pcnx	ENSMUSG00000021140.10	0.529	3.63e-05	0.000425	chr12:81980305-81980489	+	CE	0.3534	0.6144	-0.26103	0.982	Repressing	TRUE	TRUE
Atr	ENSMUSG00000032409.16	0.706	3.58e-05	0.00042	chr9:95748636-95748814	+	CE	0.7753	0.9205	-0.14521	0.905	Repressing	FALSE	FALSE
Atr	ENSMUSG00000032409.16	0.706	3.58e-05	0.00042	chr9:95787791-95787911	+	CE	0.4847	0.8896	-0.40497	0.983	Repressing	FALSE	FALSE
Bud23	ENSMUSG00000005378.18	0.645	3.56e-05	0.000417	chr5:135089927-135090009	-	CE	0.6663	0.8847	-0.21832	1	Repressing	TRUE	TRUE
Mettl3	ENSMUSG00000022160.19	0.339	3.05e-05	0.000363	chr14:52536097-52536272	-	CE	0.6333	0.8597	-0.22638	0.998	Repressing	TRUE	TRUE
Abcc10	ENSMUSG00000032842.14	0.577	2.94e-05	0.000351	chr17:46634506-46634618	-	RI	0.4404	0.1424	0.29795	0.906	Stimulating	FALSE	FALSE
Ints11	ENSMUSG00000029034.10	0.364	2.91e-05	0.000348	chr4:155971255-155971304	+	AA	0.8831	0.9837	-0.1006	1	Repressing	TRUE	TRUE
Col20a1	ENSMUSG00000016356.19	1.198	2.22e-05	0.000273	chr2:180620205-180620234	+	CE	0.9556	0.9841	-0.028536	0.813	Stimulating	TRUE	FALSE
Relch	ENSMUSG00000026319.14	0.307	1.73e-05	0.000217	chr1:105619937-105620028	+	CE	0.8286	0.9819	-0.15328	1	Repressing	TRUE	FALSE
Dop1a	ENSMUSG00000034973.17	0.276	1.73e-05	0.000217	chr9:86392668-86392804	+	CE	0.5595	0.3115	0.248	0.965	Stimulating	TRUE	FALSE
Sirt1	ENSMUSG00000020063.17	0.813	1.66e-05	0.000209	chr10:63161818-63161965	-	CE	0.3457	0.8407	-0.4951	0.978	Repressing	FALSE	FALSE
Arhgap10	ENSMUSG00000037148.9	0.502	1.59e-05	0.000202	chr8:78091715-78091754	-	AD	0.7471	0.9024	-0.15532	0.922	Repressing	TRUE	TRUE
Disp3	ENSMUSG00000041544.12	0.391	1.5e-05	0.000191	chr4:148334320-148334324	-	AA	0.6608	0.9304	-0.26961	0.976	Repressing	FALSE	TRUE
Zfp451	ENSMUSG00000042197.14	0.37	1.32e-05	0.00017	chr1:33822934-33823045	-	CE	0.7559	0.9051	-0.14926	0.989	Repressing	TRUE	FALSE
Eral1	ENSMUSG00000020832.15	0.477	1.31e-05	0.000169	chr11:77965187-77965303	-	RI	0.5258	0.2377	0.28813	1	Stimulating	TRUE	TRUE
C87436	ENSMUSG00000046679.17	0.454	1.25e-05	0.000162	chr6:86396083-86396115	+	CE	0.7822	0.9616	-0.17942	0.996	Repressing	FALSE	FALSE
Anks3	ENSMUSG00000022515.7	0.496	1.08e-05	0.000143	chr16:4775832-4776030	-	CE	0.4134	0.6516	-0.23818	0.991	Repressing	FALSE	FALSE
Xrn2	ENSMUSG00000027433.6	0.491	1.01e-05	0.000135	chr2:146871647-146871704	+	CE	0.7644	0.9908	-0.22636	1	Repressing	TRUE	FALSE
Mtrf1l	ENSMUSG00000019774.9	0.723	8.94e-06	0.00012	chr10:5768801-5768927	-	AD	0.5067	0.8612	-0.3545	0.994	Repressing	TRUE	FALSE
Gm29247	ENSMUSG00000101104.7	2.565	8.68e-06	0.000117	chr1:44152116-44152162	-	AD	0.8161	0.5413	0.27477	0.942	Stimulating	TRUE	TRUE
Ddx55	ENSMUSG00000029389.18	0.727	7.23e-06	9.92e-05	chr5:124694820-124694911	+	CE	0.5497	0.9107	-0.36106	0.997	Repressing	FALSE	FALSE
R3hcc1l	ENSMUSG00000025184.11	0.433	6.79e-06	9.35e-05	chr19:42570359-42570429	+	CE	0.8238	0.9863	-0.16252	0.999	Repressing	FALSE	FALSE
Ube2f	ENSMUSG00000034343.15	0.385	6.59e-06	9.11e-05	chr1:91230491-91230494	+	AA	0.9617	0.9676	-0.005947	0.56	Stimulating	FALSE	TRUE
Tha1	ENSMUSG00000017713.10	0.999	6.32e-06	8.77e-05	chr11:117761838-117761926	-	CE	0.371	0.8852	-0.51424	0.996	Repressing	TRUE	FALSE
Atg2b	ENSMUSG00000041341.11	0.356	5.62e-06	7.88e-05	chr12:105615348-105615420	-	AA	0.7603	0.984	-0.22373	1	Repressing	FALSE	TRUE
2700097O09Rik	ENSMUSG00000062198.6	0.755	5.16e-06	7.29e-05	chr12:55106160-55106241	-	AD	0.5174	0.2917	0.22579	0.907	Stimulating	TRUE	FALSE
Helz	ENSMUSG00000020721.17	0.332	4.93e-06	6.99e-05	chr11:107494892-107495189	+	CE	0.6096	0.9367	-0.32709	0.991	Repressing	TRUE	FALSE
Stag3	ENSMUSG00000036928.15	0.58	3.64e-06	5.32e-05	chr5:138295885-138295964	+	CE	0.6395	0.8467	-0.20719	0.913	Repressing	FALSE	TRUE
Taf1c	ENSMUSG00000031832.16	0.511	3.43e-06	5.05e-05	chr8:120329570-120329643	-	CE	0.6971	0.9622	-0.26506	0.97	Repressing	FALSE	FALSE
Fam227a	ENSMUSG00000042564.14	1.166	3.31e-06	4.9e-05	chr15:79528149-79528218	-	CE	0.2126	0.5698	-0.35722	0.941	Repressing	TRUE	FALSE
Prelid3a	ENSMUSG00000024530.9	0.553	2.86e-06	4.28e-05	chr18:67611020-67611131	+	CE	0.9867	0.9825	0.004197	0.566	Stimulating	TRUE	TRUE
Dcaf1	ENSMUSG00000040325.17	0.502	2.63e-06	3.97e-05	chr9:106740216-106740264	+	AA	0.8829	0.9883	-0.10533	1	Repressing	TRUE	FALSE
Fastkd3	ENSMUSG00000021532.12	0.571	2.34e-06	3.58e-05	chr13:68737342-68737438	+	AA	0.605	0.211	0.39409	0.96	Stimulating	FALSE	TRUE
Dlg3	ENSMUSG00000000881.13	0.465	2.21e-06	3.4e-05	chrX:99851659-99851758	+	CE	0.4367	0.1403	0.29641	0.998	Stimulating	TRUE	FALSE
Hcfc2	ENSMUSG00000020246.14	0.37	2.13e-06	3.28e-05	chr10:82538371-82538437	+	AD	0.7709	0.9279	-0.157	0.986	Repressing	FALSE	TRUE
Hcfc2	ENSMUSG00000020246.14	0.37	2.13e-06	3.28e-05	chr10:82544843-82545051	+	CE	0.7662	0.9391	-0.17293	0.977	Repressing	FALSE	FALSE
Trmt11	ENSMUSG00000019792.9	0.839	2.09e-06	3.23e-05	chr10:30463435-30463591	-	CE	0.6111	0.9364	-0.32533	0.998	Repressing	FALSE	TRUE
Ilkap	ENSMUSG00000026309.15	0.373	2.05e-06	3.17e-05	chr1:91318831-91318853	-	AD	0.1955	0.0428	0.15264	0.986	Stimulating	TRUE	TRUE
Ccdc137	ENSMUSG00000049957.15	0.343	1.78e-06	2.78e-05	chr11:120350868-120350872	+	AA	0.7661	0.9798	-0.21371	0.999	Repressing	TRUE	FALSE
Mtf2	ENSMUSG00000029267.18	0.472	1.73e-06	2.72e-05	chr5:108241991-108242114	+	CE	0.8339	0.9876	-0.15365	1	Repressing	FALSE	FALSE
Trmo	ENSMUSG00000028331.13	0.842	1.65e-06	2.6e-05	chr4:46379985-46380092	-	AD	0.9571	0.9387	0.018448	0.618	Stimulating	TRUE	FALSE
Hsf1	ENSMUSG00000022556.12	0.493	1.47e-06	2.33e-05	chr15:76381036-76381160	+	CE	0.7926	0.956	-0.16334	0.995	Repressing	TRUE	FALSE
Fbxw9	ENSMUSG00000008167.15	0.358	1.38e-06	2.21e-05	chr8:85791126-85791209	+	RI	0.4374	0.2586	0.17878	0.977	Stimulating	TRUE	TRUE
Ints8	ENSMUSG00000040738.11	0.87	1.34e-06	2.15e-05	chr4:11239432-11239462	-	AA	0.5578	0.8549	-0.29711	0.978	Repressing	TRUE	TRUE
Zfp236	ENSMUSG00000041258.19	0.762	1.28e-06	2.07e-05	chr18:82675266-82675302	-	AA	0.6174	0.9039	-0.28647	0.98	Repressing	TRUE	TRUE
Actr6	ENSMUSG00000019948.5	0.523	1.12e-06	1.83e-05	chr10:89561766-89561815	-	AA	0.2381	0.0538	0.18429	0.954	Stimulating	TRUE	TRUE
Fdxr	ENSMUSG00000018861.9	1.028	9.65e-07	1.61e-05	chr11:115160841-115160925	-	CE	0.4516	0.9361	-0.48441	0.999	Repressing	TRUE	TRUE
Med23	ENSMUSG00000019984.17	0.589	8.28e-07	1.4e-05	chr10:24776594-24776718	+	CE	0.8658	0.9838	-0.11799	0.995	Repressing	TRUE	FALSE
Ptpn2	ENSMUSG00000024539.18	1.037	8.22e-07	1.39e-05	chr18:67828694-67828794	-	CE	0.7715	0.948	-0.17649	0.977	Repressing	TRUE	TRUE
Acot8	ENSMUSG00000017307.17	0.492	6.49e-07	1.12e-05	chr2:164644917-164645053	-	CE	0.5468	0.6604	-0.11366	0.93	Repressing	TRUE	TRUE
Gm20517	ENSMUSG00000023984.18	0.642	6.4e-07	1.1e-05	chr17:47929734-47929987	+	CE	0.4905	0.8425	-0.35204	0.995	Repressing	TRUE	FALSE
Tmbim1	ENSMUSG00000006301.18	0.661	5.96e-07	1.03e-05	chr1:74331616-74331666	-	CE	0.8667	0.9759	-0.10922	0.986	Repressing	TRUE	FALSE
Myo6	ENSMUSG00000033577.19	0.575	5.79e-07	1.01e-05	chr9:80162162-80162342	+	CE	0.852	0.9728	-0.12087	0.99	Repressing	FALSE	FALSE
Taf7l	ENSMUSG00000009596.10	0.493	5.78e-07	1e-05	chrX:133368682-133368688	-	AA	0.0913	0.0872	0.004098	0.577	Repressing	FALSE	FALSE
Hivep3	ENSMUSG00000028634.18	0.458	5.25e-07	9.18e-06	chr4:119980069-119980244	+	CE	0.3178	0.9156	-0.5978	1	Repressing	FALSE	FALSE
Rif1	ENSMUSG00000036202.17	0.766	4.86e-07	8.56e-06	chr2:51964259-51964337	+	CE	0.7738	0.9526	-0.17883	0.973	Repressing	FALSE	FALSE
Hdac7	ENSMUSG00000022475.20	0.61	4.21e-07	7.51e-06	chr15:97698955-97699210	-	CE	0.6325	0.4452	0.18731	0.911	Stimulating	FALSE	TRUE
Dhx15	ENSMUSG00000029169.12	0.494	3.18e-07	5.8e-06	chr5:52314912-52314919	-	AA	0.8491	0.9931	-0.144	1	Repressing	TRUE	FALSE
Tatdn2	ENSMUSG00000056952.14	0.343	2.31e-07	4.3e-06	chr6:113686783-113686880	+	CE	0.3959	0.1812	0.21462	0.982	Stimulating	TRUE	TRUE
Prorp	ENSMUSG00000021023.15	0.576	1.89e-07	3.56e-06	chr12:55424010-55424047	+	AD	0.8556	0.9786	-0.12301	0.988	Repressing	FALSE	FALSE
Dcaf17	ENSMUSG00000041966.19	0.479	1.88e-07	3.54e-06	chr2:70908818-70908923	+	CE	0.423	0.7352	-0.31221	0.983	Repressing	TRUE	TRUE
Tmem161b	ENSMUSG00000035762.12	0.966	1.8e-07	3.42e-06	chr13:84431423-84431483	+	CE	0.7541	0.9649	-0.2108	0.966	Repressing	TRUE	FALSE
Trip11	ENSMUSG00000021188.15	0.497	1.67e-07	3.18e-06	chr12:101845152-101845188	-	AA	0.8795	0.9838	-0.10428	0.986	Repressing	FALSE	FALSE
Rabgap1l	ENSMUSG00000026721.17	0.575	1.58e-07	3.03e-06	chr1:160537717-160537783	-	CE	0.8301	0.9789	-0.14879	0.997	Repressing	TRUE	TRUE
Crtc2	ENSMUSG00000027936.19	0.543	1.56e-07	3e-06	chr3:90170221-90170287	+	CE	0.2322	0.1139	0.11826	0.901	Stimulating	TRUE	TRUE
Senp6	ENSMUSG00000034252.15	0.404	1.24e-07	2.43e-06	chr9:79994712-79994805	+	CE	0.4948	0.6729	-0.17816	0.94	Repressing	FALSE	TRUE
Lipe	ENSMUSG00000003123.16	0.951	9.34e-08	1.88e-06	chr7:25094926-25095049	-	CE	0.9679	0.8857	0.082217	0.759	Stimulating	TRUE	FALSE
Mga	ENSMUSG00000033943.16	0.371	8.67e-08	1.76e-06	chr2:119769120-119769123	+	AA	0.6331	0.9207	-0.28753	0.99	Repressing	TRUE	FALSE
Rhbdf1	ENSMUSG00000020282.19	1.075	6.87e-08	1.42e-06	chr11:32164106-32164109	-	AA	0.4873	0.8254	-0.33803	0.98	Repressing	TRUE	TRUE
Ess2	ENSMUSG00000003527.10	0.427	5.7e-08	1.19e-06	chr16:17725468-17725501	-	AA	0.7517	0.9488	-0.19706	0.992	Repressing	TRUE	TRUE
Kmt2b	ENSMUSG00000006307.17	0.549	5.03e-08	1.06e-06	chr7:30283342-30283621	-	CE	0.709	0.9859	-0.27689	1	Repressing	TRUE	FALSE
Pcsk5	ENSMUSG00000024713.17	0.482	3.76e-08	8.14e-07	chr19:17595015-17595118	-	CE	0.63	0.9055	-0.27553	0.991	Repressing	TRUE	TRUE
Nol9	ENSMUSG00000028948.17	0.397	3.5e-08	7.61e-07	chr4:152130405-152130492	+	CE	0.4885	0.8809	-0.39245	1	Repressing	TRUE	TRUE
Rab12	ENSMUSG00000023460.14	0.707	3.1e-08	6.8e-07	chr17:66811984-66812173	-	CE	0.9057	0.696	0.20975	0.967	Stimulating	FALSE	FALSE
Nadsyn1	ENSMUSG00000031090.15	0.791	3.01e-08	6.62e-07	chr7:143374909-143374969	-	CE	0.6467	0.8588	-0.21209	0.944	Repressing	FALSE	TRUE
Nadsyn1	ENSMUSG00000031090.15	0.791	3.01e-08	6.62e-07	chr7:143367127-143367178	-	CE	0.723	0.957	-0.234	0.995	Repressing	FALSE	FALSE
Nadsyn1	ENSMUSG00000031090.15	0.791	3.01e-08	6.62e-07	chr7:143366227-143366344	-	CE	0.3068	0.8707	-0.56388	1	Repressing	FALSE	TRUE
Zmym4	ENSMUSG00000042446.17	0.501	2.03e-08	4.58e-07	chr4:126817362-126817423	-	CE	0.7155	0.8609	-0.14546	0.972	Repressing	FALSE	FALSE
Spopl	ENSMUSG00000026771.15	0.539	1.94e-08	4.39e-07	chr2:23431531-23431627	-	CE	0.4718	0.1714	0.30048	0.995	Stimulating	FALSE	FALSE
Lemd3	ENSMUSG00000048661.15	0.62	1.48e-08	3.39e-07	chr10:120788123-120788160	-	CE	0.7612	0.9487	-0.18751	0.992	Repressing	TRUE	TRUE
Lemd3	ENSMUSG00000048661.15	0.62	1.48e-08	3.39e-07	chr10:120769535-120769614	-	CE	0.5906	0.9666	-0.37604	1	Repressing	TRUE	FALSE
Vav3	ENSMUSG00000033721.17	0.633	1.33e-08	3.08e-07	chr3:109470420-109470520	+	CE	0.6886	0.8657	-0.17707	0.954	Repressing	FALSE	FALSE
Prdm15	ENSMUSG00000014039.19	0.634	1.3e-08	3.02e-07	chr16:97638361-97638514	-	CE	0.1616	0.0487	0.11291	0.915	Stimulating	TRUE	FALSE
U2surp	ENSMUSG00000032407.15	0.571	1.22e-08	2.83e-07	chr9:95370799-95370842	-	CE	0.5879	0.9808	-0.39284	1	Repressing	TRUE	FALSE
Ptpn4	ENSMUSG00000026384.14	0.579	1.07e-08	2.51e-07	chr1:119700959-119701001	-	CE	0.604	0.842	-0.23801	0.926	Repressing	TRUE	FALSE
Snrpa1	ENSMUSG00000030512.14	0.682	9.74e-09	2.31e-07	chr7:65719867-65719946	+	CE	0.3735	0.7722	-0.3986	1	Repressing	TRUE	TRUE
Ppp4r1	ENSMUSG00000061950.18	0.763	9.28e-09	2.21e-07	chr17:66136866-66136985	+	CE	0.3744	0.1159	0.25853	1	Stimulating	TRUE	TRUE
Gm20521	ENSMUSG00000092232.2	1.415	7.53e-09	1.82e-07	chr14:55122841-55131764	+	CE	0.968	0.9711	-0.003077	0.506	Stimulating	FALSE	FALSE
Timm44	ENSMUSG00000002949.16	0.49	5.98e-09	1.47e-07	chr8:4318014-4318016	-	AA	0.1417	0.0393	0.10236	0.991	Stimulating	TRUE	TRUE
Nup35	ENSMUSG00000026999.15	0.503	5.74e-09	1.41e-07	chr2:80485137-80485206	+	CE	0.7868	0.9755	-0.18869	1	Repressing	TRUE	FALSE
Prpf40b	ENSMUSG00000023007.16	0.674	4.67e-09	1.16e-07	chr15:99212993-99213071	+	AA	0.5237	0.2319	0.29179	0.999	Stimulating	TRUE	TRUE
Tbc1d12	ENSMUSG00000048720.9	0.806	4.09e-09	1.03e-07	chr19:38887313-38887430	+	CE	0.4463	0.6846	-0.23827	0.987	Repressing	TRUE	FALSE
Pik3c2a	ENSMUSG00000030660.10	1.198	3.98e-09	1e-07	chr7:116005095-116005198	-	CE	0.7999	0.9356	-0.13579	0.97	Repressing	TRUE	FALSE
Phf14	ENSMUSG00000029629.18	0.606	3.18e-09	8.18e-08	chr6:11987575-11987681	+	CE	0.6884	0.9572	-0.26876	1	Repressing	TRUE	TRUE
Trmt2a	ENSMUSG00000022721.20	0.625	2.11e-09	5.52e-08	chr16:18069020-18069134	+	CE	0.6005	0.7723	-0.17176	0.935	Repressing	TRUE	FALSE
Phrf1	ENSMUSG00000038611.18	0.417	2.07e-09	5.44e-08	chr7:140837945-140837961	+	AA	0.8371	0.9513	-0.11423	0.94	Repressing	FALSE	TRUE
Phrf1	ENSMUSG00000038611.18	0.417	2.07e-09	5.44e-08	chr7:140840873-140841027	+	CE	0.6783	0.9425	-0.26427	1	Repressing	TRUE	FALSE
Pibf1	ENSMUSG00000022064.11	0.864	1.75e-09	4.62e-08	chr14:99342605-99342705	+	CE	0.7045	0.9657	-0.26115	0.998	Repressing	TRUE	FALSE
Exosc9	ENSMUSG00000027714.12	0.532	1.46e-09	3.9e-08	chr3:36617222-36617261	+	AA	0.8664	0.9751	-0.10868	0.993	Repressing	TRUE	TRUE
Tcaim	ENSMUSG00000046603.17	0.785	1.23e-09	3.33e-08	chr9:122647839-122647914	+	AA	0.4968	0.6894	-0.19258	0.947	Repressing	TRUE	FALSE
Ilf3	ENSMUSG00000032178.15	0.359	1.08e-09	2.96e-08	chr9:21306667-21306764	+	CE	0.8317	0.9405	-0.10881	0.997	Repressing	TRUE	TRUE
Nfat5	ENSMUSG00000003847.17	0.844	1.07e-09	2.94e-08	chr8:108058750-108058862	+	CE	0.3718	0.1134	0.25841	0.93	Stimulating	FALSE	FALSE
U2af2	ENSMUSG00000030435.17	0.372	1.01e-09	2.78e-08	chr7:5069061-5069180	+	CE	0.2355	0.0348	0.20075	0.995	Stimulating	FALSE	TRUE
Serac1	ENSMUSG00000015659.13	0.606	8.59e-10	2.39e-08	chr17:6102057-6102106	-	AA	0.4742	0.9225	-0.44828	0.996	Repressing	TRUE	FALSE
Tex10	ENSMUSG00000028345.16	0.817	7.6e-10	2.13e-08	chr4:48468281-48468753	-	AD	0.6709	0.914	-0.24312	0.989	Repressing	TRUE	TRUE
Thrap3	ENSMUSG00000043962.17	0.387	6.67e-10	1.88e-08	chr4:126066930-126067122	-	CE	0.2118	0.0641	0.14768	0.939	Stimulating	TRUE	TRUE
Sart3	ENSMUSG00000018974.8	0.565	6.62e-10	1.87e-08	chr5:113893431-113893441	-	AD	0.7074	0.9869	-0.27947	1	Repressing	TRUE	TRUE
Tapt1	ENSMUSG00000046985.12	0.538	4.15e-10	1.2e-08	chr5:44356655-44356720	-	CE	0.4295	0.1653	0.26426	0.964	Stimulating	TRUE	TRUE
Adprs	ENSMUSG00000042558.17	0.7	4.03e-10	1.16e-08	chr4:126211698-126211776	-	RI	0.4007	0.1247	0.27603	0.999	Stimulating	TRUE	TRUE
Acad9	ENSMUSG00000027710.15	0.535	3.02e-10	8.8e-09	chr3:36141869-36141908	+	AA	0.7184	0.9771	-0.25875	1	Repressing	TRUE	TRUE
Zfyve16	ENSMUSG00000021706.15	0.637	2.98e-10	8.7e-09	chr13:92644800-92644854	-	AA	0.7664	0.904	-0.13757	0.988	Repressing	FALSE	FALSE
Atp9b	ENSMUSG00000024566.11	0.461	2.59e-10	7.63e-09	chr18:80879570-80879646	-	CE	0.5328	0.8639	-0.3311	1	Repressing	TRUE	TRUE
Gnl3	ENSMUSG00000042354.8	0.556	2.4e-10	7.1e-09	chr14:30738770-30738783	-	AD	0.3402	0.1288	0.2114	1	Stimulating	TRUE	TRUE
Gnl3	ENSMUSG00000042354.8	0.556	2.4e-10	7.1e-09	chr14:30738350-30738411	-	AA	0.771	0.9415	-0.17055	1	Repressing	TRUE	TRUE
Cep57	ENSMUSG00000031922.13	0.918	2.03e-10	6.06e-09	chr9:13721923-13722158	-	CE	0.7027	0.9742	-0.27153	0.997	Repressing	TRUE	TRUE
Smndc1	ENSMUSG00000025024.8	0.953	1.99e-10	5.97e-09	chr19:53374804-53374987	-	CE	0.2174	0.0589	0.15848	1	Stimulating	TRUE	TRUE
Smndc1	ENSMUSG00000025024.8	0.953	1.99e-10	5.97e-09	chr19:53372150-53372166	-	AA	0.1633	0.0305	0.13274	0.987	Stimulating	TRUE	TRUE
Ccnt2	ENSMUSG00000026349.15	0.428	1.93e-10	5.81e-09	chr1:127725624-127725933	+	AD	0.5117	0.2458	0.26597	0.99	Stimulating	TRUE	TRUE
Hipk1	ENSMUSG00000008730.18	0.38	1.02e-10	3.16e-09	chr3:103668757-103668802	-	AD	0.558	0.3721	0.18593	0.959	Stimulating	TRUE	TRUE
Sf1	ENSMUSG00000024949.18	0.454	8.01e-11	2.51e-09	chr19:6418394-6418469	+	CE	0.5328	0.9131	-0.38026	1	Repressing	TRUE	FALSE
Kdm7a	ENSMUSG00000042599.9	0.791	7.85e-11	2.47e-09	chr6:39147058-39147244	-	CE	0.6424	0.9684	-0.326	1	Repressing	FALSE	FALSE
Kdm7a	ENSMUSG00000042599.9	0.791	7.85e-11	2.47e-09	chr6:39145875-39146037	-	CE	0.7381	0.9252	-0.18712	0.968	Repressing	FALSE	FALSE
Ankrd16	ENSMUSG00000047909.12	0.706	7.11e-11	2.26e-09	chr2:11784635-11784708	+	AD	0.719	0.9049	-0.18588	0.956	Repressing	TRUE	FALSE
Rsbn1	ENSMUSG00000044098.15	0.615	6.4e-11	2.05e-09	chr3:103835667-103836340	+	CE	0.6042	0.8219	-0.21764	0.944	Repressing	FALSE	TRUE
Sepsecs	ENSMUSG00000029173.13	0.904	5.9e-11	1.91e-09	chr5:52817972-52818074	-	CE	0.5584	0.8841	-0.32562	0.987	Repressing	TRUE	FALSE
Hnrnph3	ENSMUSG00000020069.17	0.757	5.55e-11	1.8e-09	chr10:62854539-62854677	-	CE	0.4213	0.8063	-0.38501	1	Repressing	TRUE	TRUE
Clvs1	ENSMUSG00000041216.16	0.466	5.33e-11	1.73e-09	chr4:9282009-9282012	+	AD	0.3013	0.6871	-0.3858	0.98	Repressing	TRUE	FALSE
Gorab	ENSMUSG00000040124.6	0.807	3.09e-11	1.03e-09	chr1:163224377-163224380	-	AD	0.6692	0.1991	0.47006	1	Stimulating	FALSE	FALSE
Mybbp1a	ENSMUSG00000040463.17	0.46	2.91e-11	9.78e-10	chr11:72335508-72335803	+	CE	0.7059	0.9948	-0.28885	1	Repressing	TRUE	FALSE
Cir1	ENSMUSG00000041777.13	0.545	2.9e-11	9.76e-10	chr2:73136283-73136620	-	RI	0.151	0.0358	0.11516	0.974	Stimulating	FALSE	TRUE
Ercc6	ENSMUSG00000054051.8	1.246	2.75e-11	9.31e-10	chr14:32240900-32241020	+	CE	0.6336	0.9702	-0.3366	1	Repressing	FALSE	FALSE
Mettl16	ENSMUSG00000010554.15	0.528	1.76e-11	6.11e-10	chr11:74686578-74686643	+	CE	0.2383	0.1156	0.12269	0.965	Stimulating	FALSE	TRUE
Coq6	ENSMUSG00000021235.14	0.692	1.64e-11	5.7e-10	chr12:84414917-84414975	+	CE	0.59	0.9129	-0.32282	0.995	Repressing	TRUE	FALSE
Coq6	ENSMUSG00000021235.14	0.692	1.64e-11	5.7e-10	chr12:84417129-84417160	+	AD	0.799	0.9055	-0.10646	0.905	Repressing	TRUE	TRUE
Trim46	ENSMUSG00000042766.18	0.538	1.37e-11	4.81e-10	chr3:89145973-89146010	-	CE	0.5353	0.3022	0.2331	1	Stimulating	TRUE	TRUE
Epb41l4b	ENSMUSG00000028434.13	0.8	1.26e-11	4.45e-10	chr4:57076914-57077002	-	CE	0.6667	0.9068	-0.24011	0.976	Repressing	TRUE	TRUE
Vps11	ENSMUSG00000032127.10	0.487	1.14e-11	4.05e-10	chr9:44265296-44265326	-	AA	0.2038	0.0168	0.18696	1	Stimulating	FALSE	TRUE
Dscam	ENSMUSG00000050272.11	0.481	9.3e-12	3.31e-10	chr16:96510388-96510478	-	AA	0.8036	0.9835	-0.17987	1	Repressing	TRUE	FALSE
Zranb1	ENSMUSG00000030967.16	0.677	8.75e-12	3.13e-10	chr7:132572915-132573068	+	CE	0.7722	0.9334	-0.16116	0.998	Repressing	TRUE	TRUE
Riok1	ENSMUSG00000021428.10	0.659	7.54e-12	2.72e-10	chr13:38229249-38229291	+	CE	0.6479	0.9481	-0.30022	1	Repressing	TRUE	TRUE
Bms1	ENSMUSG00000030138.9	0.65	4.62e-12	1.7e-10	chr6:118394349-118394539	-	CE	0.7068	0.8725	-0.16574	0.977	Repressing	TRUE	FALSE
Bms1	ENSMUSG00000030138.9	0.65	4.62e-12	1.7e-10	chr6:118369764-118369881	-	AD	0.8586	0.9816	-0.12306	0.994	Repressing	TRUE	FALSE
Bms1	ENSMUSG00000030138.9	0.65	4.62e-12	1.7e-10	chr6:118369616-118369685	-	AA	0.7263	0.9818	-0.2555	1	Repressing	TRUE	FALSE
Arnt	ENSMUSG00000015522.19	0.803	3.27e-12	1.22e-10	chr3:95397864-95397966	+	CE	0.5155	0.9077	-0.39226	0.993	Repressing	TRUE	FALSE
Cspp1	ENSMUSG00000056763.17	0.826	3.2e-12	1.19e-10	chr1:10155972-10156177	+	CE	0.308	0.635	-0.32704	0.95	Repressing	FALSE	TRUE
Atg16l2	ENSMUSG00000047767.18	0.812	2.46e-12	9.28e-11	chr7:100941387-100941560	-	RI	0.3327	0.0948	0.23788	0.965	Stimulating	FALSE	TRUE
Whamm	ENSMUSG00000045795.11	0.901	1.38e-12	5.33e-11	chr7:81238166-81238300	+	CE	0.3392	0.1489	0.19024	0.906	Stimulating	TRUE	TRUE
Tra2a	ENSMUSG00000029817.12	0.949	1.37e-12	5.31e-11	chr6:49229737-49230042	-	CE	0.4703	0.3176	0.15266	0.938	Stimulating	TRUE	TRUE
Rrp1b	ENSMUSG00000058392.14	0.64	1.24e-12	4.81e-11	chr17:32266648-32266705	+	CE	0.4378	0.9171	-0.47928	0.999	Repressing	TRUE	FALSE
Nup205	ENSMUSG00000038759.16	0.682	9.9e-13	3.87e-11	chr6:35154585-35154594	+	AD	0.9766	0.9763	0.000274	0.557	Stimulating	FALSE	FALSE
Tbrg4	ENSMUSG00000000384.16	0.58	9.4e-13	3.69e-11	chr11:6570144-6570221	-	AA	0.3843	0.2131	0.17118	1	Stimulating	TRUE	TRUE
Rabggtb	ENSMUSG00000038975.15	0.453	8.83e-13	3.48e-11	chr3:153615701-153615798	-	CE	0.3567	0.1482	0.20852	1	Stimulating	TRUE	TRUE
Rabggtb	ENSMUSG00000038975.15	0.453	8.83e-13	3.48e-11	chr3:153614537-153614552	-	AA	0.6395	0.8743	-0.23475	1	Repressing	TRUE	TRUE
Fbxw17	ENSMUSG00000037816.11	0.608	7.77e-13	3.07e-11	chr13:50586207-50586211	+	AA	0.5191	0.6646	-0.14553	0.97	Repressing	TRUE	FALSE
Gigyf2	ENSMUSG00000048000.16	0.561	6.73e-13	2.68e-11	chr1:87301719-87301833	+	CE	0.778	0.9172	-0.13917	0.925	Repressing	TRUE	FALSE
Tbc1d23	ENSMUSG00000022749.9	0.517	6.55e-13	2.61e-11	chr16:57028553-57028566	-	AD	0.1793	0.0752	0.10409	0.939	Stimulating	FALSE	TRUE
Chordc1	ENSMUSG00000001774.9	0.521	5.21e-13	2.1e-11	chr9:18215579-18215682	+	CE	0.8718	0.9961	-0.12433	1	Repressing	TRUE	FALSE
Edc3	ENSMUSG00000038957.14	0.603	2.67e-13	1.11e-11	chr9:57623231-57623550	+	CE	0.4299	0.7799	-0.34996	1	Repressing	TRUE	FALSE
Usp16	ENSMUSG00000025616.15	0.859	2.3e-13	9.6e-12	chr16:87258853-87259028	+	CE	0.626	0.7969	-0.17087	0.992	Repressing	FALSE	FALSE
Srrt	ENSMUSG00000037364.13	0.517	2.26e-13	9.47e-12	chr5:137299580-137299909	-	CE	0.5438	0.2453	0.29857	0.998	Stimulating	TRUE	TRUE
2810021J22Rik	ENSMUSG00000020491.16	0.976	2.17e-13	9.12e-12	chr11:58767647-58767691	+	AD	0.838	0.6759	0.16204	0.924	Stimulating	FALSE	FALSE
Ccnt1	ENSMUSG00000011960.13	0.617	1.97e-13	8.35e-12	chr15:98444626-98444789	-	CE	0.8868	0.992	-0.10517	0.999	Repressing	TRUE	FALSE
Edrf1	ENSMUSG00000039990.17	0.859	1.79e-13	7.62e-12	chr7:133261800-133261864	+	AA	0.679	0.9679	-0.28897	1	Repressing	TRUE	FALSE
Zscan21	ENSMUSG00000037017.16	0.539	8.56e-14	3.77e-12	chr5:138095329-138095420	+	CE	0.9066	0.9577	-0.051152	0.684	Stimulating	FALSE	FALSE
Fam193b	ENSMUSG00000021495.11	0.697	4.89e-14	2.19e-12	chr13:55712333-55712393	-	CE	0.6713	0.328	0.34334	0.998	Stimulating	FALSE	TRUE
Enox1	ENSMUSG00000022012.10	0.76	2.24e-14	1.03e-12	chr14:77848727-77848833	+	CE	0.6835	0.9137	-0.23023	0.999	Repressing	TRUE	TRUE
Sfi1	ENSMUSG00000023764.19	0.59	1.9e-14	8.74e-13	chr11:3127494-3127521	-	AA	0.5706	0.8343	-0.26371	0.985	Repressing	FALSE	FALSE
Tra2b	ENSMUSG00000022858.17	0.669	1.23e-14	5.81e-13	chr16:22077736-22078011	-	CE	0.4438	0.2873	0.15647	0.905	Stimulating	TRUE	TRUE
Srrm3	ENSMUSG00000039860.20	0.679	9.25e-15	4.41e-13	chr5:135895981-135896000	+	CE	0.6394	0.3277	0.31175	0.923	Stimulating	TRUE	TRUE
Thoc3	ENSMUSG00000025872.6	0.537	4.21e-15	2.07e-13	chr13:54614198-54614268	-	AA	0.2671	0.046	0.22111	1	Stimulating	TRUE	TRUE
Plk3	ENSMUSG00000028680.15	0.5	3.92e-15	1.94e-13	chr4:116990102-116990231	-	CE	0.8249	0.9907	-0.16582	1	Repressing	TRUE	FALSE
Hnrnph1	ENSMUSG00000007850.17	0.677	1.87e-15	9.53e-14	chr11:50272286-50272424	+	CE	0.7338	0.9813	-0.24751	1	Repressing	TRUE	FALSE
Bdp1	ENSMUSG00000049658.14	0.713	1.2e-15	6.19e-14	chr13:100229787-100229839	-	CE	0.2094	0.049	0.16041	0.915	Stimulating	TRUE	FALSE
Bdp1	ENSMUSG00000049658.14	0.713	1.2e-15	6.19e-14	chr13:100186144-100186367	-	AD	0.4585	0.8963	-0.43784	1	Repressing	TRUE	FALSE
Mto1	ENSMUSG00000032342.14	0.772	7.78e-16	4.11e-14	chr9:78360046-78360335	+	CE	0.6668	0.9364	-0.26956	0.993	Repressing	TRUE	TRUE
Mto1	ENSMUSG00000032342.14	0.772	7.78e-16	4.11e-14	chr9:78368104-78368114	+	AA	0.3063	0.1258	0.18045	0.941	Stimulating	TRUE	TRUE
Mto1	ENSMUSG00000032342.14	0.772	7.78e-16	4.11e-14	chr9:78368877-78368973	+	AD	0.5565	0.7794	-0.22294	0.913	Repressing	TRUE	TRUE
Mctp2	ENSMUSG00000032776.10	0.891	3.3e-16	1.79e-14	chr7:71861409-71861473	-	AA	0.4052	0.7179	-0.31273	0.991	Repressing	FALSE	FALSE
Dot1l	ENSMUSG00000061589.15	0.559	3.29e-16	1.79e-14	chr10:80614097-80614133	+	AA	0.7113	0.9119	-0.20062	0.942	Repressing	TRUE	FALSE
Ascc2	ENSMUSG00000020412.17	0.582	8.37e-17	4.76e-15	chr11:4622430-4622497	+	AD	0.8393	0.9426	-0.10332	0.98	Repressing	TRUE	FALSE
Fbxw4	ENSMUSG00000040913.12	0.706	3.73e-17	2.17e-15	chr19:45619304-45619398	-	CE	0.6737	0.8814	-0.20774	0.985	Repressing	TRUE	TRUE
Hnrnpl	ENSMUSG00000015165.17	0.522	1.93e-17	1.16e-15	chr7:28516760-28516829	+	CE	0.3149	0.1804	0.13448	0.998	Stimulating	TRUE	TRUE
Nemf	ENSMUSG00000020982.10	0.707	9.75e-18	5.96e-16	chr12:69387831-69387850	-	AA	0.6137	0.889	-0.27534	0.999	Repressing	TRUE	TRUE
Zfp941	ENSMUSG00000060314.14	0.749	8.37e-18	5.16e-16	chr7:140391112-140391401	-	AD	0.9959	0.9824	0.013443	0.863	Stimulating	TRUE	TRUE
Trpc1	ENSMUSG00000032839.14	0.928	4.84e-18	3.06e-16	chr9:95625250-95625404	-	CE	0.4441	0.9116	-0.46745	1	Repressing	TRUE	FALSE
Zfp532	ENSMUSG00000042439.14	0.709	7.9e-19	5.3e-17	chr18:65784631-65784793	+	CE	0.4085	0.5451	-0.13666	0.952	Repressing	TRUE	TRUE
Ewsr1	ENSMUSG00000009079.17	0.732	6.64e-19	4.48e-17	chr11:5029485-5029519	-	CE	0.7234	0.9669	-0.24354	1	Repressing	TRUE	FALSE
Zfat	ENSMUSG00000022335.18	1.312	4.81e-19	3.29e-17	chr15:68018352-68018440	-	CE	0.5382	0.9217	-0.38346	0.971	Repressing	FALSE	TRUE
Ddx46	ENSMUSG00000021500.18	0.604	2.31e-19	1.61e-17	chr13:55808166-55808282	+	CE	0.3621	0.2282	0.1339	0.937	Stimulating	TRUE	TRUE
Supv3l1	ENSMUSG00000020079.16	0.733	1.02e-19	7.24e-18	chr10:62270357-62270393	-	AA	0.6038	0.943	-0.33928	1	Repressing	TRUE	FALSE
Zbtb48	ENSMUSG00000028952.13	1.571	6.46e-20	4.68e-18	chr4:152105162-152105165	-	AA	0.8542	0.9719	-0.11766	0.968	Repressing	FALSE	TRUE
Ccar1	ENSMUSG00000020074.8	0.762	4.1e-20	3.03e-18	chr10:62600103-62600313	-	CE	0.5492	0.9401	-0.39088	1	Repressing	TRUE	FALSE
Zbtb24	ENSMUSG00000019826.12	0.996	2.77e-20	2.06e-18	chr10:41331669-41331673	+	AA	0.6432	0.9011	-0.25791	0.987	Repressing	TRUE	FALSE
Iqgap1	ENSMUSG00000030536.11	1.241	1.31e-20	9.89e-19	chr7:80379392-80379439	-	CE	0.9	0.9662	-0.066191	0.898	Stimulating	TRUE	TRUE
Myo9b	ENSMUSG00000004677.18	0.934	1.26e-20	9.58e-19	chr8:71793404-71793443	+	CE	0.4532	0.7833	-0.33017	0.957	Repressing	TRUE	FALSE
Upf2	ENSMUSG00000043241.15	0.952	8.79e-21	6.79e-19	chr2:6034173-6034356	+	CE	0.7865	0.974	-0.1875	0.99	Repressing	TRUE	FALSE
Pank4	ENSMUSG00000029056.14	0.775	8.7e-21	6.75e-19	chr4:155063378-155063411	+	AA	0.5944	0.8165	-0.22209	0.979	Repressing	TRUE	TRUE
Ythdc2	ENSMUSG00000034653.12	0.953	6.96e-21	5.48e-19	chr18:44966089-44966285	+	CE	0.6831	0.9336	-0.25052	0.981	Repressing	TRUE	FALSE
Ago4	ENSMUSG00000042500.12	1.418	5.07e-21	4.03e-19	chr4:126405193-126405326	-	CE	0.4044	0.8613	-0.45691	0.96	Repressing	TRUE	FALSE
Ino80	ENSMUSG00000034154.16	0.871	4.84e-21	3.87e-19	chr2:119286866-119286933	-	CE	0.7104	0.9312	-0.22074	0.99	Repressing	FALSE	FALSE
Stxbp3	ENSMUSG00000027882.19	1.478	1.59e-21	1.31e-19	chr3:108717193-108717317	-	CE	0.3426	0.6853	-0.34274	0.966	Repressing	TRUE	TRUE
Rfx3	ENSMUSG00000040929.18	1.107	3.42e-22	2.92e-20	chr19:27783588-27783742	-	CE	0.6795	0.944	-0.26452	0.987	Repressing	TRUE	FALSE
Phc3	ENSMUSG00000037652.16	0.848	2.13e-22	1.85e-20	chr3:30968451-30968475	-	AA	0.6547	0.8856	-0.23088	0.987	Repressing	FALSE	FALSE
Zup1	ENSMUSG00000039531.9	1.275	1.73e-22	1.51e-20	chr10:33811085-33811253	-	CE	0.2596	0.7009	-0.44131	0.902	Repressing	TRUE	TRUE
Ddx41	ENSMUSG00000021494.10	0.835	8.1e-23	7.15e-21	chr13:55683359-55683371	-	AD	0.4898	0.2763	0.21353	0.963	Stimulating	TRUE	TRUE
Shprh	ENSMUSG00000090112.9	0.706	5.93e-23	5.3e-21	chr10:11040089-11040092	+	AA	0.6202	0.9333	-0.31305	0.978	Repressing	FALSE	TRUE
Shprh	ENSMUSG00000090112.9	0.706	5.93e-23	5.3e-21	chr10:11042230-11042351	+	AA	0.7333	0.9619	-0.2286	0.989	Repressing	TRUE	TRUE
Polh	ENSMUSG00000023953.10	1.431	2.99e-23	2.72e-21	chr17:46505128-46505342	-	CE	0.3146	0.5712	-0.25658	0.966	Repressing	TRUE	TRUE
Polh	ENSMUSG00000023953.10	1.431	2.99e-23	2.72e-21	chr17:46493611-46493734	-	CE	0.5903	0.841	-0.25072	0.938	Repressing	FALSE	FALSE
Ascc3	ENSMUSG00000038774.10	1.033	2.12e-23	1.95e-21	chr10:50511129-50511197	+	CE	0.479	0.227	0.25198	0.931	Stimulating	TRUE	FALSE
Xrn1	ENSMUSG00000032410.14	0.977	1.21e-23	1.14e-21	chr9:95888050-95888165	+	CE	0.5201	0.8235	-0.30338	0.965	Repressing	TRUE	TRUE
Smarcad1	ENSMUSG00000029920.10	1.058	1.29e-24	1.28e-22	chr6:65062712-65062888	+	CE	0.2356	0.0505	0.1851	0.971	Stimulating	TRUE	TRUE
Pip5k1a	ENSMUSG00000028126.17	0.834	7.62e-25	7.66e-23	chr3:94972518-94972731	-	AD	0.3294	0.0742	0.25516	0.999	Stimulating	TRUE	TRUE
Slc38a6	ENSMUSG00000044712.16	1.469	6.74e-25	6.79e-23	chr12:73340473-73340573	+	CE	0.9538	0.9204	0.033411	0.614	Stimulating	TRUE	TRUE
Atad2b	ENSMUSG00000052812.6	1.55	4.31e-25	4.41e-23	chr12:5020406-5020468	+	CE	0.4061	0.1256	0.28048	0.975	Stimulating	TRUE	TRUE
Atad2b	ENSMUSG00000052812.6	1.55	4.31e-25	4.41e-23	chr12:5028453-5028588	+	CE	0.9898	0.975	0.0148	0.721	Stimulating	TRUE	TRUE
Patl1	ENSMUSG00000046139.9	1.013	2.3e-26	2.49e-24	chr19:11899287-11899358	+	CE	0.4741	0.1993	0.27483	0.995	Stimulating	TRUE	TRUE
Usp7	ENSMUSG00000022710.18	0.681	1.82e-26	1.98e-24	chr16:8533609-8533783	-	CE	0.2331	0.0935	0.13958	1	Stimulating	TRUE	TRUE
Cep89	ENSMUSG00000023072.15	1.454	5.25e-27	5.88e-25	chr7:35122725-35122828	+	CE	0.5445	0.9546	-0.41009	1	Repressing	TRUE	FALSE
Actr5	ENSMUSG00000037761.17	1.602	4.45e-27	5.01e-25	chr2:158473601-158473604	+	AD	0.2298	0.1099	0.11993	0.912	Stimulating	FALSE	TRUE
Rbm5	ENSMUSG00000032580.13	0.742	1.96e-27	2.24e-25	chr9:107633052-107633112	-	CE	0.8896	0.9967	-0.10709	1	Repressing	TRUE	FALSE
Zcchc8	ENSMUSG00000029427.12	1.071	1.19e-29	1.51e-27	chr5:123847445-123847548	-	CE	0.6664	0.94	-0.2736	1	Repressing	TRUE	TRUE
Fbxo4	ENSMUSG00000022184.9	1.983	1.16e-29	1.47e-27	chr15:4005332-4005459	-	AA	0.5414	0.9531	-0.41167	1	Repressing	TRUE	FALSE
Akt1s1	ENSMUSG00000011096.18	0.843	1.24e-30	1.64e-28	chr7:44503282-44503362	+	RI	0.2459	0.0773	0.16858	0.997	Stimulating	TRUE	FALSE
Sf3b3	ENSMUSG00000033732.11	0.741	7.25e-32	1.04e-29	chr8:111556151-111556179	-	CE	0.4122	0.0425	0.36977	1	Stimulating	TRUE	TRUE
Nom1	ENSMUSG00000001569.11	0.849	9.93e-33	1.46e-30	chr5:29644885-29645147	+	AD	0.6099	0.9686	-0.35868	1	Repressing	TRUE	TRUE
Zfp608	ENSMUSG00000052713.10	1.132	5.52e-33	8.25e-31	chr18:55079625-55079880	-	CE	0.5041	0.9269	-0.42277	1	Repressing	FALSE	FALSE
Dnajc1	ENSMUSG00000026740.13	1.422	2.73e-33	4.2e-31	chr2:18321169-18321215	-	CE	0.7292	0.9405	-0.2113	0.943	Repressing	TRUE	FALSE
Dnajc1	ENSMUSG00000026740.13	1.422	2.73e-33	4.2e-31	chr2:18300426-18300519	-	CE	0.3668	0.1744	0.19239	0.929	Stimulating	TRUE	TRUE
Necap2	ENSMUSG00000028923.15	1.345	7.95e-35	1.35e-32	chr4:140798892-140799006	-	CE	0.9626	0.7351	0.22755	0.99	Stimulating	TRUE	TRUE
Sltm	ENSMUSG00000032212.11	0.839	7.02e-35	1.21e-32	chr9:70491214-70491394	+	CE	0.6684	0.9123	-0.24393	1	Repressing	TRUE	FALSE
Klhl29	ENSMUSG00000020627.11	1.182	9.41e-37	1.82e-34	chr12:5152689-5152827	-	CE	0.4659	0.8528	-0.38684	0.999	Repressing	TRUE	TRUE
Tnpo1	ENSMUSG00000009470.18	0.994	2.32e-37	4.68e-35	chr13:98986616-98986691	-	CE	0.5576	0.8518	-0.29412	1	Repressing	TRUE	TRUE
Kdm4c	ENSMUSG00000028397.14	1.069	2.18e-38	4.51e-36	chr4:74199134-74199248	+	CE	0.6708	0.8988	-0.22796	0.959	Repressing	TRUE	TRUE
Kdm3a	ENSMUSG00000053470.14	1.439	4.16e-39	8.83e-37	chr6:71593802-71593854	-	CE	0.3035	0.1477	0.15582	0.97	Stimulating	TRUE	FALSE
Kdm3a	ENSMUSG00000053470.14	1.439	4.16e-39	8.83e-37	chr6:71588489-71588882	-	AD	0.8562	0.983	-0.12681	0.982	Repressing	TRUE	TRUE
Gpatch8	ENSMUSG00000034621.15	0.812	2.18e-39	4.74e-37	chr11:102427938-102427972	-	CE	0.1888	0.0476	0.14113	0.999	Stimulating	FALSE	TRUE
Khdc4	ENSMUSG00000028060.15	1.217	1.9e-39	4.16e-37	chr3:88617137-88617164	+	AA	0.3911	0.5788	-0.18774	0.964	Repressing	TRUE	TRUE
Safb	ENSMUSG00000071054.13	0.785	1.78e-39	3.93e-37	chr17:56905644-56906220	+	CE	0.5887	0.9367	-0.34797	1	Repressing	TRUE	FALSE
Pspc1	ENSMUSG00000021938.13	0.865	1.29e-39	2.88e-37	chr14:57009162-57009463	-	CE	0.8444	0.9946	-0.15024	1	Repressing	TRUE	FALSE
Pspc1	ENSMUSG00000021938.13	0.865	1.29e-39	2.88e-37	chr14:56965977-56966034	-	CE	0.4438	0.9621	-0.51836	1	Repressing	TRUE	TRUE
Atp13a1	ENSMUSG00000031862.12	0.841	3.37e-42	8.43e-40	chr8:70250487-70250490	+	AD	0.196	0.025	0.17101	1	Stimulating	TRUE	TRUE
Atp13a1	ENSMUSG00000031862.12	0.841	3.37e-42	8.43e-40	chr8:70252412-70252481	+	AA	0.7118	0.8453	-0.13356	0.944	Repressing	TRUE	TRUE
Kat6b	ENSMUSG00000021767.20	1.023	1.2e-42	3.09e-40	chr14:21672023-21672155	+	CE	0.6256	0.8887	-0.26316	0.985	Repressing	TRUE	FALSE
Cttnbp2	ENSMUSG00000000416.17	1.52	2.09e-43	5.49e-41	chr6:18433819-18433981	-	AD	0.2772	0.6619	-0.3846	0.979	Repressing	TRUE	FALSE
Pkd2	ENSMUSG00000034462.10	1.291	9.77e-45	2.68e-42	chr5:104638510-104638630	+	CE	0.1133	0.5077	-0.39433	0.935	Repressing	TRUE	FALSE
Clk4	ENSMUSG00000020385.17	1.234	7.79e-45	2.19e-42	chr11:51163905-51163995	+	CE	0.1429	0.8251	-0.68213	1	Repressing	TRUE	FALSE
Rad52	ENSMUSG00000030166.15	1.513	3.01e-45	8.88e-43	chr6:119895748-119895886	+	RI	0.9576	0.7941	0.16352	0.999	Stimulating	TRUE	TRUE
Trit1	ENSMUSG00000028653.17	1.734	9.76e-47	2.99e-44	chr4:122940668-122940810	+	CE	0.2472	0.593	-0.34581	0.994	Repressing	TRUE	TRUE
Trit1	ENSMUSG00000028653.17	1.734	9.76e-47	2.99e-44	chr4:122942945-122943057	+	CE	0.308	0.7551	-0.44707	1	Repressing	TRUE	TRUE
Trit1	ENSMUSG00000028653.17	1.734	9.76e-47	2.99e-44	chr4:122945859-122945968	+	CE	0.3929	0.8432	-0.45032	0.994	Repressing	TRUE	FALSE
Brd2	ENSMUSG00000024335.21	0.851	2.42e-47	7.57e-45	chr17:34335572-34335663	-	CE	0.3006	0.163	0.13752	0.999	Stimulating	TRUE	TRUE
Arih2	ENSMUSG00000064145.13	1.037	3.83e-48	1.23e-45	chr9:108482617-108482671	-	AA	0.3236	0.1477	0.17596	0.972	Stimulating	FALSE	FALSE
Mysm1	ENSMUSG00000062627.10	1.248	1.07e-48	3.49e-46	chr4:94849940-94850070	-	CE	0.54	0.8636	-0.32356	0.993	Repressing	TRUE	FALSE
Pum1	ENSMUSG00000028580.16	0.921	2.2e-49	7.32e-47	chr4:130396515-130396609	+	AD	0.7784	0.8847	-0.10636	0.934	Repressing	TRUE	TRUE
Btaf1	ENSMUSG00000040565.9	1.687	1.34e-49	4.57e-47	chr19:36926468-36926582	+	CE	0.7077	0.9112	-0.20353	0.97	Repressing	TRUE	FALSE
Nhlrc3	ENSMUSG00000042997.14	1.541	1.17e-50	4.12e-48	chr3:53369053-53369200	-	CE	0.1542	0.6878	-0.53367	1	Repressing	TRUE	FALSE
4933427D14Rik	ENSMUSG00000020807.16	1.837	7.85e-52	2.92e-49	chr11:72056343-72056424	-	CE	0.7261	0.9126	-0.18652	0.96	Repressing	TRUE	TRUE
Clk1	ENSMUSG00000026034.18	1.683	7.69e-61	4e-58	chr1:58459280-58459370	-	CE	0.1472	0.8455	-0.69823	1	Repressing	TRUE	TRUE
St7	ENSMUSG00000029534.18	1.862	4.65e-63	2.51e-60	chr6:17905706-17905841	+	CE	0.8301	0.6	0.23008	0.961	Stimulating	FALSE	TRUE
Ddx39a	ENSMUSG00000005481.19	1.616	5.55e-64	3.27e-61	chr8:84448095-84448153	+	CE	0.3247	0.1888	0.13593	0.919	Stimulating	TRUE	TRUE
Ddx39a	ENSMUSG00000005481.19	1.616	5.55e-64	3.27e-61	chr8:84448482-84448858	+	RI	0.5733	0.2558	0.3175	0.998	Stimulating	TRUE	TRUE
Ccnl1	ENSMUSG00000027829.16	2.278	5.38e-89	5.6e-86	chr3:65862625-65862697	-	CE	0.5938	0.471	0.12276	0.973	Stimulating	TRUE	FALSE
Chd2	ENSMUSG00000078671.12	1.521	6.11e-110	9.55e-107	chr7:73153129-73153262	-	CE	0.6875	0.9673	-0.27976	1	Repressing	TRUE	FALSE
