# Supplementary material for: Alternative splicing coupled to nonsense-mediated decay coordinates downregulation of non-neuronal genes in developing mouse neurons
Source: Genome Biol. 2024 Jun 20;25:162. doi: 10.1186/s13059-024-03305-8 (PMC11188260; doi:10.1186/s13059-024-03305-8)
Supplement: Supplementary file 4 — Additional file 4. Table S3. Ranked gene trajectory clusters. [file 13059_2024_3305_MOESM4_ESM.xlsx]

## Sheet: Table S3
Table S3: Ranked gene trajectory clusters
Gene trajectory rank	Number of genes	Gene trajectory trend, τ	Gene trajectory trend, P-value
1	2387	-0.78	0
2	623	-0.62	0
3	257	-0.58	3.705e-180
4	142	-0.42	2.655e-52
5	1581	-0.39	0
6	353	-0.33	2.1e-81
7	786	-0.27	1.433e-119
8	517	-0.12	8.681e-16
9	29	-0.061	0.3179
10	75	-0.016	0.6738
11	123	0.0015	0.9584
12	33	0.034	0.5571
13	130	0.042	0.1395
14	181	0.088	0.0002881
15	94	0.12	0.0002776
16	254	0.15	1.223e-13
17	507	0.17	2.301e-30
18	187	0.25	1.085e-25
19	109	0.26	1.929e-16
20	719	0.3	1.665e-133
21	27	0.41	8.821e-11
22	128	0.47	5.817e-60
23	256	0.51	1.111e-138
24	239	0.52	6.557e-134
25	264	0.55	4.253e-162
26	1084	0.61	0
27	1248	0.65	0
28	2202	0.84	0
