# Supplementary material for: Alternative splicing coupled to nonsense-mediated decay coordinates downregulation of non-neuronal genes in developing mouse neurons
Source: Genome Biol. 2024 Jun 20;25:162. doi: 10.1186/s13059-024-03305-8 (PMC11188260; doi:10.1186/s13059-024-03305-8)
Supplement: Supplementary file 5 — Additional file 5. Table S4. Facilitating AS-NMD events in the TRE-Ngn2 differentiation dataset showing significant positive correlation between NMD-protective splicing patterns and gene expression with P < 0.05 and FDR < 0.1. [file 13059_2024_3305_MOESM5_ESM.xlsx]

## Sheet: Default Whippet cutoffs
Table S4: Facilitating AS-NMD events in the TRE-Ngn2 differentiation dataset showing significant positive correlation between NMD-protective splicing patterns and gene expression with P<0.05 and FDR<0.1 (Whippet cutoffs used in this tab are |ΔPSI|>0.1 and probability>0.9)
Gene name	Gene ID	Gene trajectory rank	Gene trend, τ	Gene trend, P-value	Event coordinates	Strand	AS type	NMD type	AS-NMD event-gene correlation, r	AS-NMD event-gene correlation, P-value	AS-NMD event-gene correlation,FDR	Predicted effect of PTBP1 on AS-NMD event	PubMed results for PTBP1 regulation	PhastCons score
Mtfr1	ENSMUSG00000027601.14	1	-0.754	0.00349	chr3:19262658-19262691	+	CE	Stimulating	0.981	2.95e-07	5.61553e-05	n/a	n/a	0.0805
Plekha7	ENSMUSG00000045659.19	1	-0.849	0.00102	chr7:115726171-115726276	-	CE	Stimulating	0.979	4.06e-07	6.37282e-05	n/a	n/a	0.264
Idh2	ENSMUSG00000030541.17	1	-0.943	0.000261	chr7:79746920-79746958	-	CE	Stimulating	0.977	6.16e-07	8.05899e-05	n/a	n/a	0.015
Tnpo1	ENSMUSG00000009470.18	1	-0.754	0.00349	chr13:98986616-98986691	-	CE	Repressing	0.974	9.82e-07	0.000118526	n/a	n/a	1
Ripk1	ENSMUSG00000021408.16	1	-0.754	0.00349	chr13:34198531-34198642	+	CE	Stimulating	0.967	2.59e-06	0.000239066	Inhibition	29449584;35858420	0.0545
Bud23	ENSMUSG00000005378.18	1	-0.849	0.00102	chr5:135089927-135090009	-	CE	Repressing	0.958	6.53e-06	0.000391539	n/a	n/a	0.136
Sarnp	ENSMUSG00000078427.4	1	-0.943	0.000261	chr10:128660648-128660700	+	CE	Stimulating	0.955	8.68e-06	0.000469655	n/a	n/a	0.771
Xpo1	ENSMUSG00000020290.15	1	-0.801	0.00191	chr11:23218849-23218912	+	CE	Stimulating	0.945	1.88e-05	0.000843505	n/a	n/a	1
Sypl	ENSMUSG00000020570.16	1	-0.566	0.0285	chr12:33018633-33018642	+	CE	Stimulating	0.94	2.67e-05	0.00116187	n/a	n/a	0.353
Ppp4r3a	ENSMUSG00000041846.16	1	-0.943	0.000261	chr12:101011785-101011940	-	CE	Stimulating	0.935	3.7e-05	0.00118606	n/a	n/a	0.973
Kif1c	ENSMUSG00000020821.18	1	-0.566	0.0285	chr11:70614730-70614751	+	CE	Stimulating	0.931	4.54e-05	0.0012962	n/a	n/a	0.567
Snrpa1	ENSMUSG00000030512.14	1	-0.754	0.00349	chr7:65719867-65719946	+	CE	Repressing	0.93	4.83e-05	0.00135241	n/a	n/a	0.651
Ctns	ENSMUSG00000005949.10	1	-0.754	0.00349	chr11:73079515-73079618	-	CE	Repressing	0.929	5.08e-05	0.00139801	n/a	n/a	0.09
Iqgap1	ENSMUSG00000030536.11	1	-0.896	0.000523	chr7:80379392-80379439	-	CE	Stimulating	0.927	5.59e-05	0.00151131	Inhibition	36912101	0.532
Ccnb2	ENSMUSG00000032218.8	1	-0.754	0.00349	chr9:70318541-70318905	-	CE	Stimulating	0.927	5.71e-05	0.00151976	n/a	n/a	0.04
Stoml2	ENSMUSG00000028455.16	1	-0.471	0.0679	chr4:43030436-43030535	-	CE	Repressing	0.926	5.87e-05	0.00153454	n/a	n/a	0.269
Nup188	ENSMUSG00000052533.15	1	-0.943	0.000261	chr2:30193672-30193763	+	CE	Stimulating	0.923	6.99e-05	0.00166115	n/a	n/a	0.042
Snap23	ENSMUSG00000027287.15	1	-0.849	0.00102	chr2:120421303-120421395	+	CE	Stimulating	0.921	7.83e-05	0.00178082	n/a	n/a	0.818
Srsf9	ENSMUSG00000029538.15	1	-0.896	0.000523	chr5:115469520-115469598	+	CE	Stimulating	0.919	8.46e-05	0.00189594	n/a	n/a	0.924
Gigyf2	ENSMUSG00000048000.16	1	-0.849	0.00102	chr1:87282703-87282880	+	CE	Stimulating	0.919	8.6e-05	0.00190014	n/a	n/a	0.45
Senp1	ENSMUSG00000033075.18	1	-0.849	0.00102	chr15:97974793-97974923	-	CE	Stimulating	0.917	9.48e-05	0.00205764	n/a	n/a	0.999
Klf3	ENSMUSG00000029178.15	1	-0.849	0.00102	chr5:64984147-64984225	+	CE	Stimulating	0.916	9.8e-05	0.00205764	n/a	n/a	0.603
Actn1	ENSMUSG00000015143.16	1	-0.566	0.0285	chr12:80238060-80238143	-	CE	Stimulating	0.916	9.95e-05	0.00205764	n/a	n/a	0.455
Ddx39a	ENSMUSG00000005481.19	1	-0.943	0.000261	chr8:84448482-84448858	+	RI	Stimulating	0.915	0.000101	0.00205764	n/a	n/a	0.053
Eya3	ENSMUSG00000028886.16	1	-0.754	0.00349	chr4:132384889-132384927	+	CE	Stimulating	0.911	0.000121	0.00216243	n/a	n/a	0.361
Ahctf1	ENSMUSG00000026491.14	1	-0.943	0.000261	chr1:179582056-179582189	-	CE	Stimulating	0.902	0.000176	0.00260609	Inhibition	None	0.973
Pkd2	ENSMUSG00000034462.10	1	-0.943	0.000261	chr5:104638510-104638630	+	CE	Repressing	0.902	0.000183	0.00267662	n/a	n/a	0.306
U2af1	ENSMUSG00000061613.14	1	-0.943	0.000261	chr17:31871476-31871542	-	CE	Stimulating	0.901	0.000188	0.0027381	n/a	n/a	0.968
Cwf19l1	ENSMUSG00000025200.8	1	-0.943	0.000261	chr19:44120588-44120603	-	AA	Repressing	0.897	0.000214	0.00302224	n/a	n/a	0.177
Wdr76	ENSMUSG00000027242.15	1	-0.943	0.000261	chr2:121362218-121362936	+	CE	Stimulating	0.897	0.000216	0.00302224	n/a	n/a	0.184
Ppie	ENSMUSG00000028651.13	1	-0.801	0.00191	chr4:123030594-123030664	-	AD	Stimulating	0.894	0.000244	0.00318888	n/a	n/a	0.0605
Tarbp2	ENSMUSG00000023051.12	1	-0.849	0.00102	chr15:102428910-102429012	+	CE	Repressing	0.893	0.000253	0.00324121	Activation	None	0.364
Ugdh	ENSMUSG00000029201.15	1	-0.943	0.000261	chr5:65577687-65579977	-	RI	Stimulating	0.892	0.000256	0.00324433	n/a	n/a	0.162
Dlg1	ENSMUSG00000022770.18	1	-0.943	0.000261	chr16:31666454-31666487	+	CE	Stimulating	0.891	0.000274	0.00336621	n/a	n/a	1
Zmym4	ENSMUSG00000042446.17	1	-0.896	0.000523	chr4:126817362-126817423	-	CE	Repressing	0.881	0.000383	0.00406928	n/a	n/a	0.938
Usp54	ENSMUSG00000034235.18	1	-0.613	0.0176	chr14:20614936-20615131	-	CE	Repressing	0.881	0.000384	0.00406928	n/a	n/a	0.73
P3h1	ENSMUSG00000028641.17	1	-0.754	0.00349	chr4:119096906-119096958	+	CE	Stimulating	0.88	0.000397	0.00406928	n/a	n/a	0.111
Ddx39a	ENSMUSG00000005481.19	1	-0.943	0.000261	chr8:84448095-84448153	+	CE	Stimulating	0.877	0.000431	0.00423043	n/a	n/a	0.383
Hmbs	ENSMUSG00000032126.17	1	-0.943	0.000261	chr9:44252923-44252995	-	CE	Repressing	0.876	0.000443	0.00426048	n/a	n/a	0.126
Pros1	ENSMUSG00000022912.9	1	-0.754	0.00349	chr16:62710730-62710792	+	CE	Stimulating	0.896	0.000531	0.0047077	Inhibition	None	0.0045
Chordc1	ENSMUSG00000001774.9	1	-0.849	0.00102	chr9:18219518-18219580	+	CE	Stimulating	0.866	0.000596	0.00502468	n/a	n/a	0.427
Hnrnpl	ENSMUSG00000015165.17	1	-0.943	0.000261	chr7:28516760-28516829	+	CE	Stimulating	0.864	0.000625	0.00504539	n/a	n/a	0.966
Bms1	ENSMUSG00000030138.9	1	-0.943	0.000261	chr6:118394349-118394539	-	CE	Repressing	0.864	0.000628	0.00504539	n/a	n/a	0.0965
Fat1	ENSMUSG00000070047.15	1	-0.754	0.00349	chr8:45498770-45498822	+	CE	Stimulating	0.86	0.000699	0.0053509	n/a	n/a	0.484
Ubac2	ENSMUSG00000041765.7	1	-0.801	0.00191	chr14:122211021-122211144	+	CE	Repressing	0.855	0.000807	0.00587828	n/a	n/a	0.421
Fbl	ENSMUSG00000046865.8	1	-0.943	0.000261	chr7:27877324-27877403	+	CE	Stimulating	0.853	0.000841	0.00598184	n/a	n/a	0.342
Dis3	ENSMUSG00000033166.12	1	-0.849	0.00102	chr14:99336555-99336622	-	CE	Stimulating	0.853	0.00085	0.00598184	n/a	n/a	0.351
Tmem39a	ENSMUSG00000002845.15	1	-0.943	0.000261	chr16:38405981-38406042	+	CE	Stimulating	0.851	0.000904	0.00619192	n/a	n/a	0.564
Col20a1	ENSMUSG00000016356.19	1	-0.801	0.00191	chr2:180620205-180620234	+	CE	Stimulating	0.847	0.000989	0.00665677	n/a	n/a	0.0675
Zmynd19	ENSMUSG00000026974.12	1	-0.754	0.00349	chr2:24852638-24852822	+	AD	Stimulating	0.846	0.00102	0.00677976	n/a	n/a	0.0455
Flnb	ENSMUSG00000025278.10	1	-0.801	0.00191	chr14:14583650-14583747	-	CE	Stimulating	0.845	0.00105	0.0068576	Inhibition	None	0.421
Supv3l1	ENSMUSG00000020079.16	1	-0.566	0.0285	chr10:62279158-62279173	-	AD	Stimulating	0.843	0.00111	0.00699596	n/a	n/a	0.021
Itprid2	ENSMUSG00000027007.17	1	-0.471	0.0679	chr2:79489014-79489190	+	CE	Stimulating	0.84	0.00118	0.00726263	Inhibition	None	0.141
Malt1	ENSMUSG00000032688.10	1	-0.754	0.00349	chr18:65589828-65589906	+	CE	Stimulating	0.894	0.00138	0.00808078	n/a	n/a	0.2
Rrp15	ENSMUSG00000001305.6	1	-0.943	0.000261	chr1:186469883-186471800	-	RI	Stimulating	0.825	0.00166	0.00895868	n/a	n/a	0.985
Wdr33	ENSMUSG00000024400.17	1	-0.754	0.00349	chr18:31966788-31968436	+	RI	Stimulating	0.824	0.00169	0.00895868	n/a	n/a	1
Fmnl3	ENSMUSG00000023008.19	1	-0.754	0.00349	chr15:99226975-99227057	-	CE	Stimulating	0.824	0.00169	0.00895868	Inhibition	None	0.569
Myo9b	ENSMUSG00000004677.18	1	-0.896	0.000523	chr8:71793404-71793443	+	CE	Repressing	0.823	0.00173	0.00904133	n/a	n/a	0.279
Slc38a6	ENSMUSG00000044712.16	1	-0.801	0.00191	chr12:73340473-73340573	+	CE	Stimulating	0.821	0.00179	0.00925634	Inhibition	None	0.313
Rbm28	ENSMUSG00000029701.16	1	-0.943	0.000261	chr6:29154893-29155025	-	RI	Stimulating	0.821	0.00181	0.0092811	n/a	n/a	0.064
Mre11a	ENSMUSG00000031928.16	1	-0.943	0.000261	chr9:14702026-14702029	+	AD	Repressing	0.82	0.00184	0.00939882	Activation	None	0.0985
Sf1	ENSMUSG00000024949.18	1	-0.943	0.000261	chr19:6418394-6418469	+	CE	Repressing	0.813	0.0021	0.0102883	n/a	n/a	0.999
Ice2	ENSMUSG00000032235.16	1	-0.519	0.0446	chr9:69328943-69329072	+	CE	Repressing	0.807	0.00239	0.0110811	n/a	n/a	0.463
Arhgap17	ENSMUSG00000030766.16	1	-0.754	0.00349	chr7:122913637-122913718	-	CE	Repressing	0.804	0.00253	0.0114255	n/a	n/a	0.76
Hmmr	ENSMUSG00000020330.17	1	-0.849	0.00102	chr11:40612567-40612583	-	AA	Stimulating	0.938	0.00286	0.0123424	n/a	n/a	0.476
Cyfip1	ENSMUSG00000030447.16	1	-0.943	0.000261	chr7:55547573-55547720	+	CE	Stimulating	0.792	0.00315	0.0129483	Inhibition	None	0.359
Mamdc4	ENSMUSG00000026941.17	1	-0.849	0.00102	chr2:25464325-25464461	-	AA	Stimulating	0.791	0.00322	0.0131207	n/a	n/a	0.005
Chek2	ENSMUSG00000029521.8	1	-0.849	0.00102	chr5:111014804-111014919	+	CE	Repressing	0.788	0.00338	0.013549	Activation	None	0.544
Ppp2r5a	ENSMUSG00000026626.12	1	-0.849	0.00102	chr1:191091253-191091265	-	AA	Stimulating	0.785	0.0036	0.0140837	n/a	n/a	0.355
Cyp4f16	ENSMUSG00000048440.17	1	-0.801	0.00191	chr17:32759245-32759389	+	CE	Repressing	0.782	0.00375	0.0144769	n/a	n/a	0.014
Ppp4r3b	ENSMUSG00000020463.16	1	-0.849	0.00102	chr11:29160902-29161004	+	CE	Stimulating	0.781	0.00382	0.0145127	n/a	n/a	0.49
Traip	ENSMUSG00000032586.10	1	-0.943	0.000261	chr9:107823278-107823317	+	AA	Stimulating	0.773	0.00437	0.0158498	n/a	n/a	0.483
Ddx41	ENSMUSG00000021494.10	1	-0.754	0.00349	chr13:55683359-55683371	-	AD	Stimulating	0.763	0.00516	0.0173352	n/a	n/a	0.391
Pnisr	ENSMUSG00000028248.16	1	-0.896	0.000523	chr4:21860820-21860877	+	AA	Repressing	0.762	0.00522	0.0174009	n/a	n/a	0.887
Lima1	ENSMUSG00000023022.15	1	-0.754	0.00349	chr15:99685206-99685264	-	CE	Stimulating	0.76	0.00537	0.0177398	n/a	n/a	0.442
Mutyh	ENSMUSG00000028687.18	1	-0.849	0.00102	chr4:116673159-116673232	+	CE	Repressing	0.789	0.0057	0.0185272	Activation	None	0.148
Fubp3	ENSMUSG00000026843.16	1	-0.943	0.000261	chr2:31502115-31502247	+	CE	Stimulating	0.751	0.00611	0.019253	n/a	n/a	0.333
Ddx31	ENSMUSG00000026806.16	1	-0.613	0.0176	chr2:28736775-28736883	+	CE	Stimulating	0.749	0.0063	0.0195875	n/a	n/a	0.0035
Nfyc	ENSMUSG00000032897.18	1	-0.943	0.000261	chr4:120625290-120625411	-	CE	Stimulating	0.748	0.00642	0.0197661	n/a	n/a	0.104
Eif2s3y	ENSMUSG00000069049.12	1	-0.801	0.00191	chrY:1013379-1013473	+	CE	Repressing	0.748	0.00645	0.0197661	n/a	n/a	0.227
Cbx1	ENSMUSG00000018666.14	1	-0.754	0.00349	chr11:96693649-96693824	+	AD	Stimulating	0.747	0.00651	0.0197661	n/a	n/a	0.41
Glis3	ENSMUSG00000052942.14	1	-0.943	0.000261	chr19:28332036-28332159	-	CE	Stimulating	0.818	0.00654	0.0197664	Inhibition	None	0.538
Brca2	ENSMUSG00000041147.11	1	-0.849	0.00102	chr5:150465659-150466922	+	AD	Repressing	0.747	0.00655	0.0197664	n/a	n/a	0.149
Pum2	ENSMUSG00000020594.15	1	-0.754	0.00349	chr12:8749064-8749188	+	CE	Stimulating	0.745	0.00666	0.0198471	Inhibition	None	0.879
Rps19	ENSMUSG00000040952.17	1	-0.754	0.00349	chr7:24585532-24585612	+	CE	Stimulating	0.741	0.00712	0.0206197	n/a	n/a	0.0075
Xpo1	ENSMUSG00000020290.15	1	-0.801	0.00191	chr11:23218623-23218690	+	CE	Stimulating	0.739	0.00729	0.020954	n/a	n/a	1
Tarbp1	ENSMUSG00000090290.3	1	-0.943	0.000261	chr8:127157273-127157367	-	CE	Stimulating	0.736	0.00764	0.0214638	n/a	n/a	0.435
Pikfyve	ENSMUSG00000025949.17	1	-0.707	0.00617	chr1:65293392-65293471	+	CE	Stimulating	0.736	0.00766	0.0214638	n/a	n/a	0
Cnot2	ENSMUSG00000020166.16	1	-0.896	0.000523	chr10:116373126-116373183	-	CE	Stimulating	0.732	0.00804	0.0220535	n/a	n/a	0.789
Ddx46	ENSMUSG00000021500.18	1	-0.943	0.000261	chr13:55808166-55808282	+	CE	Stimulating	0.73	0.00831	0.0224361	n/a	n/a	0.825
Xpo6	ENSMUSG00000000131.16	1	-0.849	0.00102	chr7:125748676-125748709	-	CE	Stimulating	0.729	0.00843	0.0226107	n/a	n/a	0.551
Rps15	ENSMUSG00000063457.15	1	-0.754	0.00349	chr10:80128318-80128451	+	AD	Stimulating	0.728	0.00846	0.0226614	n/a	n/a	0.235
Ripk2	ENSMUSG00000041135.16	1	-0.377	0.144	chr4:16131523-16131646	-	CE	Stimulating	0.725	0.00883	0.0231972	n/a	n/a	0.235
Tex9	ENSMUSG00000090626.10	1	-0.801	0.00191	chr9:72389729-72389811	-	CE	Repressing	0.724	0.00894	0.0234673	n/a	n/a	0.078
Aggf1	ENSMUSG00000021681.9	1	-0.943	0.000261	chr13:95503051-95503217	-	CE	Stimulating	0.723	0.00902	0.0236259	n/a	n/a	0.0025
Ipo8	ENSMUSG00000040029.16	1	-0.754	0.00349	chr6:148691359-148691420	-	AA	Repressing	0.719	0.00958	0.0244261	n/a	n/a	0.093
Trpm7	ENSMUSG00000027365.15	1	-0.943	0.000261	chr2:126642209-126642257	-	CE	Stimulating	0.718	0.00969	0.0245251	n/a	n/a	0.079
Tubgcp2	ENSMUSG00000025474.10	1	-0.613	0.0176	chr7:139588008-139588074	-	AA	Stimulating	0.712	0.0105	0.025792	n/a	n/a	0.099
Slc38a6	ENSMUSG00000044712.16	1	-0.801	0.00191	chr12:73386648-73386777	+	CE	Stimulating	0.711	0.0106	0.0261127	Inhibition	None	0.057
Hdgf	ENSMUSG00000004897.17	1	-0.471	0.0679	chr3:87821148-87821217	+	CE	Stimulating	0.71	0.0107	0.026169	n/a	n/a	0.954
Mysm1	ENSMUSG00000062627.10	1	-0.943	0.000261	chr4:94849940-94850070	-	CE	Repressing	0.709	0.0108	0.0264267	n/a	n/a	0.727
Foxred2	ENSMUSG00000016552.14	1	-0.566	0.0285	chr15:77829950-77830076	-	AA	Stimulating	0.708	0.0109	0.0265165	n/a	n/a	0.001
Fmr1	ENSMUSG00000000838.18	1	-0.613	0.0176	chrX:67754190-67754385	+	CE	Repressing	0.705	0.0114	0.0273388	n/a	n/a	0.994
Prpf4b	ENSMUSG00000021413.10	1	-0.801	0.00191	chr13:35086115-35086612	+	RI	Repressing	0.701	0.0119	0.0280244	n/a	n/a	1
2700097O09Rik	ENSMUSG00000062198.6	1	-0.943	0.000261	chr12:55106160-55106241	-	AD	Stimulating	0.699	0.0122	0.0285245	n/a	n/a	0.197
Phf20	ENSMUSG00000038116.17	1	-0.566	0.0285	chr2:156106201-156106280	+	CE	Repressing	0.699	0.0122	0.0285332	n/a	n/a	0.773
Myo19	ENSMUSG00000020527.15	1	-0.943	0.000261	chr11:84797580-84797697	+	CE	Stimulating	0.696	0.0127	0.0291287	n/a	n/a	0.187
Lipo3	ENSMUSG00000024766.16	1	-0.849	0.00102	chr19:33556762-33556898	-	CE	Repressing	0.73	0.0128	0.0291287	n/a	n/a	0.054
Jmjd6	ENSMUSG00000056962.12	1	-0.943	0.000261	chr11:116730664-116730752	-	CE	Stimulating	0.693	0.0131	0.0294916	n/a	n/a	0.868
Rrp1b	ENSMUSG00000058392.14	1	-0.849	0.00102	chr17:32264986-32265203	+	AD	Stimulating	0.692	0.0134	0.0299397	n/a	n/a	0.0105
Nol9	ENSMUSG00000028948.17	1	-0.849	0.00102	chr4:152130405-152130492	+	CE	Repressing	0.691	0.0134	0.0299452	n/a	n/a	0.0965
Tulp3	ENSMUSG00000001521.13	1	-0.66	0.0106	chr6:128302387-128302483	-	CE	Stimulating	0.69	0.0135	0.0301043	n/a	n/a	0.0055
Cdk7	ENSMUSG00000069089.9	1	-0.849	0.00102	chr13:100857094-100857095	-	AD	Repressing	0.69	0.0136	0.0301361	n/a	n/a	0.0615
Rps4x	ENSMUSG00000031320.10	1	-0.754	0.00349	chrX:101232509-101232903	-	AD	Stimulating	0.687	0.0141	0.0307691	n/a	n/a	0.0135
Rnf169	ENSMUSG00000058761.6	1	-0.943	0.000261	chr7:99628951-99629178	-	AD	Stimulating	0.717	0.0148	0.0317416	n/a	n/a	0.226
Ranbp17	ENSMUSG00000040594.20	1	-0.801	0.00191	chr11:33354082-33354199	-	CE	Stimulating	0.68	0.0153	0.0324227	n/a	n/a	0.696
Cwc27	ENSMUSG00000021715.13	1	-0.943	0.000261	chr13:104771172-104771299	-	CE	Stimulating	0.678	0.0156	0.032815	n/a	n/a	0.557
Prpf40a	ENSMUSG00000061136.17	1	-0.849	0.00102	chr2:53078460-53078539	-	CE	Stimulating	0.676	0.016	0.033477	n/a	n/a	0.938
Rbm25	ENSMUSG00000010608.16	1	-0.943	0.000261	chr12:83698420-83698524	+	CE	Stimulating	0.675	0.0162	0.0337239	n/a	n/a	0.646
Eif2b3	ENSMUSG00000028683.15	1	-0.754	0.00349	chr4:116909921-116910032	+	CE	Repressing	0.671	0.0168	0.0347659	n/a	n/a	0.643
Kat14	ENSMUSG00000027425.19	1	-0.943	0.000261	chr2:144235224-144235640	+	CE	Repressing	0.67	0.017	0.0349907	n/a	n/a	0.083
Zw10	ENSMUSG00000032264.10	1	-0.943	0.000261	chr9:48972515-48972530	+	AD	Stimulating	0.669	0.0172	0.0352984	n/a	n/a	0.178
Dffb	ENSMUSG00000029027.10	1	-0.801	0.00191	chr4:154057065-154057135	-	CE	Stimulating	0.668	0.0174	0.0354455	n/a	n/a	0.0095
Prpf38b	ENSMUSG00000027881.15	1	-0.896	0.000523	chr3:108817659-108817711	-	CE	Stimulating	0.665	0.018	0.0363974	n/a	n/a	0.91
Pfas	ENSMUSG00000020899.17	1	-0.943	0.000261	chr11:68894018-68894037	-	CE	Stimulating	0.661	0.0188	0.0374242	n/a	n/a	0
Cep57	ENSMUSG00000031922.13	1	-0.943	0.000261	chr9:13730315-13730334	-	AA	Repressing	0.658	0.0193	0.0379614	n/a	n/a	0.096
Cep250	ENSMUSG00000038241.17	1	-0.519	0.0446	chr2:155806833-155806908	+	AA	Stimulating	0.654	0.02	0.0389237	n/a	n/a	0.049
E2f7	ENSMUSG00000020185.17	1	-0.754	0.00349	chr10:110602000-110602023	+	CE	Stimulating	0.727	0.0205	0.0392232	n/a	n/a	0.464
Polh	ENSMUSG00000023953.10	1	-0.849	0.00102	chr17:46493611-46493734	-	CE	Repressing	0.652	0.0206	0.0393166	n/a	n/a	0.174
Exosc5	ENSMUSG00000061286.8	1	-0.566	0.0285	chr7:25363673-25363751	+	AA	Stimulating	0.649	0.0212	0.0402413	n/a	n/a	0.002
Tbc1d31	ENSMUSG00000022364.15	1	-0.66	0.0106	chr15:57783327-57783442	+	CE	Repressing	0.646	0.0218	0.0410331	n/a	n/a	0.146
Akap8	ENSMUSG00000024045.7	1	-0.943	0.000261	chr17:32532079-32532236	-	CE	Stimulating	0.644	0.0222	0.0414248	n/a	n/a	0.49
Ercc3	ENSMUSG00000024382.14	1	-0.801	0.00191	chr18:32378678-32378804	+	RI	Stimulating	0.641	0.0228	0.0419879	n/a	n/a	0.088
Thg1l	ENSMUSG00000011254.17	1	-0.849	0.00102	chr11:45843728-45843731	-	AA	Repressing	0.638	0.0237	0.04245	n/a	n/a	0.292
Tyms	ENSMUSG00000025747.13	1	-0.943	0.000261	chr5:30276225-30276307	-	CE	Stimulating	0.705	0.0255	0.0446734	n/a	n/a	0
Rbm25	ENSMUSG00000010608.16	1	-0.943	0.000261	chr12:83707981-83708042	+	CE	Stimulating	0.627	0.0263	0.0455292	n/a	n/a	0.996
Mad1l1	ENSMUSG00000029554.16	1	-0.566	0.0285	chr5:140091270-140091360	-	CE	Repressing	0.624	0.0268	0.0461917	n/a	n/a	0.0355
Usp7	ENSMUSG00000022710.18	1	-0.943	0.000261	chr16:8533609-8533783	-	CE	Stimulating	0.62	0.0278	0.0468007	n/a	n/a	0.896
Nemp1	ENSMUSG00000040195.12	1	-0.754	0.00349	chr10:127525168-127525313	+	AD	Repressing	0.617	0.0287	0.0475227	n/a	n/a	0.359
Eprs	ENSMUSG00000026615.15	1	-0.754	0.00349	chr1:185110972-185111098	+	CE	Repressing	0.614	0.0294	0.0482575	n/a	n/a	0.642
Cnot1	ENSMUSG00000036550.17	1	-0.943	0.000261	chr8:96483586-96483675	-	CE	Stimulating	0.614	0.0295	0.0483041	n/a	n/a	0.759
Hnrnpdl	ENSMUSG00000029328.16	1	-0.896	0.000523	chr5:100183494-100183598	-	CE	Stimulating	0.609	0.0307	0.0495438	n/a	n/a	1
Cpsf1	ENSMUSG00000034022.9	1	-0.943	0.000261	chr15:76486788-76486848	-	AA	Repressing	0.609	0.0308	0.0496456	n/a	n/a	0.32
Rbm10	ENSMUSG00000031060.17	1	-0.896	0.000523	chrX:20507422-20507495	+	CE	Repressing	0.608	0.0312	0.0497748	n/a	n/a	0.997
Sltm	ENSMUSG00000032212.11	1	-0.754	0.00349	chr9:70491214-70491394	+	CE	Repressing	0.6	0.0332	0.0515914	n/a	n/a	0.945
Wdr4	ENSMUSG00000024037.14	1	-0.566	0.0285	chr17:31728743-31728794	-	AD	Repressing	0.599	0.0335	0.0518081	n/a	n/a	0.103
Herc4	ENSMUSG00000020064.10	1	-0.849	0.00102	chr10:63099805-63099809	+	AA	Repressing	0.599	0.0336	0.0518081	n/a	n/a	0.311
Pds5a	ENSMUSG00000029202.13	1	-0.566	0.0285	chr5:65821199-65821296	-	CE	Repressing	0.595	0.0347	0.0528408	n/a	n/a	0.284
8030462N17Rik	ENSMUSG00000047466.11	1	-0.754	0.00349	chr18:77761114-77761595	-	AD	Stimulating	0.586	0.0374	0.0551929	n/a	n/a	0.295
Cnot9	ENSMUSG00000026174.10	1	-0.801	0.00191	chr1:74562663-74562772	+	CE	Repressing	0.582	0.0387	0.0560968	n/a	n/a	0.269
Tipin	ENSMUSG00000032397.8	1	-0.896	0.000523	chr9:64201605-64201668	+	CE	Repressing	0.581	0.0391	0.056146	n/a	n/a	0.175
Zcchc8	ENSMUSG00000029427.12	1	-0.943	0.000261	chr5:123847445-123847548	-	CE	Repressing	0.581	0.0392	0.0561743	n/a	n/a	0.848
Tubgcp6	ENSMUSG00000051786.16	1	-0.896	0.000523	chr15:89011353-89011421	-	CE	Repressing	0.58	0.0393	0.0561743	n/a	n/a	0.0645
Sypl	ENSMUSG00000020570.16	1	-0.566	0.0285	chr12:33019180-33019260	+	CE	Stimulating	0.58	0.0393	0.0561743	n/a	n/a	0.019
Cep44	ENSMUSG00000038215.16	1	-0.943	0.000261	chr8:56994069-56994140	-	AA	Stimulating	0.579	0.0398	0.0564728	n/a	n/a	0.0235
Pdia5	ENSMUSG00000022844.9	1	-0.754	0.00349	chr16:35243236-35243372	-	CE	Repressing	0.573	0.0417	0.057499	n/a	n/a	0.338
Ints8	ENSMUSG00000040738.11	1	-0.754	0.00349	chr4:11212792-11212931	-	CE	Stimulating	0.57	0.0426	0.0581408	n/a	n/a	0.102
Prim1	ENSMUSG00000025395.15	1	-0.943	0.000261	chr10:127851833-127851990	+	CE	Repressing	0.569	0.0431	0.0584453	n/a	n/a	0.144
Rif1	ENSMUSG00000036202.17	1	-0.943	0.000261	chr2:51983578-51984600	+	RI	Stimulating	0.567	0.0437	0.0586937	n/a	n/a	0.03
Huwe1	ENSMUSG00000025261.19	1	-0.943	0.000261	chrX:150619218-150619325	+	CE	Stimulating	0.563	0.0451	0.0600318	n/a	n/a	0.35
Tubgcp2	ENSMUSG00000025474.10	1	-0.613	0.0176	chr7:139609740-139609899	-	CE	Repressing	0.56	0.0463	0.0608513	n/a	n/a	0.051
Eri2	ENSMUSG00000030929.18	1	-0.754	0.00349	chr7:119386627-119386708	-	CE	Repressing	0.558	0.0468	0.0610953	n/a	n/a	0.235
Hormad2	ENSMUSG00000020419.12	1	-0.754	0.00349	chr11:4351445-4351621	-	CE	Stimulating	0.738	0.0469	0.0611881	n/a	n/a	0.089
Ubqln4	ENSMUSG00000008604.12	1	-0.707	0.00617	chr3:88470415-88470640	+	CE	Repressing	0.556	0.0476	0.0616942	n/a	n/a	0.774
Fam76b	ENSMUSG00000037808.14	1	-0.849	0.00102	chr9:13742930-13743063	+	CE	Stimulating	0.555	0.0478	0.0618661	n/a	n/a	0.196
Adamts14	ENSMUSG00000059901.13	1	-0.66	0.0106	chr10:61047434-61047447	-	AA	Repressing	0.623	0.0495	0.0635643	n/a	n/a	0.025
Ddx11	ENSMUSG00000035842.11	1	-0.943	0.000261	chr17:66456095-66456207	+	RI	Stimulating	0.582	0.0499	0.0637762	n/a	n/a	0.03
Suv39h2	ENSMUSG00000026646.17	2	-0.754	0.00349	chr2:3473539-3473684	-	CE	Repressing	0.959	5.7e-06	0.000372546	n/a	n/a	0.861
Cntrl	ENSMUSG00000057110.16	2	-0.754	0.00349	chr2:35014206-35014239	+	CE	Stimulating	0.938	3.08e-05	0.00116453	n/a	n/a	0.512
Eefsec	ENSMUSG00000033216.10	2	-0.613	0.0176	chr6:88353186-88353393	-	CE	Repressing	0.933	3.97e-05	0.00119727	n/a	n/a	0.0845
Casp2	ENSMUSG00000029863.14	2	-0.754	0.00349	chr6:42253804-42253864	+	CE	Stimulating	0.905	0.000159	0.00248858	Inhibition	None	0.812
Trir	ENSMUSG00000041203.10	2	-0.707	0.00617	chr8:85756052-85756167	+	AA	Stimulating	0.885	0.000338	0.00384637	n/a	n/a	0.463
Tlk1	ENSMUSG00000041997.17	2	-0.566	0.0285	chr2:70599206-70599274	-	CE	Stimulating	0.879	0.000402	0.00409405	n/a	n/a	0.788
Cald1	ENSMUSG00000029761.17	2	-0.471	0.0679	chr6:34746465-34746597	+	CE	Stimulating	0.859	0.00072	0.0054575	Inhibition	None	0.572
Itpr1	ENSMUSG00000030102.12	2	-0.471	0.0679	chr6:108393138-108393175	+	CE	Stimulating	0.855	0.000813	0.00587828	n/a	n/a	0.875
Hira	ENSMUSG00000022702.17	2	-0.754	0.00349	chr16:18743087-18743193	+	CE	Stimulating	0.82	0.00185	0.00940018	n/a	n/a	0.007
Actn4	ENSMUSG00000054808.16	2	-0.566	0.0285	chr7:28609328-28609413	-	CE	Stimulating	0.809	0.00229	0.0108559	n/a	n/a	0.417
Usp40	ENSMUSG00000005501.15	2	-0.424	0.1	chr1:87901799-87901856	-	CE	Repressing	0.805	0.00246	0.0113588	n/a	n/a	0.426
Dnajc24	ENSMUSG00000027166.15	2	-0.754	0.00349	chr2:105811327-105811465	-	CE	Repressing	0.802	0.00264	0.0116209	n/a	n/a	0.226
Stxbp3	ENSMUSG00000027882.19	2	-0.754	0.00349	chr3:108717193-108717317	-	CE	Repressing	0.796	0.00294	0.0125888	n/a	n/a	0.294
Usp40	ENSMUSG00000005501.15	2	-0.424	0.1	chr1:87881734-87881773	-	CE	Stimulating	0.788	0.00339	0.013549	n/a	n/a	0.4
Ctnnal1	ENSMUSG00000038816.15	2	-0.849	0.00102	chr4:56838005-56838047	-	CE	Stimulating	0.768	0.00472	0.0167007	n/a	n/a	0.574
Hps1	ENSMUSG00000025188.16	2	-0.33	0.201	chr19:42746104-42746231	-	AD	Stimulating	0.748	0.00645	0.0197661	Inhibition	25375251	0.0015
Dcaf17	ENSMUSG00000041966.19	2	-0.754	0.00349	chr2:70908818-70908923	+	CE	Repressing	0.746	0.00662	0.0198471	n/a	n/a	0.778
Tpcn1	ENSMUSG00000032741.10	2	-0.471	0.0679	chr5:120680255-120680286	-	CE	Stimulating	0.742	0.00705	0.0205492	n/a	n/a	0.36
Mrgbp	ENSMUSG00000027569.16	2	-0.66	0.0106	chr2:180226487-180226589	+	AA	Stimulating	0.718	0.00971	0.0245251	n/a	n/a	0.0175
2810408A11Rik	ENSMUSG00000018570.18	2	-0.377	0.144	chr11:69790637-69790752	-	AA	Stimulating	0.74	0.0114	0.0272958	n/a	n/a	0.001
Anapc1	ENSMUSG00000014355.11	2	-0.754	0.00349	chr2:128477925-128478031	-	CE	Stimulating	0.701	0.012	0.0281017	n/a	n/a	0.0065
Bub3	ENSMUSG00000066979.7	2	-0.801	0.00191	chr7:131165362-131165434	+	CE	Stimulating	0.698	0.0125	0.0287651	n/a	n/a	0.0165
Hif3a	ENSMUSG00000004328.16	2	-0.519	0.0446	chr7:16787683-16787738	-	CE	Stimulating	0.782	0.019	0.0376813	n/a	n/a	0.0815
Cdk5rap2	ENSMUSG00000039298.17	2	-0.424	0.1	chr4:70218803-70218912	-	CE	Repressing	0.656	0.0197	0.0384669	n/a	n/a	0.0765
Hpf1	ENSMUSG00000038005.16	2	-0.613	0.0176	chr8:61348495-61348684	+	CE	Repressing	0.653	0.0203	0.0391727	n/a	n/a	0.251
Poglut2	ENSMUSG00000026047.14	2	-0.754	0.00349	chr1:44152116-44152162	-	AD	Stimulating	0.645	0.0221	0.0413412	n/a	n/a	0.705
Notch2	ENSMUSG00000027878.12	2	-0.566	0.0285	chr3:98043148-98043458	+	AD	Stimulating	0.628	0.0259	0.0450381	n/a	n/a	0.069
Clns1a	ENSMUSG00000025439.6	2	-0.66	0.0106	chr7:97354796-97354932	+	CE	Repressing	0.609	0.0308	0.0496456	n/a	n/a	0.306
Mical1	ENSMUSG00000019823.18	2	-0.566	0.0285	chr10:41354424-41354631	+	CE	Repressing	0.608	0.0311	0.0497748	Activation	None	0.114
Cemip2	ENSMUSG00000024754.14	2	-0.566	0.0285	chr19:21820050-21820153	+	CE	Stimulating	0.584	0.0381	0.0556682	Inhibition	None	0.434
Marchf5	ENSMUSG00000023307.15	2	-0.707	0.00617	chr19:37194582-37194712	+	CE	Repressing	0.576	0.0408	0.0570963	n/a	n/a	0.414
Caprin1	ENSMUSG00000027184.15	2	-0.566	0.0285	chr2:103618483-103618548	-	CE	Stimulating	0.561	0.0459	0.0607559	n/a	n/a	0.0285
Macroh2a1	ENSMUSG00000015937.16	3	-0.801	0.00191	chr13:56236065-56236155	-	CE	Stimulating	0.829	0.0015	0.00839785	n/a	n/a	1
Iws1	ENSMUSG00000024384.5	3	-0.896	0.000523	chr18:32219477-32220122	+	RI	Stimulating	0.75	0.00625	0.0195333	n/a	n/a	0.072
Rnf149	ENSMUSG00000048234.14	3	-0.566	0.0285	chr1:39597396-39597492	-	CE	Repressing	0.656	0.0197	0.038567	n/a	n/a	0.621
Kdm5a	ENSMUSG00000030180.16	3	-0.471	0.0679	chr6:120376019-120376043	+	AD	Stimulating	0.646	0.0218	0.0410331	n/a	n/a	0.223
Polq	ENSMUSG00000034206.16	3	-0.754	0.00349	chr16:36836675-36836770	+	CE	Stimulating	0.636	0.0241	0.0428396	n/a	n/a	0.526
Zfp532	ENSMUSG00000042439.14	3	-0.471	0.0679	chr18:65784631-65784793	+	CE	Repressing	0.628	0.0258	0.0450149	n/a	n/a	0.291
Rnpepl1	ENSMUSG00000026269.15	3	-0.471	0.0679	chr1:92844669-92844868	+	RI	Stimulating	0.585	0.0378	0.0555563	n/a	n/a	0.031
Ppp4r1	ENSMUSG00000061950.18	4	-0.471	0.0679	chr17:66136370-66136374	+	AA	Repressing	0.736	0.00765	0.0214638	n/a	n/a	0.336
Cep63	ENSMUSG00000032534.19	4	-0.566	0.0285	chr9:102500755-102500792	-	CE	Repressing	0.653	0.0204	0.0391944	n/a	n/a	0.323
Clock	ENSMUSG00000029238.12	4	-0.33	0.201	chr5:76402289-76402310	-	AA	Repressing	0.622	0.0273	0.0466194	n/a	n/a	0.279
Macf1	ENSMUSG00000028649.22	4	-0.236	0.361	chr4:123394546-123395956	-	AD	Stimulating	0.577	0.0404	0.0568659	n/a	n/a	0.883
Mov10	ENSMUSG00000002227.16	5	0.189	0.465	chr3:104725438-104725472	-	AA	Stimulating	0.934	3.8e-05	0.00119181	n/a	n/a	0.479
Usp16	ENSMUSG00000025616.15	5	-0.566	0.0285	chr16:87258853-87259028	+	CE	Repressing	0.911	0.000125	0.00216243	n/a	n/a	0.164
Nsun5	ENSMUSG00000000916.16	5	-0.754	0.00349	chr5:135403920-135403959	+	AD	Repressing	0.883	0.000353	0.0039603	n/a	n/a	0.136
Rock2	ENSMUSG00000020580.11	5	-0.471	0.0679	chr12:16985152-16985319	+	CE	Stimulating	0.867	0.000585	0.00496003	n/a	n/a	0.274
Tmod3	ENSMUSG00000058587.10	5	-0.377	0.144	chr9:75409705-75409776	-	CE	Stimulating	0.83	0.00148	0.00831576	Inhibition	None	0.158
Dhtkd1	ENSMUSG00000025815.14	5	-0.754	0.00349	chr2:5927784-5927831	-	CE	Stimulating	0.807	0.00237	0.0110154	Inhibition	None	0.076
Fam118a	ENSMUSG00000022434.9	5	-0.236	0.361	chr15:84944290-84944390	+	CE	Stimulating	0.768	0.00474	0.0167118	n/a	n/a	0.182
Mok	ENSMUSG00000056458.17	5	-0.0943	0.715	chr12:110792876-110792946	-	CE	Repressing	0.768	0.00474	0.0167118	n/a	n/a	0.217
Spint2	ENSMUSG00000074227.13	5	-0.754	0.00349	chr7:28959482-28959554	-	CE	Stimulating	0.767	0.00478	0.0167356	n/a	n/a	0.132
Cpped1	ENSMUSG00000065979.13	5	-0.283	0.273	chr16:11703437-11703609	-	CE	Stimulating	0.752	0.00604	0.0191126	n/a	n/a	0.043
Dnajc13	ENSMUSG00000032560.15	5	-0.283	0.273	chr9:104030467-104030575	-	CE	Stimulating	0.734	0.00786	0.021854	Inhibition	None	0.677
Crtc2	ENSMUSG00000027936.19	5	0.236	0.361	chr3:90170221-90170287	+	CE	Stimulating	0.729	0.00842	0.0226107	n/a	n/a	0.266
Cnnm3	ENSMUSG00000001138.14	5	-0.613	0.0176	chr1:36563115-36563213	+	CE	Stimulating	0.727	0.00862	0.0228555	Inhibition	None	0.078
Rtel1	ENSMUSG00000038685.19	5	-0.707	0.00617	chr2:180980028-180980147	+	CE	Stimulating	0.718	0.00969	0.0245251	Inhibition	None	0.061
Alkbh2	ENSMUSG00000044339.13	5	-0.424	0.1	chr5:114263921-114264168	-	CE	Stimulating	0.715	0.0101	0.0253408	n/a	n/a	0.0345
Clk1	ENSMUSG00000026034.18	5	-0.613	0.0176	chr1:58459280-58459370	-	CE	Repressing	0.706	0.0112	0.0270351	n/a	n/a	0.991
Thumpd2	ENSMUSG00000024246.10	5	-0.801	0.00191	chr17:81371346-81371469	-	CE	Stimulating	0.821	0.0117	0.0279186	n/a	n/a	0.137
Clpx	ENSMUSG00000015357.11	5	-0.141	0.584	chr9:65226034-65226099	+	AD	Stimulating	0.702	0.0119	0.0280244	n/a	n/a	0.522
Washc2	ENSMUSG00000024104.12	5	-0.0471	0.855	chr6:116231180-116231373	+	RI	Stimulating	0.702	0.0119	0.0280244	n/a	n/a	0.021
Slf2	ENSMUSG00000036097.9	5	-0.66	0.0106	chr19:44931360-44931378	+	CE	Stimulating	0.698	0.0123	0.0286397	n/a	n/a	0.952
Qrsl1	ENSMUSG00000019863.8	5	0.236	0.361	chr10:43757469-43757512	-	AD	Repressing	0.696	0.0127	0.0291287	n/a	n/a	0.0765
Ddx49	ENSMUSG00000057788.14	5	-0.707	0.00617	chr8:70747412-70747485	-	AA	Stimulating	0.687	0.0142	0.0308291	n/a	n/a	0.0045
Dhx16	ENSMUSG00000024422.15	5	-0.471	0.0679	chr17:36196570-36196597	+	AD	Repressing	0.684	0.0145	0.0314463	n/a	n/a	0.144
Mat2a	ENSMUSG00000053907.11	5	-0.943	0.000261	chr6:72411642-72411722	-	CE	Stimulating	0.681	0.0151	0.0323308	n/a	n/a	0.512
Atrx	ENSMUSG00000031229.17	5	-0.943	0.000261	chrX:104943487-104943599	-	CE	Repressing	0.677	0.0158	0.0331282	n/a	n/a	0.174
Ppil4	ENSMUSG00000015757.11	5	-0.66	0.0106	chr10:7677825-7677970	+	CE	Stimulating	0.672	0.0167	0.0345596	n/a	n/a	0.182
Kdm2a	ENSMUSG00000054611.18	5	-0.519	0.0446	chr19:4400334-4400358	-	AA	Repressing	0.655	0.02	0.0388732	n/a	n/a	0.408
Necap2	ENSMUSG00000028923.15	5	-0.613	0.0176	chr4:140798892-140799006	-	CE	Stimulating	0.649	0.0212	0.0402413	Inhibition	None	0.432
Ppil2	ENSMUSG00000022771.18	5	-0.0471	0.855	chr16:16910549-16910655	-	CE	Repressing	0.64	0.023	0.042176	n/a	n/a	0.0315
Mtpap	ENSMUSG00000024234.8	5	-0.283	0.273	chr18:4380654-4380672	+	AA	Repressing	0.64	0.0232	0.042176	n/a	n/a	0.015
Zfc3h1	ENSMUSG00000034163.11	5	-0.849	0.00102	chr10:115264867-115266557	+	RI	Stimulating	0.633	0.0248	0.0438234	n/a	n/a	0.526
Usp24	ENSMUSG00000028514.16	5	-0.377	0.144	chr4:106221526-106221589	+	CE	Stimulating	0.627	0.0261	0.0452739	n/a	n/a	0.946
Mto1	ENSMUSG00000032342.14	5	-0.0943	0.715	chr9:78360046-78360335	+	CE	Repressing	0.602	0.0328	0.0512438	n/a	n/a	0.0665
Hspbap1	ENSMUSG00000022849.6	5	-0.943	0.000261	chr16:35634700-35634779	+	CE	Stimulating	0.596	0.0346	0.0527557	n/a	n/a	0.022
Nudcd1	ENSMUSG00000038736.11	5	-0.377	0.144	chr15:44244898-44245137	-	CE	Stimulating	0.591	0.036	0.0542118	n/a	n/a	0.0345
Thumpd2	ENSMUSG00000024246.10	5	-0.801	0.00191	chr17:81347861-81347974	-	CE	Stimulating	0.588	0.0369	0.0550224	n/a	n/a	0.264
Mocs1	ENSMUSG00000064120.15	5	-0.424	0.1	chr17:49756722-49756776	+	AA	Stimulating	0.586	0.0374	0.0551929	n/a	n/a	0.267
Acads	ENSMUSG00000029545.14	5	-0.377	0.144	chr5:115250936-115250999	-	AA	Stimulating	0.58	0.0393	0.0561743	n/a	n/a	0.378
Dhx37	ENSMUSG00000029480.14	5	-0.801	0.00191	chr5:125501244-125501424	-	CE	Stimulating	0.579	0.0398	0.0564743	n/a	n/a	0
Dedd2	ENSMUSG00000054499.10	5	-0.471	0.0679	chr7:24905233-24905314	-	CE	Stimulating	0.579	0.0398	0.0564728	n/a	n/a	0.419
Gm14406	ENSMUSG00000078865.9	5	-0.0471	0.855	chr2:177266762-177266816	-	CE	Stimulating	0.651	0.0403	0.0568571	n/a	n/a	0
Cc2d1b	ENSMUSG00000028582.15	5	-0.377	0.144	chr4:108482531-108482604	+	AA	Stimulating	0.573	0.0417	0.057499	n/a	n/a	0.323
Clcn2	ENSMUSG00000022843.18	5	0	1	chr16:20530887-20530932	-	AA	Repressing	0.569	0.0431	0.0584453	n/a	n/a	0.428
Ercc2	ENSMUSG00000030400.18	5	-0.613	0.0176	chr7:19127358-19127430	+	CE	Repressing	0.562	0.0455	0.0604134	n/a	n/a	0.138
Gm14444	ENSMUSG00000078906.10	5	-0.943	0.000261	chr2:174855221-174855275	+	CE	Stimulating	0.632	0.0463	0.0608513	n/a	n/a	0
Hykk	ENSMUSG00000035878.14	6	-0.471	0.0679	chr9:54837979-54838112	+	CE	Stimulating	0.872	0.00108	0.00689706	n/a	n/a	0.041
Bak1	ENSMUSG00000057789.15	6	-0.377	0.144	chr17:27240637-27240656	-	CE	Stimulating	0.841	0.00114	0.00710533	n/a	n/a	0.319
Aifm1	ENSMUSG00000036932.15	6	-0.519	0.0446	chrX:47592460-47592590	-	CE	Stimulating	0.836	0.0013	0.00775898	n/a	n/a	0.927
Fam120a	ENSMUSG00000038014.8	6	-0.424	0.1	chr13:49049798-49049852	-	CE	Stimulating	0.799	0.00279	0.0121939	n/a	n/a	0.831
Ipo11	ENSMUSG00000042590.18	6	-0.236	0.361	chr13:107028931-107029123	-	CE	Repressing	0.77	0.00461	0.0163511	n/a	n/a	0.171
Ccdc138	ENSMUSG00000038010.10	6	-0.896	0.000523	chr10:58345327-58345454	+	CE	Repressing	0.773	0.00734	0.0209663	n/a	n/a	0.181
Rars2	ENSMUSG00000028292.15	6	-0.236	0.361	chr4:34640874-34640976	+	CE	Stimulating	0.713	0.0104	0.0256936	n/a	n/a	0.183
Hscb	ENSMUSG00000043510.13	6	-0.519	0.0446	chr5:110983841-110983845	-	AD	Stimulating	0.707	0.0112	0.0269771	n/a	n/a	0.0855
Hddc2	ENSMUSG00000000295.14	6	-0.471	0.0679	chr10:31201202-31201271	+	CE	Stimulating	0.679	0.0155	0.0326351	n/a	n/a	0.001
Pidd1	ENSMUSG00000025507.14	6	-0.566	0.0285	chr7:141021698-141021734	-	AA	Repressing	0.654	0.02	0.0389237	n/a	n/a	0.0125
Tbccd1	ENSMUSG00000004462.8	6	-0.377	0.144	chr16:22633558-22633634	-	CE	Stimulating	0.64	0.0232	0.042176	n/a	n/a	0.0525
Prpsap1	ENSMUSG00000015869.17	6	-0.519	0.0446	chr11:116369351-116369466	-	CE	Repressing	0.61	0.0306	0.0495041	n/a	n/a	0.359
Hgh1	ENSMUSG00000022554.8	6	-0.424	0.1	chr15:76253741-76253769	+	AD	Repressing	0.592	0.0356	0.0538024	n/a	n/a	0.499
Hddc2	ENSMUSG00000000295.14	6	-0.471	0.0679	chr10:31193678-31193787	+	CE	Stimulating	0.572	0.042	0.0576015	n/a	n/a	0.0265
Ccdc138	ENSMUSG00000038010.10	6	-0.896	0.000523	chr10:58380739-58380931	+	CE	Repressing	0.57	0.0426	0.0581303	n/a	n/a	0.117
Flna	ENSMUSG00000031328.17	7	-0.754	0.00349	chrX:73284422-73284478	-	CE	Stimulating	0.885	0.00033	0.00380969	Inhibition	27565344	0.231
C2cd3	ENSMUSG00000047248.21	7	-0.613	0.0176	chr7:100037163-100037362	+	CE	Stimulating	0.826	0.00162	0.00895609	n/a	n/a	0.16
Dcaf8	ENSMUSG00000026554.16	7	-0.377	0.144	chr1:172014422-172014479	+	CE	Repressing	0.803	0.0026	0.0115504	n/a	n/a	0.969
Brd3	ENSMUSG00000026918.17	7	-0.471	0.0679	chr2:27350936-27351014	-	CE	Stimulating	0.79	0.00327	0.0132554	n/a	n/a	0.23
Elp1	ENSMUSG00000028431.12	7	-0.189	0.465	chr4:56775017-56775090	-	CE	Repressing	0.784	0.00367	0.0142698	n/a	n/a	0.191
Srpk1	ENSMUSG00000004865.17	7	-0.566	0.0285	chr17:28819217-28819430	-	CE	Repressing	0.76	0.00534	0.0176891	n/a	n/a	0.872
Timm21	ENSMUSG00000024645.6	7	-0.0943	0.715	chr18:84967417-84967514	-	RI	Stimulating	0.755	0.00578	0.0185923	n/a	n/a	0.284
Smo	ENSMUSG00000001761.8	7	-0.519	0.0446	chr6:29752541-29752653	+	CE	Stimulating	0.714	0.0154	0.0326351	Inhibition	None	0.215
Acad10	ENSMUSG00000029456.13	7	-0.33	0.201	chr5:121777187-121777368	-	CE	Repressing	0.657	0.0195	0.038227	n/a	n/a	0.056
Map2k2	ENSMUSG00000035027.19	7	-0.236	0.361	chr10:80955410-80955537	+	AD	Repressing	0.653	0.0204	0.0391944	n/a	n/a	0.264
Stk3	ENSMUSG00000022329.16	7	-0.424	0.1	chr15:35115084-35115104	-	CE	Stimulating	0.651	0.0208	0.0397334	n/a	n/a	0.337
Prpf39	ENSMUSG00000035597.20	7	-0.189	0.465	chr12:65090317-65090385	+	CE	Stimulating	0.65	0.021	0.0398985	n/a	n/a	1
Prpf39	ENSMUSG00000035597.20	7	-0.189	0.465	chr12:65090542-65090651	+	CE	Stimulating	0.647	0.0215	0.040622	n/a	n/a	1
4930524B15Rik	ENSMUSG00000020299.7	7	-0.471	0.0679	chr11:31923556-31923641	+	CE	Repressing	0.865	0.0291	0.0478923	n/a	n/a	0.274
Prkd2	ENSMUSG00000041187.17	7	-0.566	0.0285	chr7:16595656-16595754	+	CE	Stimulating	0.605	0.032	0.0504344	Inhibition	None	0.079
Magohb	ENSMUSG00000030188.13	7	-0.519	0.0446	chr6:131268704-131268903	-	CE	Stimulating	0.601	0.033	0.0513376	n/a	n/a	0.999
Fgd4	ENSMUSG00000022788.17	7	-0.189	0.465	chr16:16287170-16287236	-	CE	Stimulating	0.584	0.038	0.0556682	n/a	n/a	0.335
Thap12	ENSMUSG00000030753.16	7	-0.519	0.0446	chr7:98357144-98357238	+	CE	Stimulating	0.572	0.042	0.0576015	n/a	n/a	0.836
Efnb3	ENSMUSG00000003934.6	8	-0.189	0.465	chr11:69449430-69450517	-	AD	Stimulating	0.898	0.000206	0.00295892	n/a	n/a	0.099
Rhpn1	ENSMUSG00000022580.14	8	-0.141	0.584	chr15:75582429-75582514	+	AD	Stimulating	0.784	0.00366	0.0142698	n/a	n/a	0.669
Faf2	ENSMUSG00000025873.17	8	0.0943	0.715	chr13:54796105-54796243	+	CE	Repressing	0.764	0.00506	0.0172969	n/a	n/a	0.514
Hnrnph3	ENSMUSG00000020069.17	8	-0.377	0.144	chr10:62854539-62854677	-	CE	Repressing	0.758	0.00557	0.0182215	n/a	n/a	1
Ccar2	ENSMUSG00000033712.7	8	-0.189	0.465	chr14:70380374-70380494	-	AD	Repressing	0.712	0.0104	0.0257176	n/a	n/a	0.0365
Ivns1abp	ENSMUSG00000023150.15	8	-0.377	0.144	chr1:151230918-151231027	+	CE	Stimulating	0.662	0.0184	0.0369514	n/a	n/a	0.992
Arhgef2	ENSMUSG00000028059.17	8	-0.283	0.273	chr3:88540565-88540601	+	AA	Repressing	0.637	0.0239	0.0426146	n/a	n/a	0.113
Casd1	ENSMUSG00000015189.13	8	0	1	chr6:4621072-4621286	+	CE	Repressing	0.599	0.0336	0.0518081	n/a	n/a	0.191
Thbs3	ENSMUSG00000028047.12	8	-0.189	0.465	chr3:89126565-89126571	+	AD	Repressing	0.591	0.0361	0.0542118	n/a	n/a	0.528
Rufy1	ENSMUSG00000020375.10	9	-0.0471	0.855	chr11:50300646-50300794	-	CE	Stimulating	0.616	0.0289	0.0476483	n/a	n/a	0.202
Gpatch8	ENSMUSG00000034621.15	10	-0.283	0.273	chr11:102422139-102422156	-	CE	Stimulating	0.845	0.00105	0.0068576	n/a	n/a	1
Trit1	ENSMUSG00000028653.17	10	-0.519	0.0446	chr4:122940668-122940810	+	CE	Repressing	0.577	0.0404	0.0568659	n/a	n/a	0.227
Trit1	ENSMUSG00000028653.17	10	-0.519	0.0446	chr4:122942945-122943057	+	CE	Repressing	0.56	0.0462	0.0608223	n/a	n/a	0.438
Dennd1b	ENSMUSG00000056268.16	11	0.33	0.201	chr1:138950843-138950886	+	CE	Repressing	0.582	0.0389	0.0560968	n/a	n/a	0.169
Atg2b	ENSMUSG00000041341.11	12	0.141	0.584	chr12:105615348-105615420	-	AA	Repressing	0.579	0.0398	0.0564728	n/a	n/a	0.044
Ppa2	ENSMUSG00000028013.17	14	0.141	0.584	chr3:133045111-133045256	+	AD	Stimulating	0.914	0.000107	0.00206909	n/a	n/a	0
Tfb1m	ENSMUSG00000036983.8	14	0.236	0.361	chr17:3579949-3586352	-	AD	Stimulating	0.658	0.0194	0.0380937	n/a	n/a	0.642
Acad8	ENSMUSG00000031969.17	14	0	1	chr9:26888955-26889050	-	AA	Stimulating	0.605	0.0319	0.0504344	n/a	n/a	0.0025
Cpsf2	ENSMUSG00000041781.10	14	-0.141	0.584	chr12:101954177-101954222	+	CE	Stimulating	0.601	0.033	0.0513376	n/a	n/a	0.0345
Atf2	ENSMUSG00000027104.19	15	0.471	0.0679	chr2:73684139-73684235	-	CE	Repressing	0.622	0.0274	0.0466342	n/a	n/a	0.994
Slc25a26	ENSMUSG00000045100.12	17	0.141	0.584	chr6:94541913-94542004	+	CE	Stimulating	0.89	0.000283	0.00336621	n/a	n/a	0.0145
Hbs1l	ENSMUSG00000019977.17	17	0.141	0.584	chr10:21218298-21218463	+	CE	Repressing	0.804	0.00252	0.0114255	n/a	n/a	0.385
Mcee	ENSMUSG00000033429.11	17	0	1	chr7:64048441-64048661	+	CE	Stimulating	0.788	0.00341	0.0135656	n/a	n/a	0.354
Galt	ENSMUSG00000036073.18	17	0.189	0.465	chr4:41756344-41756346	+	AA	Stimulating	0.747	0.0065	0.0197661	n/a	n/a	0.0525
Cmc2	ENSMUSG00000014633.16	17	-0.141	0.584	chr8:117620827-117620898	-	CE	Stimulating	0.665	0.018	0.0363974	n/a	n/a	0.191
Ago3	ENSMUSG00000028842.16	17	0.189	0.465	chr4:126286264-126286353	-	CE	Stimulating	0.607	0.0314	0.0499719	n/a	n/a	0.446
Zfp874a	ENSMUSG00000069206.15	17	0.189	0.465	chr13:67595483-67595551	-	CE	Stimulating	0.603	0.0325	0.0508688	n/a	n/a	0.0745
Cacna1a	ENSMUSG00000034656.19	18	0.519	0.0446	chr8:85327123-85327290	+	CE	Stimulating	0.935	3.53e-05	0.00118606	n/a	n/a	0.798
Dgke	ENSMUSG00000000276.12	18	0.566	0.0285	chr11:88939675-88939714	-	AD	Stimulating	0.86	0.000709	0.00540022	n/a	n/a	0.174
Fbxo42	ENSMUSG00000028920.10	18	0.424	0.1	chr4:140924891-140924943	+	AD	Stimulating	0.788	0.00336	0.0135332	n/a	n/a	0.081
Npepps	ENSMUSG00000001441.14	18	0	1	chr11:97126996-97127047	-	AA	Stimulating	0.757	0.00565	0.0184044	n/a	n/a	0.29
Dgke	ENSMUSG00000000276.12	18	0.566	0.0285	chr11:88933112-88933115	-	AA	Repressing	0.741	0.00708	0.0206153	n/a	n/a	0.0925
Akap10	ENSMUSG00000047804.16	18	0.471	0.0679	chr11:61795601-61795685	-	CE	Repressing	0.712	0.0105	0.025792	n/a	n/a	0.127
Rfng	ENSMUSG00000025158.8	18	-0.0943	0.715	chr11:120673455-120673543	-	CE	Repressing	0.665	0.018	0.0363974	n/a	n/a	0.146
Whamm	ENSMUSG00000045795.11	18	0.236	0.361	chr7:81224451-81224467	+	AD	Repressing	0.588	0.0368	0.0549293	n/a	n/a	0.0965
Qpctl	ENSMUSG00000030407.3	18	0.66	0.0106	chr7:18881077-18881112	-	AA	Stimulating	0.573	0.0417	0.057499	n/a	n/a	0.095
Lrrcc1	ENSMUSG00000027550.15	19	0.471	0.0679	chr3:14612596-14613167	+	AA	Stimulating	0.811	0.00221	0.0106699	n/a	n/a	0.186
Atat1	ENSMUSG00000024426.18	19	0.377	0.144	chr17:36213248-36213330	-	CE	Stimulating	0.68	0.0153	0.0325112	n/a	n/a	0.654
Slc6a5	ENSMUSG00000039728.16	19	0.377	0.144	chr7:49564460-49564598	+	CE	Repressing	0.95	0.0251	0.0441186	n/a	n/a	0.528
Zswim8	ENSMUSG00000021819.12	20	0.189	0.465	chr14:20768229-20768328	+	CE	Stimulating	0.938	3.04e-05	0.00116453	n/a	n/a	0.298
Btbd1	ENSMUSG00000025103.9	20	0.566	0.0285	chr7:81450133-81450239	-	CE	Stimulating	0.889	0.000287	0.00336621	n/a	n/a	0.591
Adamts10	ENSMUSG00000024299.18	20	0.377	0.144	chr17:33756061-33756065	+	AA	Stimulating	0.875	0.000464	0.00433673	n/a	n/a	0.288
Ptbp2	ENSMUSG00000028134.12	20	0.236	0.361	chr3:119518261-119518294	-	CE	Repressing	0.869	0.000545	0.00473365	Inhibition	17606642;17679092;17679093	1
Setd7	ENSMUSG00000037111.10	20	0.141	0.584	chr3:51440754-51440872	-	CE	Stimulating	0.87	0.00114	0.00710533	n/a	n/a	0.051
Rnf145	ENSMUSG00000019189.14	20	0.0943	0.715	chr11:44422212-44424287	+	AD	Stimulating	0.824	0.0017	0.00895973	n/a	n/a	0.055
Brsk2	ENSMUSG00000053046.17	20	0.377	0.144	chr7:141541159-141541190	+	CE	Repressing	0.835	0.00256	0.0114429	n/a	n/a	0.418
Aida	ENSMUSG00000042901.11	20	0.0943	0.715	chr1:183079382-183079468	+	CE	Stimulating	0.803	0.00256	0.0114429	n/a	n/a	0.0755
Sbf1	ENSMUSG00000036529.18	20	0.471	0.0679	chr15:89186174-89186384	-	RI	Stimulating	0.794	0.00305	0.0128128	n/a	n/a	0.022
Robo1	ENSMUSG00000022883.12	20	0.189	0.465	chr16:72753163-72753365	+	CE	Stimulating	0.773	0.00434	0.0158498	n/a	n/a	0.556
Ranbp9	ENSMUSG00000038546.10	20	0.613	0.0176	chr13:43586683-43586800	-	CE	Stimulating	0.728	0.00849	0.0226864	n/a	n/a	0.258
Hp1bp3	ENSMUSG00000028759.14	20	0.377	0.144	chr4:137953360-137953363	+	AD	Stimulating	0.668	0.0174	0.0354455	n/a	n/a	0.219
Azin1	ENSMUSG00000037458.16	20	0.283	0.273	chr15:38497643-38497794	-	AA	Stimulating	0.635	0.0243	0.0430341	n/a	n/a	0.961
Usp11	ENSMUSG00000031066.11	20	0.377	0.144	chrX:20573151-20573221	+	CE	Stimulating	0.622	0.0274	0.0466233	n/a	n/a	0.326
Foxk2	ENSMUSG00000039275.10	20	0.519	0.0446	chr11:121185638-121185724	+	CE	Stimulating	0.618	0.0285	0.0473695	n/a	n/a	0.008
Taok2	ENSMUSG00000059981.13	20	0.283	0.273	chr7:126456398-126456514	-	CE	Stimulating	0.581	0.039	0.056146	n/a	n/a	0.676
Mtfmt	ENSMUSG00000059183.13	20	0.566	0.0285	chr9:65347731-65348894	+	RI	Stimulating	0.575	0.041	0.0571522	n/a	n/a	0.046
Eif4g3	ENSMUSG00000028760.17	20	0.566	0.0285	chr4:137879778-137879865	+	CE	Stimulating	0.56	0.0462	0.0608223	n/a	n/a	0
Pigg	ENSMUSG00000029263.16	21	0.519	0.0446	chr5:108484089-108484227	+	RI	Repressing	0.755	0.00577	0.0185899	n/a	n/a	0.129
Riok3	ENSMUSG00000024404.8	23	0.66	0.0106	chr18:12275993-12276120	+	CE	Repressing	0.911	0.000125	0.00216243	n/a	n/a	0.163
Mtch1	ENSMUSG00000024012.19	23	0.754	0.00349	chr17:29560039-29560175	-	CE	Stimulating	0.751	0.00617	0.0193353	n/a	n/a	0.023
Eci2	ENSMUSG00000021417.16	23	0.471	0.0679	chr13:35173513-35173681	-	CE	Stimulating	0.693	0.0131	0.0294891	n/a	n/a	0.001
Isl1	ENSMUSG00000042258.14	23	0.613	0.0176	chr13:116440253-116440311	-	CE	Stimulating	0.749	0.0162	0.0337685	n/a	n/a	0.0395
Fam149b	ENSMUSG00000039599.17	23	0.754	0.00349	chr14:20413331-20413518	+	CE	Repressing	0.673	0.0165	0.0342725	n/a	n/a	0.264
Il11ra1	ENSMUSG00000073889.11	23	0.66	0.0106	chr4:41756682-41756811	+	CE	Stimulating	0.587	0.0374	0.0551929	n/a	n/a	0.107
Sugp2	ENSMUSG00000036054.16	24	0.566	0.0285	chr8:70713881-70713967	+	CE	Stimulating	0.903	0.000172	0.00257363	Activation	None	0.245
Klhl12	ENSMUSG00000026455.15	24	0.613	0.0176	chr1:134388586-134388763	+	CE	Stimulating	0.788	0.00339	0.013549	n/a	n/a	0.199
Ryr3	ENSMUSG00000057378.16	24	0.33	0.201	chr2:112502580-112502676	-	CE	Repressing	0.867	0.00577	0.0185899	n/a	n/a	0.563
Abcf3	ENSMUSG00000003234.17	24	0.754	0.00349	chr16:20371009-20371072	+	AA	Repressing	0.736	0.00757	0.0214038	n/a	n/a	0.533
Vps11	ENSMUSG00000032127.10	24	0.424	0.1	chr9:44265296-44265326	-	AA	Stimulating	0.709	0.0109	0.026475	n/a	n/a	0.536
Ppp2r3d	ENSMUSG00000093803.6	24	0.283	0.273	chr9:124198779-124199151	+	RI	Stimulating	0.69	0.0137	0.030275	Activation	None	0.03
Tbc1d23	ENSMUSG00000022749.9	24	0.424	0.1	chr16:57028553-57028566	-	AD	Stimulating	0.642	0.0226	0.0418974	n/a	n/a	0.227
Ppp2r3d	ENSMUSG00000093803.6	24	0.283	0.273	chr9:124201026-124201056	+	AD	Repressing	0.571	0.0423	0.0579294	n/a	n/a	0.0035
Ube2b	ENSMUSG00000020390.13	25	0.754	0.00349	chr11:51882311-51886200	-	RI	Stimulating	0.863	0.000643	0.00504539	n/a	n/a	0.345
Scn8a	ENSMUSG00000023033.15	25	0.566	0.0285	chr15:100921720-100921787	+	CE	Stimulating	0.898	0.00123	0.00749746	Activation	None	0.884
Fkbp14	ENSMUSG00000038074.17	25	0.471	0.0679	chr6:54559820-54559954	-	CE	Stimulating	0.761	0.00531	0.0176272	n/a	n/a	0.0015
Cep126	ENSMUSG00000040729.9	25	0.66	0.0106	chr9:8104654-8104735	-	CE	Stimulating	0.733	0.00798	0.0220525	n/a	n/a	0.572
Tmem161a	ENSMUSG00000002342.18	25	0.613	0.0176	chr8:70626953-70627056	+	CE	Repressing	0.713	0.0104	0.0256936	n/a	n/a	0.154
Npr2	ENSMUSG00000028469.16	25	0.189	0.465	chr4:43641327-43641330	+	AD	Stimulating	0.674	0.0334	0.0517919	n/a	n/a	0.224
Ube2b	ENSMUSG00000020390.13	25	0.754	0.00349	chr11:51879528-51882220	-	RI	Stimulating	0.577	0.0404	0.0568659	n/a	n/a	0.131
Fbn1	ENSMUSG00000027204.14	25	0.377	0.144	chr2:125156827-125156887	-	CE	Stimulating	0.671	0.0494	0.06346	n/a	n/a	0.473
Vgll4	ENSMUSG00000030315.16	26	0.896	0.000523	chr6:115011117-115011211	-	CE	Stimulating	0.969	1.91e-06	0.000199572	n/a	n/a	0.018
Arhgap44	ENSMUSG00000033389.17	26	0.754	0.00349	chr11:64929177-64929294	-	CE	Stimulating	0.913	0.000114	0.00215207	n/a	n/a	0
Dpp8	ENSMUSG00000032393.16	26	0.754	0.00349	chr9:64963074-64963152	+	AA	Repressing	0.88	0.000389	0.00406928	n/a	n/a	0.273
Cntnap1	ENSMUSG00000017167.7	26	0.943	0.000261	chr11:101069641-101069644	+	AA	Repressing	0.976	0.00042	0.00417461	n/a	n/a	0.0295
Dpp8	ENSMUSG00000032393.16	26	0.754	0.00349	chr9:64982225-64982353	+	CE	Stimulating	0.878	0.00042	0.00417461	n/a	n/a	0.93
Matk	ENSMUSG00000004933.18	26	0.801	0.00191	chr10:81097991-81098281	+	RI	Stimulating	0.903	0.00043	0.00423043	Activation	None	0.089
Trappc8	ENSMUSG00000033382.16	26	0.754	0.00349	chr18:20970222-20970246	-	AA	Repressing	0.864	0.000625	0.00504539	n/a	n/a	0.314
Eml2	ENSMUSG00000040811.16	26	0.566	0.0285	chr7:18935755-18935852	+	CE	Repressing	0.832	0.00142	0.008146	Inhibition	None	0.613
Ric3	ENSMUSG00000048330.15	26	0.943	0.000261	chr7:108656024-108656066	-	AA	Stimulating	0.823	0.00172	0.00904133	n/a	n/a	0.383
Rap1gap	ENSMUSG00000041351.17	26	0.566	0.0285	chr4:137454988-137455040	+	AA	Stimulating	0.794	0.00306	0.0128128	n/a	n/a	0.0165
Arhgef10l	ENSMUSG00000040964.17	26	0.471	0.0679	chr4:140279107-140279231	-	CE	Stimulating	0.793	0.0031	0.0128495	n/a	n/a	0.039
Cpt1c	ENSMUSG00000007783.11	26	0.471	0.0679	chr7:44614675-44614690	-	AA	Repressing	0.786	0.0035	0.013834	n/a	n/a	0.433
Nt5dc3	ENSMUSG00000054027.9	26	0.566	0.0285	chr10:86656751-86656773	+	AA	Stimulating	0.813	0.00386	0.0146285	n/a	n/a	0.422
Stub1	ENSMUSG00000039615.10	26	0.613	0.0176	chr17:26050340-26050517	-	RI	Stimulating	0.762	0.00518	0.0173352	n/a	n/a	0.076
Pcyt2	ENSMUSG00000025137.16	26	0.377	0.144	chr11:120502532-120502826	-	RI	Stimulating	0.719	0.00953	0.0244261	n/a	n/a	0.075
Ryr2	ENSMUSG00000021313.17	26	0.613	0.0176	chr13:11724894-11724972	-	AA	Repressing	0.749	0.0101	0.025387	n/a	n/a	0.132
Dcaf6	ENSMUSG00000026571.13	26	0.566	0.0285	chr1:165198692-165198817	-	CE	Stimulating	0.709	0.0108	0.0263913	n/a	n/a	0.75
Tsc22d1	ENSMUSG00000022010.20	26	0.754	0.00349	chr14:76675106-76675255	+	CE	Stimulating	0.701	0.0119	0.0280244	n/a	n/a	0.65
Tmem231	ENSMUSG00000031951.9	26	0.377	0.144	chr8:112654181-112654431	-	CE	Stimulating	0.693	0.0132	0.0295177	n/a	n/a	0.178
Cdadc1	ENSMUSG00000021982.15	26	0.754	0.00349	chr14:59822251-59822598	-	CE	Stimulating	0.688	0.014	0.0306953	n/a	n/a	0.0015
Stat2	ENSMUSG00000040033.17	26	0.519	0.0446	chr10:128117578-128117639	+	AD	Stimulating	0.683	0.0147	0.0316662	n/a	n/a	0.008
Tmem242	ENSMUSG00000004945.16	26	0.754	0.00349	chr17:5463861-5463929	-	CE	Stimulating	0.644	0.0222	0.0414354	n/a	n/a	0.0385
Hps5	ENSMUSG00000014418.17	26	0.236	0.361	chr7:46424578-46424708	-	CE	Stimulating	0.64	0.0231	0.042176	n/a	n/a	0.637
Sorcs1	ENSMUSG00000043531.17	26	0.943	0.000261	chr19:50230529-50230532	-	AA	Repressing	0.714	0.0234	0.0423817	n/a	n/a	0.207
Nckipsd	ENSMUSG00000032598.9	26	0.66	0.0106	chr9:108688021-108688101	+	CE	Stimulating	0.622	0.0273	0.0466194	n/a	n/a	0.037
Dph5	ENSMUSG00000033554.18	26	0.377	0.144	chr3:115718901-115718949	+	AD	Stimulating	0.611	0.0302	0.0489521	n/a	n/a	0.14
Slc35e3	ENSMUSG00000060181.7	26	0.613	0.0176	chr10:117580633-117580749	-	CE	Stimulating	0.607	0.0314	0.0499449	n/a	n/a	0.754
Trip11	ENSMUSG00000021188.15	26	0.707	0.00617	chr12:101845152-101845188	-	AA	Repressing	0.593	0.0355	0.0537876	n/a	n/a	0.143
1700037H04Rik	ENSMUSG00000027327.17	26	0.66	0.0106	chr2:130991361-130991462	-	CE	Stimulating	0.592	0.0356	0.0538024	n/a	n/a	0.155
Usp13	ENSMUSG00000056900.14	26	0.707	0.00617	chr3:32965722-32965810	+	CE	Repressing	0.589	0.0364	0.0546741	n/a	n/a	0.436
Nckipsd	ENSMUSG00000032598.9	26	0.66	0.0106	chr9:108689418-108689908	+	CE	Repressing	0.587	0.0373	0.0551929	n/a	n/a	0.0895
Snx10	ENSMUSG00000038301.16	26	0.754	0.00349	chr6:51546774-51546888	+	CE	Stimulating	0.584	0.0383	0.0558789	n/a	n/a	0.032
Etnk1	ENSMUSG00000030275.7	26	0.566	0.0285	chr6:143138587-143138687	+	CE	Stimulating	0.581	0.0391	0.056146	n/a	n/a	0.973
Ankrd24	ENSMUSG00000054708.18	26	0.613	0.0176	chr10:81477810-81477882	+	CE	Repressing	0.572	0.042	0.0576015	n/a	n/a	0.0345
Plbd2	ENSMUSG00000029598.13	26	0.0943	0.715	chr5:120630945-120631011	-	AA	Stimulating	0.57	0.0427	0.0582021	n/a	n/a	0.5
Ttll5	ENSMUSG00000012609.20	26	0.424	0.1	chr12:85890720-85890772	+	CE	Stimulating	0.559	0.0465	0.0609684	n/a	n/a	0.198
Ank3	ENSMUSG00000069601.15	27	0.519	0.0446	chr10:69816654-69816680	+	CE	Repressing	0.996	5.43e-10	6.19609e-07	n/a	n/a	0.825
Mapk8ip3	ENSMUSG00000024163.18	27	0.943	0.000261	chr17:25135478-25135603	-	CE	Stimulating	0.982	2.18e-07	5.61553e-05	n/a	n/a	0.66
Pclo	ENSMUSG00000061601.16	27	0.754	0.00349	chr5:14730264-14730383	+	AA	Stimulating	0.972	1.37e-06	0.000153326	n/a	n/a	0.728
Lmtk3	ENSMUSG00000062044.17	27	0.566	0.0285	chr7:45437070-45437178	+	CE	Stimulating	0.96	5.38e-06	0.000366781	n/a	n/a	0.149
Acox1	ENSMUSG00000020777.17	27	0.754	0.00349	chr11:116080241-116080401	-	CE	Stimulating	0.957	7.26e-06	0.000407079	n/a	n/a	0.369
Mpp3	ENSMUSG00000052373.15	27	0.754	0.00349	chr11:101901033-101901053	-	CE	Repressing	0.972	2.81e-05	0.00116187	n/a	n/a	0.359
Grik5	ENSMUSG00000003378.10	27	0.66	0.0106	chr7:24762303-24762307	-	AD	Repressing	0.933	3.95e-05	0.00119727	Inhibition	None	0.033
Stx1a	ENSMUSG00000007207.11	27	0.754	0.00349	chr5:135077765-135077847	+	AA	Stimulating	0.922	7.2e-05	0.00168545	n/a	n/a	0.153
Gdi1	ENSMUSG00000015291.11	27	0.707	0.00617	chrX:73351477-73351735	+	RI	Stimulating	0.915	0.000104	0.00206137	n/a	n/a	0.205
Hdac10	ENSMUSG00000062906.13	27	0.424	0.1	chr15:89012222-89012276	-	AA	Stimulating	0.933	0.000119	0.00216243	n/a	n/a	0.274
Herc3	ENSMUSG00000029804.18	27	0.849	0.00102	chr6:58851852-58851935	+	CE	Stimulating	0.911	0.000123	0.00216243	n/a	n/a	0.759
Clcn6	ENSMUSG00000029016.14	27	0.377	0.144	chr4:148101953-148102119	-	CE	Repressing	0.897	0.000219	0.00303475	Inhibition	None	0.377
Dennd6b	ENSMUSG00000015377.11	27	0.377	0.144	chr15:89077138-89077321	-	CE	Stimulating	0.878	0.000419	0.00417461	n/a	n/a	0.038
Mapk8ip3	ENSMUSG00000024163.18	27	0.943	0.000261	chr17:25123794-25123880	-	RI	Stimulating	0.872	0.000499	0.00452849	n/a	n/a	0.249
Clcn6	ENSMUSG00000029016.14	27	0.377	0.144	chr4:148095234-148095267	-	AA	Repressing	0.864	0.000641	0.00504539	n/a	n/a	0.366
Trim46	ENSMUSG00000042766.18	27	0.754	0.00349	chr3:89145973-89146010	-	CE	Stimulating	0.912	0.000793	0.00581702	n/a	n/a	0.643
Dcaf10	ENSMUSG00000035572.17	27	0.754	0.00349	chr4:45349537-45349591	+	CE	Stimulating	0.853	0.000842	0.00598184	n/a	n/a	0.903
Rapgefl1	ENSMUSG00000038020.6	27	0.613	0.0176	chr11:98736669-98736700	+	AA	Stimulating	0.899	0.00295	0.0125971	n/a	n/a	0.288
Slc4a3	ENSMUSG00000006576.17	27	0.754	0.00349	chr1:75528783-75528796	+	AA	Stimulating	0.826	0.00306	0.0128128	n/a	n/a	0.231
Adgrl1	ENSMUSG00000013033.17	27	0.754	0.00349	chr8:84650835-84650984	+	CE	Stimulating	0.787	0.00344	0.0136566	n/a	n/a	0.0155
Dlg4	ENSMUSG00000020886.18	27	0.754	0.00349	chr11:69934484-69934593	+	CE	Repressing	0.846	0.00402	0.0150126	Inhibition	22246437	0.454
Htt	ENSMUSG00000029104.16	27	0.519	0.0446	chr5:34988960-34989141	+	CE	Stimulating	0.765	0.00494	0.0171046	n/a	n/a	0
Relch	ENSMUSG00000026319.14	27	0.471	0.0679	chr1:105668738-105668820	+	CE	Stimulating	0.759	0.00542	0.0178809	n/a	n/a	0.997
Ahi1	ENSMUSG00000019986.18	27	0.754	0.00349	chr10:20946187-20946228	+	CE	Stimulating	0.747	0.00651	0.0197661	n/a	n/a	0.611
Ubr2	ENSMUSG00000023977.16	27	0.613	0.0176	chr17:47278235-47278238	-	AA	Repressing	0.741	0.00711	0.0206197	n/a	n/a	0.207
Wdr54	ENSMUSG00000030032.15	27	0.849	0.00102	chr6:83132119-83132222	-	AA	Stimulating	0.771	0.00755	0.0214023	n/a	n/a	0.039
Vps8	ENSMUSG00000033653.19	27	0.471	0.0679	chr16:21267154-21267157	+	AD	Repressing	0.727	0.00856	0.0228044	n/a	n/a	0.255
St7l	ENSMUSG00000045576.17	27	0.707	0.00617	chr3:104788240-104788279	+	CE	Stimulating	0.722	0.00922	0.0239674	n/a	n/a	0.0225
Mfhas1	ENSMUSG00000070056.7	27	0.613	0.0176	chr8:36138876-36138985	+	CE	Stimulating	0.752	0.00976	0.0245866	n/a	n/a	0.337
Mtx3	ENSMUSG00000021704.9	27	0.613	0.0176	chr13:92985933-92986031	+	CE	Stimulating	0.714	0.0102	0.0255365	n/a	n/a	0.387
Fam214a	ENSMUSG00000034858.17	27	0.471	0.0679	chr9:74930936-74931028	+	AD	Stimulating	0.713	0.0103	0.0256784	n/a	n/a	0.692
Scn3a	ENSMUSG00000057182.16	27	0.566	0.0285	chr2:65356221-65356312	-	CE	Stimulating	0.774	0.0121	0.0283162	Activation	None	0.925
Slc37a4	ENSMUSG00000032114.10	27	0.754	0.00349	chr9:44310515-44310545	+	AA	Stimulating	0.699	0.0122	0.0285332	n/a	n/a	0.244
Stxbp5	ENSMUSG00000019790.18	27	0.849	0.00102	chr10:9654658-9654711	-	CE	Stimulating	0.719	0.0145	0.0314463	n/a	n/a	0.615
Tab1	ENSMUSG00000022414.9	27	0.613	0.0176	chr15:80033917-80033982	+	AA	Stimulating	0.683	0.0148	0.0316662	n/a	n/a	0.0045
Scai	ENSMUSG00000035236.18	27	0.66	0.0106	chr2:38972722-38972864	-	CE	Stimulating	0.68	0.0152	0.032386	n/a	n/a	0.857
Fchsd2	ENSMUSG00000030691.16	27	0.66	0.0106	chr7:100898728-100898810	+	CE	Stimulating	0.667	0.0176	0.0357564	n/a	n/a	0.24
Tsnax	ENSMUSG00000056820.8	27	0.754	0.00349	chr8:125758651-125758749	+	CE	Stimulating	0.652	0.0205	0.0392154	n/a	n/a	0.01
Zdhhc17	ENSMUSG00000035798.15	27	0.849	0.00102	chr10:110803667-110803707	-	AA	Repressing	0.645	0.0219	0.04123	n/a	n/a	0.465
Fam214a	ENSMUSG00000034858.17	27	0.471	0.0679	chr9:74926438-74930866	+	RI	Stimulating	0.637	0.0237	0.04245	n/a	n/a	0.391
Dop1a	ENSMUSG00000034973.17	27	0.566	0.0285	chr9:86392668-86392804	+	CE	Stimulating	0.637	0.0238	0.0424821	n/a	n/a	0.145
Unc79	ENSMUSG00000021198.17	27	0.424	0.1	chr12:103016154-103016182	+	CE	Repressing	0.744	0.0276	0.0468007	n/a	n/a	0.774
Agap1	ENSMUSG00000055013.17	27	0.566	0.0285	chr1:89597862-89598009	+	CE	Stimulating	0.621	0.0278	0.0468007	n/a	n/a	0.498
Xpa	ENSMUSG00000028329.14	27	0.754	0.00349	chr4:46180207-46180398	-	CE	Stimulating	0.62	0.0279	0.0468007	n/a	n/a	0.288
Arpc1a	ENSMUSG00000029621.15	27	0.754	0.00349	chr5:145042973-145043854	+	AA	Stimulating	0.618	0.0285	0.0473695	n/a	n/a	0.002
Ahi1	ENSMUSG00000019986.18	27	0.754	0.00349	chr10:20930484-20930545	+	CE	Stimulating	0.591	0.0359	0.0541053	n/a	n/a	0.56
Slit1	ENSMUSG00000025020.12	27	0.943	0.000261	chr19:41622594-41622604	-	AD	Repressing	0.66	0.0374	0.0551929	n/a	n/a	0.0235
Meaf6	ENSMUSG00000028863.14	27	0.566	0.0285	chr4:124997223-124997363	+	CE	Stimulating	0.585	0.0379	0.0556232	n/a	n/a	0.13
Rb1cc1	ENSMUSG00000025907.15	27	0.849	0.00102	chr1:6318417-6318499	+	RI	Stimulating	0.579	0.0397	0.0564728	n/a	n/a	0.307
Ccdc174	ENSMUSG00000034083.17	27	0.613	0.0176	chr6:91862524-91862676	+	CE	Stimulating	0.572	0.0419	0.0576015	n/a	n/a	0.013
Prr3	ENSMUSG00000038500.16	27	0.471	0.0679	chr17:36289603-36289673	-	CE	Stimulating	0.56	0.0461	0.0608223	n/a	n/a	0.112
Nxf3	ENSMUSG00000057000.13	27	0.566	0.0285	chrX:134982112-134982181	-	CE	Stimulating	0.555	0.0478	0.0618661	n/a	n/a	0.028
Parp6	ENSMUSG00000025237.17	28	0.801	0.00191	chr9:59549024-59549093	+	CE	Repressing	0.996	7.9e-10	6.19609e-07	n/a	n/a	0.758
Camta1	ENSMUSG00000014592.22	28	0.943	0.000261	chr4:151876876-151876959	-	CE	Stimulating	0.982	2.33e-07	5.61553e-05	n/a	n/a	0.799
Rnft2	ENSMUSG00000032850.17	28	0.943	0.000261	chr5:118367003-118370466	-	RI	Stimulating	0.958	6.74e-06	0.000391539	n/a	n/a	0.072
Stam	ENSMUSG00000026718.18	28	0.849	0.00102	chr2:14138454-14138519	+	CE	Stimulating	0.952	1.11e-05	0.000580443	n/a	n/a	0.0485
Tpm1	ENSMUSG00000032366.16	28	0.943	0.000261	chr9:66939748-66939823	-	CE	Stimulating	0.926	6.01e-05	0.00154218	Activation	34302435	0.907
Nsf	ENSMUSG00000034187.19	28	0.943	0.000261	chr11:103821902-103821949	-	CE	Stimulating	0.921	7.69e-05	0.00177349	n/a	n/a	0.026
Acp2	ENSMUSG00000002103.17	28	0.754	0.00349	chr2:91036975-91037061	+	AA	Stimulating	0.91	0.00013	0.00216379	n/a	n/a	0.332
Dnajc18	ENSMUSG00000024350.7	28	0.849	0.00102	chr18:35835465-35835558	-	CE	Stimulating	0.905	0.00016	0.00249114	n/a	n/a	0.102
Ppp1r12b	ENSMUSG00000073557.13	28	0.943	0.000261	chr1:134800006-134800048	-	CE	Stimulating	0.904	0.000164	0.0025224	n/a	n/a	0.938
Slc25a12	ENSMUSG00000027010.17	28	0.754	0.00349	chr2:71160291-71160374	-	CE	Stimulating	0.897	0.000221	0.00304295	n/a	n/a	0.499
Dnajc5	ENSMUSG00000000826.17	28	0.943	0.000261	chr2:181190719-181190793	+	CE	Stimulating	0.89	0.000281	0.00336621	n/a	n/a	0.327
Usp31	ENSMUSG00000063317.8	28	0.896	0.000523	chr7:121261952-121262080	-	CE	Stimulating	0.89	0.000282	0.00336621	n/a	n/a	0.123
Ttc19	ENSMUSG00000042298.19	28	0.943	0.000261	chr11:62185028-62185178	+	CE	Stimulating	0.884	0.000338	0.00384637	n/a	n/a	0.0065
Rap1gds1	ENSMUSG00000028149.13	28	0.943	0.000261	chr3:138675669-138675736	-	CE	Stimulating	0.881	0.000381	0.00406928	n/a	n/a	0.963
Tecpr2	ENSMUSG00000021275.17	28	0.849	0.00102	chr12:110892598-110892629	+	AA	Repressing	0.879	0.000408	0.00413163	n/a	n/a	0.038
P4htm	ENSMUSG00000006675.11	28	0.943	0.000261	chr9:108459281-108459378	-	CE	Stimulating	0.877	0.000436	0.00423947	Activation	None	0.25
Gm17018	ENSMUSG00000041035.10	28	0.943	0.000261	chr19:45549426-45549523	+	CE	Stimulating	0.874	0.000473	0.00434634	n/a	n/a	0.038
Atp8a1	ENSMUSG00000037685.16	28	0.707	0.00617	chr5:67936303-67936376	-	CE	Repressing	0.873	0.000487	0.00444101	n/a	n/a	0.749
Ubr3	ENSMUSG00000044308.18	28	0.754	0.00349	chr2:69777518-69777648	+	CE	Stimulating	0.871	0.000513	0.00462895	n/a	n/a	0.217
Atp8a1	ENSMUSG00000037685.16	28	0.707	0.00617	chr5:67938331-67938404	-	CE	Stimulating	0.871	0.000518	0.00464141	n/a	n/a	0.94
C2cd5	ENSMUSG00000030279.16	28	0.801	0.00191	chr6:143019389-143019513	-	CE	Repressing	0.868	0.000559	0.00477981	n/a	n/a	0.959
Gabbr1	ENSMUSG00000024462.18	28	0.566	0.0285	chr17:37378106-37378256	+	CE	Repressing	0.865	0.000611	0.00504539	Inhibition	17679093;33832989	0.0995
Mtmr7	ENSMUSG00000039431.17	28	0.896	0.000523	chr8:41034456-41034588	-	CE	Repressing	0.863	0.000652	0.00506055	n/a	n/a	0.316
Mast1	ENSMUSG00000053693.17	28	0.943	0.000261	chr8:85647592-85647728	-	RI	Stimulating	0.888	0.000689	0.0052992	n/a	n/a	0.36
Atrn	ENSMUSG00000027312.15	28	0.943	0.000261	chr2:130814145-130814266	+	CE	Repressing	0.847	0.000998	0.00668886	n/a	n/a	0.135
Rhbdd2	ENSMUSG00000039917.11	28	0.849	0.00102	chr5:135663958-135664077	+	CE	Stimulating	0.846	0.00102	0.00677976	n/a	n/a	0.235
Dlst	ENSMUSG00000004789.11	28	0.943	0.000261	chr12:85172772-85172857	+	CE	Stimulating	0.845	0.00106	0.0068576	n/a	n/a	0.0175
Rrp7a	ENSMUSG00000018040.10	28	0.707	0.00617	chr15:83003715-83003795	-	CE	Stimulating	0.844	0.00106	0.0068576	n/a	n/a	0.0005
Sec61a2	ENSMUSG00000025816.16	28	0.754	0.00349	chr2:5884404-5884511	-	CE	Stimulating	0.837	0.00126	0.00761028	n/a	n/a	0.208
Sec22c	ENSMUSG00000061536.14	28	0.849	0.00102	chr9:121521976-121522139	-	CE	Repressing	0.837	0.00127	0.00764712	n/a	n/a	0.162
Grik1	ENSMUSG00000022935.17	28	0.943	0.000261	chr16:87737426-87737544	-	CE	Repressing	0.956	0.0014	0.00811136	n/a	n/a	0.583
Sfxn4	ENSMUSG00000063698.10	28	0.849	0.00102	chr19:60839794-60839894	-	CE	Stimulating	0.862	0.0014	0.00811136	n/a	n/a	0.004
Zdhhc1	ENSMUSG00000039199.7	28	0.943	0.000261	chr8:106203246-106203370	-	CE	Repressing	0.832	0.00141	0.00811136	n/a	n/a	0.309
Usp15	ENSMUSG00000020124.11	28	0.707	0.00617	chr10:122986867-122987030	-	CE	Stimulating	0.825	0.00164	0.00895868	n/a	n/a	0.118
Cry2	ENSMUSG00000068742.12	28	0.801	0.00191	chr2:92243981-92244203	-	AD	Repressing	0.824	0.00169	0.00895868	n/a	n/a	0.054
2310061I04Rik	ENSMUSG00000050705.16	28	0.754	0.00349	chr17:36205945-36206011	-	AA	Repressing	0.812	0.00218	0.0105713	n/a	n/a	0.217
Lmbr1	ENSMUSG00000010721.16	28	0.754	0.00349	chr5:29569919-29570204	-	CE	Stimulating	0.81	0.00224	0.0107769	n/a	n/a	0.028
Lrsam1	ENSMUSG00000026792.17	28	0.849	0.00102	chr2:32830248-32830252	-	AD	Stimulating	0.809	0.00228	0.0108559	n/a	n/a	0.0265
Ufsp2	ENSMUSG00000031634.14	28	0.896	0.000523	chr8:46436560-46436717	+	CE	Repressing	0.809	0.00231	0.0108559	n/a	n/a	0.167
Fbxl4	ENSMUSG00000040410.15	28	0.754	0.00349	chr4:22390677-22390713	+	AA	Repressing	0.804	0.00251	0.0114255	n/a	n/a	0.232
Esyt1	ENSMUSG00000025366.9	28	0.754	0.00349	chr10:128351642-128351733	-	RI	Stimulating	0.804	0.00255	0.0114429	n/a	n/a	0.153
Dhx57	ENSMUSG00000035051.16	28	0.613	0.0176	chr17:80588349-80588513	-	CE	Stimulating	0.802	0.00261	0.0115707	n/a	n/a	0.101
Lin7b	ENSMUSG00000003872.10	28	0.754	0.00349	chr7:45017892-45017914	-	AA	Stimulating	0.938	0.00281	0.0122302	n/a	n/a	0
Gabbr1	ENSMUSG00000024462.18	28	0.566	0.0285	chr17:37360545-37360668	+	AA	Stimulating	0.798	0.00284	0.0122926	Activation	None	0.486
Tmed3	ENSMUSG00000032353.10	28	0.943	0.000261	chr9:89586604-89586798	-	AD	Stimulating	0.794	0.00306	0.0128128	n/a	n/a	0.006
Trim9	ENSMUSG00000021071.18	28	0.943	0.000261	chr12:70314767-70314835	-	AD	Stimulating	0.825	0.0031	0.0128495	n/a	n/a	0.897
Ggt7	ENSMUSG00000027603.16	28	0.943	0.000261	chr2:155345122-155345156	-	AA	Stimulating	0.806	0.00435	0.0158498	n/a	n/a	0.81
Arsg	ENSMUSG00000020604.14	28	0.801	0.00191	chr11:109385610-109386539	+	CE	Stimulating	0.803	0.0046	0.0163511	n/a	n/a	0.0395
Sgsm1	ENSMUSG00000042216.14	28	0.801	0.00191	chr5:113422057-113422157	-	AD	Stimulating	0.765	0.00497	0.0171354	n/a	n/a	0.053
Slc25a12	ENSMUSG00000027010.17	28	0.754	0.00349	chr2:71158778-71158881	-	CE	Stimulating	0.762	0.00519	0.0173352	n/a	n/a	0.997
Apbb3	ENSMUSG00000117679.2	28	0.707	0.00617	chr18:36803301-36803314	-	AD	Stimulating	0.761	0.00529	0.0175716	n/a	n/a	0.403
Dzip1	ENSMUSG00000042156.17	28	0.754	0.00349	chr14:119158019-119158124	-	CE	Stimulating	0.755	0.00576	0.0185899	n/a	n/a	0.007
Srp54c	ENSMUSG00000079108.7	28	0.896	0.000523	chr12:55294018-55294084	+	CE	Repressing	0.754	0.00586	0.0187009	n/a	n/a	0.358
P4ha2	ENSMUSG00000018906.15	28	0.943	0.000261	chr11:54014750-54014795	+	CE	Stimulating	0.749	0.0063	0.0195875	n/a	n/a	0.0135
Lztr1	ENSMUSG00000022761.13	28	0.943	0.000261	chr16:17337197-17337250	+	AA	Stimulating	0.747	0.00648	0.0197661	n/a	n/a	0.003
Asic3	ENSMUSG00000038276.13	28	0.849	0.00102	chr5:24622045-24622082	+	AD	Stimulating	0.855	0.00712	0.0206197	n/a	n/a	0.435
Lgi2	ENSMUSG00000039252.12	28	0.754	0.00349	chr5:52720781-52720911	-	CE	Stimulating	0.764	0.0083	0.0224361	n/a	n/a	0.016
Eri3	ENSMUSG00000033423.17	28	0.943	0.000261	chr4:117444982-117445177	+	CE	Stimulating	0.721	0.00936	0.0241929	n/a	n/a	0.946
Hps3	ENSMUSG00000027615.15	28	0.566	0.0285	chr3:20073967-20074121	-	CE	Repressing	0.706	0.0113	0.027157	Inhibition	None	0.175
Ppfia4	ENSMUSG00000026458.14	28	0.566	0.0285	chr1:134250740-134250831	-	CE	Repressing	0.697	0.0126	0.0289877	n/a	n/a	0.451
Mettl22	ENSMUSG00000039345.17	28	0.849	0.00102	chr16:8299991-8300031	+	CE	Repressing	0.693	0.0131	0.0294891	n/a	n/a	0.28
Acap3	ENSMUSG00000029033.17	28	0.943	0.000261	chr4:155987115-155987323	+	CE	Repressing	0.693	0.0131	0.0294891	n/a	n/a	0.074
Vti1b	ENSMUSG00000021124.14	28	0.943	0.000261	chr12:79218392-79218474	-	CE	Stimulating	0.691	0.0134	0.0299512	n/a	n/a	0.0625
Rwdd3	ENSMUSG00000028133.18	28	0.849	0.00102	chr3:120964924-120965068	-	CE	Repressing	0.722	0.014	0.030698	n/a	n/a	0
Bfar	ENSMUSG00000022684.16	28	0.849	0.00102	chr16:13508122-13508193	+	CE	Stimulating	0.688	0.014	0.0306973	n/a	n/a	0.272
Sec61a2	ENSMUSG00000025816.16	28	0.754	0.00349	chr2:5882666-5882819	-	CE	Repressing	0.664	0.0182	0.0365787	n/a	n/a	0.465
Clasp2	ENSMUSG00000033392.17	28	0.849	0.00102	chr9:113670227-113670243	+	CE	Stimulating	0.663	0.0183	0.0368027	n/a	n/a	0.243
Ttc13	ENSMUSG00000037300.20	28	0.66	0.0106	chr8:125419333-125419437	-	CE	Stimulating	0.658	0.0192	0.0379614	n/a	n/a	0.54
Spred3	ENSMUSG00000037239.9	28	0.754	0.00349	chr7:28855310-28855455	-	CE	Stimulating	0.657	0.0195	0.038227	n/a	n/a	0.194
C2cd5	ENSMUSG00000030279.16	28	0.801	0.00191	chr6:143018269-143018420	-	CE	Stimulating	0.641	0.0228	0.0419879	n/a	n/a	0.822
Elapor2	ENSMUSG00000056004.17	28	0.943	0.000261	chr5:9430278-9430398	+	CE	Repressing	0.673	0.0234	0.0423817	n/a	n/a	0.304
2210016L21Rik	ENSMUSG00000029559.16	28	0.754	0.00349	chr5:115083888-115083966	+	AD	Stimulating	0.637	0.0237	0.04245	n/a	n/a	0.512
Kcnn1	ENSMUSG00000002908.18	28	0.707	0.00617	chr8:71300819-71300843	-	AD	Repressing	0.631	0.0251	0.0441622	n/a	n/a	0.157
Gapvd1	ENSMUSG00000026867.20	28	0.754	0.00349	chr2:34596710-34596752	-	AD	Repressing	0.624	0.027	0.0462357	n/a	n/a	0.349
Vti1b	ENSMUSG00000021124.14	28	0.943	0.000261	chr12:79208875-79208996	-	CE	Stimulating	0.62	0.028	0.0469115	n/a	n/a	0.134
Map3k10	ENSMUSG00000040390.14	28	0.801	0.00191	chr7:27371333-27371453	-	CE	Stimulating	0.618	0.0285	0.0473695	n/a	n/a	0.014
Atg9a	ENSMUSG00000033124.17	28	0.849	0.00102	chr1:75162595-75162653	-	AD	Repressing	0.618	0.0285	0.0473695	n/a	n/a	0.7
Surf1	ENSMUSG00000015790.17	28	0.801	0.00191	chr2:26803671-26803702	-	AA	Stimulating	0.615	0.0291	0.0478923	n/a	n/a	0.0045
Cibar1	ENSMUSG00000028218.20	28	0.754	0.00349	chr4:12166844-12166922	-	CE	Stimulating	0.606	0.0316	0.0501073	n/a	n/a	0.09
Cpd	ENSMUSG00000020841.6	28	0.754	0.00349	chr11:76697194-76697267	-	CE	Stimulating	0.605	0.0318	0.0503531	n/a	n/a	0
Slc25a40	ENSMUSG00000054099.12	28	0.849	0.00102	chr5:8490789-8492446	+	RI	Stimulating	0.604	0.0321	0.0504465	n/a	n/a	0.133
Tbc1d19	ENSMUSG00000039178.10	28	0.943	0.000261	chr5:53988731-53988830	+	CE	Stimulating	0.593	0.0354	0.0537876	n/a	n/a	0.193
Pts	ENSMUSG00000032067.7	28	0.613	0.0176	chr9:50439630-50439856	-	AD	Stimulating	0.583	0.0383	0.0558789	n/a	n/a	0.002
Pcnx2	ENSMUSG00000060212.14	28	0.849	0.00102	chr8:126587512-126587576	-	CE	Stimulating	0.758	0.0403	0.0568659	n/a	n/a	0.002
Usp35	ENSMUSG00000035713.16	28	0.801	0.00191	chr7:96964294-96964385	-	CE	Stimulating	0.575	0.0409	0.0570993	n/a	n/a	0.0045
Tpgs2	ENSMUSG00000024269.12	28	0.849	0.00102	chr18:25281345-25281495	-	CE	Stimulating	0.574	0.0414	0.057417	n/a	n/a	0
Rfxap	ENSMUSG00000036615.8	28	0.566	0.0285	chr3:54713173-54713259	-	CE	Stimulating	0.562	0.0455	0.060444	n/a	n/a	0.032
Kcnq3	ENSMUSG00000056258.10	28	0.943	0.000261	chr15:65877735-65877823	-	AA	Repressing	0.68	0.0463	0.0608513	Inhibition	None	0.357
Pde4dip	ENSMUSG00000038170.16	28	0.943	0.000261	chr3:97671418-97671487	-	CE	Stimulating	0.556	0.0477	0.0618583	n/a	n/a	0.296
Micu3	ENSMUSG00000039478.16	28	0.943	0.000261	chr8:40793339-40793370	+	CE	Repressing	0.555	0.0481	0.0620551	n/a	n/a	0.344

## Sheet: More stringent Whippet cutoffs
Table S4: Facilitating AS-NMD events in the TRE-Ngn2 differentiation dataset showing significant positive correlation between NMD-protective splicing patterns and gene expression with P<0.05 and FDR<0.1 (Whippet cutoffs used in this tab are |ΔPSI|>0.25 and probability>0.95)
Gene name	Gene ID	Gene trajectory rank	Gene trend, τ	Gene trend, P-value	Event coordinates	Strand	AS type	NMD type	AS-NMD event-gene correlation, r	AS-NMD event-gene correlation, P-value	AS-NMD event-gene correlation, FDR	Predicted effect of PTBP1 on AS-NMD event	PubMed results for PTBP1 regulation	PhastCons score
Mtfr1	ENSMUSG00000027601.14	1	-0.754	0.00349	chr3:19262658-19262691	+	CE	Stimulating	0.981	2.95e-07	5.61553e-05	n/a	n/a	0.0805
Idh2	ENSMUSG00000030541.17	1	-0.943	0.000261	chr7:79746920-79746958	-	CE	Stimulating	0.977	6.16e-07	8.05899e-05	n/a	n/a	0.015
Tnpo1	ENSMUSG00000009470.18	1	-0.754	0.00349	chr13:98986616-98986691	-	CE	Repressing	0.974	9.82e-07	0.000118526	n/a	n/a	1
Ripk1	ENSMUSG00000021408.16	1	-0.754	0.00349	chr13:34198531-34198642	+	CE	Stimulating	0.967	2.59e-06	0.000239066	Inhibition	29449584;35858420	0.0545
Bud23	ENSMUSG00000005378.18	1	-0.849	0.00102	chr5:135089927-135090009	-	CE	Repressing	0.958	6.53e-06	0.000391539	n/a	n/a	0.136
Sarnp	ENSMUSG00000078427.4	1	-0.943	0.000261	chr10:128660648-128660700	+	CE	Stimulating	0.955	8.68e-06	0.000469655	n/a	n/a	0.771
Xpo1	ENSMUSG00000020290.15	1	-0.801	0.00191	chr11:23218849-23218912	+	CE	Stimulating	0.945	1.88e-05	0.000843505	n/a	n/a	1
Sypl	ENSMUSG00000020570.16	1	-0.566	0.0285	chr12:33018633-33018642	+	CE	Stimulating	0.94	2.67e-05	0.00116187	n/a	n/a	0.353
Ppp4r3a	ENSMUSG00000041846.16	1	-0.943	0.000261	chr12:101011785-101011940	-	CE	Stimulating	0.935	3.7e-05	0.00118606	n/a	n/a	0.973
Kif1c	ENSMUSG00000020821.18	1	-0.566	0.0285	chr11:70614730-70614751	+	CE	Stimulating	0.931	4.54e-05	0.0012962	n/a	n/a	0.567
Snrpa1	ENSMUSG00000030512.14	1	-0.754	0.00349	chr7:65719867-65719946	+	CE	Repressing	0.93	4.83e-05	0.00135241	n/a	n/a	0.651
Iqgap1	ENSMUSG00000030536.11	1	-0.896	0.000523	chr7:80379392-80379439	-	CE	Stimulating	0.927	5.59e-05	0.00151131	Inhibition	36912101	0.532
Nup188	ENSMUSG00000052533.15	1	-0.943	0.000261	chr2:30193672-30193763	+	CE	Stimulating	0.923	6.99e-05	0.00166115	n/a	n/a	0.042
Snap23	ENSMUSG00000027287.15	1	-0.849	0.00102	chr2:120421303-120421395	+	CE	Stimulating	0.921	7.83e-05	0.00178082	n/a	n/a	0.818
Gigyf2	ENSMUSG00000048000.16	1	-0.849	0.00102	chr1:87282703-87282880	+	CE	Stimulating	0.919	8.6e-05	0.00190014	n/a	n/a	0.45
Senp1	ENSMUSG00000033075.18	1	-0.849	0.00102	chr15:97974793-97974923	-	CE	Stimulating	0.917	9.48e-05	0.00205764	n/a	n/a	0.999
Actn1	ENSMUSG00000015143.16	1	-0.566	0.0285	chr12:80238060-80238143	-	CE	Stimulating	0.916	9.95e-05	0.00205764	n/a	n/a	0.455
Ddx39a	ENSMUSG00000005481.19	1	-0.943	0.000261	chr8:84448482-84448858	+	RI	Stimulating	0.915	0.000101	0.00205764	n/a	n/a	0.053
Pkd2	ENSMUSG00000034462.10	1	-0.943	0.000261	chr5:104638510-104638630	+	CE	Repressing	0.902	0.000183	0.00267662	n/a	n/a	0.306
Cwf19l1	ENSMUSG00000025200.8	1	-0.943	0.000261	chr19:44120588-44120603	-	AA	Repressing	0.897	0.000214	0.00302224	n/a	n/a	0.177
Wdr76	ENSMUSG00000027242.15	1	-0.943	0.000261	chr2:121362218-121362936	+	CE	Stimulating	0.897	0.000216	0.00302224	n/a	n/a	0.184
Dlg1	ENSMUSG00000022770.18	1	-0.943	0.000261	chr16:31666454-31666487	+	CE	Stimulating	0.891	0.000274	0.00336621	n/a	n/a	1
Zmym4	ENSMUSG00000042446.17	1	-0.896	0.000523	chr4:126817362-126817423	-	CE	Repressing	0.881	0.000383	0.00406928	n/a	n/a	0.938
Usp54	ENSMUSG00000034235.18	1	-0.613	0.0176	chr14:20614936-20615131	-	CE	Repressing	0.881	0.000384	0.00406928	n/a	n/a	0.73
P3h1	ENSMUSG00000028641.17	1	-0.754	0.00349	chr4:119096906-119096958	+	CE	Stimulating	0.88	0.000397	0.00406928	n/a	n/a	0.111
Ddx39a	ENSMUSG00000005481.19	1	-0.943	0.000261	chr8:84448095-84448153	+	CE	Stimulating	0.877	0.000431	0.00423043	n/a	n/a	0.383
Pros1	ENSMUSG00000022912.9	1	-0.754	0.00349	chr16:62710730-62710792	+	CE	Stimulating	0.896	0.000531	0.0047077	Inhibition	None	0.0045
Chordc1	ENSMUSG00000001774.9	1	-0.849	0.00102	chr9:18219518-18219580	+	CE	Stimulating	0.866	0.000596	0.00502468	n/a	n/a	0.427
Hnrnpl	ENSMUSG00000015165.17	1	-0.943	0.000261	chr7:28516760-28516829	+	CE	Stimulating	0.864	0.000625	0.00504539	n/a	n/a	0.966
Fbl	ENSMUSG00000046865.8	1	-0.943	0.000261	chr7:27877324-27877403	+	CE	Stimulating	0.853	0.000841	0.00598184	n/a	n/a	0.342
Dis3	ENSMUSG00000033166.12	1	-0.849	0.00102	chr14:99336555-99336622	-	CE	Stimulating	0.853	0.00085	0.00598184	n/a	n/a	0.351
Tmem39a	ENSMUSG00000002845.15	1	-0.943	0.000261	chr16:38405981-38406042	+	CE	Stimulating	0.851	0.000904	0.00619192	n/a	n/a	0.564
Col20a1	ENSMUSG00000016356.19	1	-0.801	0.00191	chr2:180620205-180620234	+	CE	Stimulating	0.847	0.000989	0.00665677	n/a	n/a	0.0675
Flnb	ENSMUSG00000025278.10	1	-0.801	0.00191	chr14:14583650-14583747	-	CE	Stimulating	0.845	0.00105	0.0068576	Inhibition	None	0.421
Itprid2	ENSMUSG00000027007.17	1	-0.471	0.0679	chr2:79489014-79489190	+	CE	Stimulating	0.84	0.00118	0.00726263	Inhibition	None	0.141
Malt1	ENSMUSG00000032688.10	1	-0.754	0.00349	chr18:65589828-65589906	+	CE	Stimulating	0.894	0.00138	0.00808078	n/a	n/a	0.2
Wdr33	ENSMUSG00000024400.17	1	-0.754	0.00349	chr18:31966788-31968436	+	RI	Stimulating	0.824	0.00169	0.00895868	n/a	n/a	1
Fmnl3	ENSMUSG00000023008.19	1	-0.754	0.00349	chr15:99226975-99227057	-	CE	Stimulating	0.824	0.00169	0.00895868	Inhibition	None	0.569
Myo9b	ENSMUSG00000004677.18	1	-0.896	0.000523	chr8:71793404-71793443	+	CE	Repressing	0.823	0.00173	0.00904133	n/a	n/a	0.279
Slc38a6	ENSMUSG00000044712.16	1	-0.801	0.00191	chr12:73340473-73340573	+	CE	Stimulating	0.821	0.00179	0.00925634	Inhibition	None	0.313
Sf1	ENSMUSG00000024949.18	1	-0.943	0.000261	chr19:6418394-6418469	+	CE	Repressing	0.813	0.0021	0.0102883	n/a	n/a	0.999
Ice2	ENSMUSG00000032235.16	1	-0.519	0.0446	chr9:69328943-69329072	+	CE	Repressing	0.807	0.00239	0.0110811	n/a	n/a	0.463
Arhgap17	ENSMUSG00000030766.16	1	-0.754	0.00349	chr7:122913637-122913718	-	CE	Repressing	0.804	0.00253	0.0114255	n/a	n/a	0.76
Cyfip1	ENSMUSG00000030447.16	1	-0.943	0.000261	chr7:55547573-55547720	+	CE	Stimulating	0.792	0.00315	0.0129483	Inhibition	None	0.359
Mamdc4	ENSMUSG00000026941.17	1	-0.849	0.00102	chr2:25464325-25464461	-	AA	Stimulating	0.791	0.00322	0.0131207	n/a	n/a	0.005
Chek2	ENSMUSG00000029521.8	1	-0.849	0.00102	chr5:111014804-111014919	+	CE	Repressing	0.788	0.00338	0.013549	Activation	None	0.544
Ppp4r3b	ENSMUSG00000020463.16	1	-0.849	0.00102	chr11:29160902-29161004	+	CE	Stimulating	0.781	0.00382	0.0145127	n/a	n/a	0.49
Traip	ENSMUSG00000032586.10	1	-0.943	0.000261	chr9:107823278-107823317	+	AA	Stimulating	0.773	0.00437	0.0158498	n/a	n/a	0.483
Lima1	ENSMUSG00000023022.15	1	-0.754	0.00349	chr15:99685206-99685264	-	CE	Stimulating	0.76	0.00537	0.0177398	n/a	n/a	0.442
Mutyh	ENSMUSG00000028687.18	1	-0.849	0.00102	chr4:116673159-116673232	+	CE	Repressing	0.789	0.0057	0.0185272	Activation	None	0.148
Fubp3	ENSMUSG00000026843.16	1	-0.943	0.000261	chr2:31502115-31502247	+	CE	Stimulating	0.751	0.00611	0.019253	n/a	n/a	0.333
Ddx31	ENSMUSG00000026806.16	1	-0.613	0.0176	chr2:28736775-28736883	+	CE	Stimulating	0.749	0.0063	0.0195875	n/a	n/a	0.0035
Nfyc	ENSMUSG00000032897.18	1	-0.943	0.000261	chr4:120625290-120625411	-	CE	Stimulating	0.748	0.00642	0.0197661	n/a	n/a	0.104
Eif2s3y	ENSMUSG00000069049.12	1	-0.801	0.00191	chrY:1013379-1013473	+	CE	Repressing	0.748	0.00645	0.0197661	n/a	n/a	0.227
Glis3	ENSMUSG00000052942.14	1	-0.943	0.000261	chr19:28332036-28332159	-	CE	Stimulating	0.818	0.00654	0.0197664	Inhibition	None	0.538
Brca2	ENSMUSG00000041147.11	1	-0.849	0.00102	chr5:150465659-150466922	+	AD	Repressing	0.747	0.00655	0.0197664	n/a	n/a	0.149
Rps19	ENSMUSG00000040952.17	1	-0.754	0.00349	chr7:24585532-24585612	+	CE	Stimulating	0.741	0.00712	0.0206197	n/a	n/a	0.0075
Tarbp1	ENSMUSG00000090290.3	1	-0.943	0.000261	chr8:127157273-127157367	-	CE	Stimulating	0.736	0.00764	0.0214638	n/a	n/a	0.435
Pikfyve	ENSMUSG00000025949.17	1	-0.707	0.00617	chr1:65293392-65293471	+	CE	Stimulating	0.736	0.00766	0.0214638	n/a	n/a	0
Cnot2	ENSMUSG00000020166.16	1	-0.896	0.000523	chr10:116373126-116373183	-	CE	Stimulating	0.732	0.00804	0.0220535	n/a	n/a	0.789
Ddx46	ENSMUSG00000021500.18	1	-0.943	0.000261	chr13:55808166-55808282	+	CE	Stimulating	0.73	0.00831	0.0224361	n/a	n/a	0.825
Xpo6	ENSMUSG00000000131.16	1	-0.849	0.00102	chr7:125748676-125748709	-	CE	Stimulating	0.729	0.00843	0.0226107	n/a	n/a	0.551
Tex9	ENSMUSG00000090626.10	1	-0.801	0.00191	chr9:72389729-72389811	-	CE	Repressing	0.724	0.00894	0.0234673	n/a	n/a	0.078
Slc38a6	ENSMUSG00000044712.16	1	-0.801	0.00191	chr12:73386648-73386777	+	CE	Stimulating	0.711	0.0106	0.0261127	Inhibition	None	0.057
Mysm1	ENSMUSG00000062627.10	1	-0.943	0.000261	chr4:94849940-94850070	-	CE	Repressing	0.709	0.0108	0.0264267	n/a	n/a	0.727
Fmr1	ENSMUSG00000000838.18	1	-0.613	0.0176	chrX:67754190-67754385	+	CE	Repressing	0.705	0.0114	0.0273388	n/a	n/a	0.994
2700097O09Rik	ENSMUSG00000062198.6	1	-0.943	0.000261	chr12:55106160-55106241	-	AD	Stimulating	0.699	0.0122	0.0285245	n/a	n/a	0.197
Myo19	ENSMUSG00000020527.15	1	-0.943	0.000261	chr11:84797580-84797697	+	CE	Stimulating	0.696	0.0127	0.0291287	n/a	n/a	0.187
Jmjd6	ENSMUSG00000056962.12	1	-0.943	0.000261	chr11:116730664-116730752	-	CE	Stimulating	0.693	0.0131	0.0294916	n/a	n/a	0.868
Nol9	ENSMUSG00000028948.17	1	-0.849	0.00102	chr4:152130405-152130492	+	CE	Repressing	0.691	0.0134	0.0299452	n/a	n/a	0.0965
Rps4x	ENSMUSG00000031320.10	1	-0.754	0.00349	chrX:101232509-101232903	-	AD	Stimulating	0.687	0.0141	0.0307691	n/a	n/a	0.0135
Ranbp17	ENSMUSG00000040594.20	1	-0.801	0.00191	chr11:33354082-33354199	-	CE	Stimulating	0.68	0.0153	0.0324227	n/a	n/a	0.696
Eif2b3	ENSMUSG00000028683.15	1	-0.754	0.00349	chr4:116909921-116910032	+	CE	Repressing	0.671	0.0168	0.0347659	n/a	n/a	0.643
Prpf38b	ENSMUSG00000027881.15	1	-0.896	0.000523	chr3:108817659-108817711	-	CE	Stimulating	0.665	0.018	0.0363974	n/a	n/a	0.91
E2f7	ENSMUSG00000020185.17	1	-0.754	0.00349	chr10:110602000-110602023	+	CE	Stimulating	0.727	0.0205	0.0392232	n/a	n/a	0.464
Polh	ENSMUSG00000023953.10	1	-0.849	0.00102	chr17:46493611-46493734	-	CE	Repressing	0.652	0.0206	0.0393166	n/a	n/a	0.174
Akap8	ENSMUSG00000024045.7	1	-0.943	0.000261	chr17:32532079-32532236	-	CE	Stimulating	0.644	0.0222	0.0414248	n/a	n/a	0.49
Tyms	ENSMUSG00000025747.13	1	-0.943	0.000261	chr5:30276225-30276307	-	CE	Stimulating	0.705	0.0255	0.0446734	n/a	n/a	0
Rbm25	ENSMUSG00000010608.16	1	-0.943	0.000261	chr12:83707981-83708042	+	CE	Stimulating	0.627	0.0263	0.0455292	n/a	n/a	0.996
Usp7	ENSMUSG00000022710.18	1	-0.943	0.000261	chr16:8533609-8533783	-	CE	Stimulating	0.62	0.0278	0.0468007	n/a	n/a	0.896
Nemp1	ENSMUSG00000040195.12	1	-0.754	0.00349	chr10:127525168-127525313	+	AD	Repressing	0.617	0.0287	0.0475227	n/a	n/a	0.359
Eprs	ENSMUSG00000026615.15	1	-0.754	0.00349	chr1:185110972-185111098	+	CE	Repressing	0.614	0.0294	0.0482575	n/a	n/a	0.642
Hnrnpdl	ENSMUSG00000029328.16	1	-0.896	0.000523	chr5:100183494-100183598	-	CE	Stimulating	0.609	0.0307	0.0495438	n/a	n/a	1
Sltm	ENSMUSG00000032212.11	1	-0.754	0.00349	chr9:70491214-70491394	+	CE	Repressing	0.6	0.0332	0.0515914	n/a	n/a	0.945
Wdr4	ENSMUSG00000024037.14	1	-0.566	0.0285	chr17:31728743-31728794	-	AD	Repressing	0.599	0.0335	0.0518081	n/a	n/a	0.103
Zcchc8	ENSMUSG00000029427.12	1	-0.943	0.000261	chr5:123847445-123847548	-	CE	Repressing	0.581	0.0392	0.0561743	n/a	n/a	0.848
Eri2	ENSMUSG00000030929.18	1	-0.754	0.00349	chr7:119386627-119386708	-	CE	Repressing	0.558	0.0468	0.0610953	n/a	n/a	0.235
Hormad2	ENSMUSG00000020419.12	1	-0.754	0.00349	chr11:4351445-4351621	-	CE	Stimulating	0.738	0.0469	0.0611881	n/a	n/a	0.089
Ubqln4	ENSMUSG00000008604.12	1	-0.707	0.00617	chr3:88470415-88470640	+	CE	Repressing	0.556	0.0476	0.0616942	n/a	n/a	0.774
Adamts14	ENSMUSG00000059901.13	1	-0.66	0.0106	chr10:61047434-61047447	-	AA	Repressing	0.623	0.0495	0.0635643	n/a	n/a	0.025
Ddx11	ENSMUSG00000035842.11	1	-0.943	0.000261	chr17:66456095-66456207	+	RI	Stimulating	0.582	0.0499	0.0637762	n/a	n/a	0.03
Cntrl	ENSMUSG00000057110.16	2	-0.754	0.00349	chr2:35014206-35014239	+	CE	Stimulating	0.938	3.08e-05	0.00116453	n/a	n/a	0.512
Eefsec	ENSMUSG00000033216.10	2	-0.613	0.0176	chr6:88353186-88353393	-	CE	Repressing	0.933	3.97e-05	0.00119727	n/a	n/a	0.0845
Casp2	ENSMUSG00000029863.14	2	-0.754	0.00349	chr6:42253804-42253864	+	CE	Stimulating	0.905	0.000159	0.00248858	Inhibition	None	0.812
Tlk1	ENSMUSG00000041997.17	2	-0.566	0.0285	chr2:70599206-70599274	-	CE	Stimulating	0.879	0.000402	0.00409405	n/a	n/a	0.788
Cald1	ENSMUSG00000029761.17	2	-0.471	0.0679	chr6:34746465-34746597	+	CE	Stimulating	0.859	0.00072	0.0054575	Inhibition	None	0.572
Itpr1	ENSMUSG00000030102.12	2	-0.471	0.0679	chr6:108393138-108393175	+	CE	Stimulating	0.855	0.000813	0.00587828	n/a	n/a	0.875
Hira	ENSMUSG00000022702.17	2	-0.754	0.00349	chr16:18743087-18743193	+	CE	Stimulating	0.82	0.00185	0.00940018	n/a	n/a	0.007
Usp40	ENSMUSG00000005501.15	2	-0.424	0.1	chr1:87901799-87901856	-	CE	Repressing	0.805	0.00246	0.0113588	n/a	n/a	0.426
Stxbp3	ENSMUSG00000027882.19	2	-0.754	0.00349	chr3:108717193-108717317	-	CE	Repressing	0.796	0.00294	0.0125888	n/a	n/a	0.294
Usp40	ENSMUSG00000005501.15	2	-0.424	0.1	chr1:87881734-87881773	-	CE	Stimulating	0.788	0.00339	0.013549	n/a	n/a	0.4
Ctnnal1	ENSMUSG00000038816.15	2	-0.849	0.00102	chr4:56838005-56838047	-	CE	Stimulating	0.768	0.00472	0.0167007	n/a	n/a	0.574
Dcaf17	ENSMUSG00000041966.19	2	-0.754	0.00349	chr2:70908818-70908923	+	CE	Repressing	0.746	0.00662	0.0198471	n/a	n/a	0.778
Tpcn1	ENSMUSG00000032741.10	2	-0.471	0.0679	chr5:120680255-120680286	-	CE	Stimulating	0.742	0.00705	0.0205492	n/a	n/a	0.36
Cdk5rap2	ENSMUSG00000039298.17	2	-0.424	0.1	chr4:70218803-70218912	-	CE	Repressing	0.656	0.0197	0.0384669	n/a	n/a	0.0765
Notch2	ENSMUSG00000027878.12	2	-0.566	0.0285	chr3:98043148-98043458	+	AD	Stimulating	0.628	0.0259	0.0450381	n/a	n/a	0.069
Mical1	ENSMUSG00000019823.18	2	-0.566	0.0285	chr10:41354424-41354631	+	CE	Repressing	0.608	0.0311	0.0497748	Activation	None	0.114
Cemip2	ENSMUSG00000024754.14	2	-0.566	0.0285	chr19:21820050-21820153	+	CE	Stimulating	0.584	0.0381	0.0556682	Inhibition	None	0.434
Rnf149	ENSMUSG00000048234.14	3	-0.566	0.0285	chr1:39597396-39597492	-	CE	Repressing	0.656	0.0197	0.038567	n/a	n/a	0.621
Polq	ENSMUSG00000034206.16	3	-0.754	0.00349	chr16:36836675-36836770	+	CE	Stimulating	0.636	0.0241	0.0428396	n/a	n/a	0.526
Zfp532	ENSMUSG00000042439.14	3	-0.471	0.0679	chr18:65784631-65784793	+	CE	Repressing	0.628	0.0258	0.0450149	n/a	n/a	0.291
Ppp4r1	ENSMUSG00000061950.18	4	-0.471	0.0679	chr17:66136370-66136374	+	AA	Repressing	0.736	0.00765	0.0214638	n/a	n/a	0.336
Cep63	ENSMUSG00000032534.19	4	-0.566	0.0285	chr9:102500755-102500792	-	CE	Repressing	0.653	0.0204	0.0391944	n/a	n/a	0.323
Mov10	ENSMUSG00000002227.16	5	0.189	0.465	chr3:104725438-104725472	-	AA	Stimulating	0.934	3.8e-05	0.00119181	n/a	n/a	0.479
Usp16	ENSMUSG00000025616.15	5	-0.566	0.0285	chr16:87258853-87259028	+	CE	Repressing	0.911	0.000125	0.00216243	n/a	n/a	0.164
Nsun5	ENSMUSG00000000916.16	5	-0.754	0.00349	chr5:135403920-135403959	+	AD	Repressing	0.883	0.000353	0.0039603	n/a	n/a	0.136
Rock2	ENSMUSG00000020580.11	5	-0.471	0.0679	chr12:16985152-16985319	+	CE	Stimulating	0.867	0.000585	0.00496003	n/a	n/a	0.274
Tmod3	ENSMUSG00000058587.10	5	-0.377	0.144	chr9:75409705-75409776	-	CE	Stimulating	0.83	0.00148	0.00831576	Inhibition	None	0.158
Dhtkd1	ENSMUSG00000025815.14	5	-0.754	0.00349	chr2:5927784-5927831	-	CE	Stimulating	0.807	0.00237	0.0110154	Inhibition	None	0.076
Cpped1	ENSMUSG00000065979.13	5	-0.283	0.273	chr16:11703437-11703609	-	CE	Stimulating	0.752	0.00604	0.0191126	n/a	n/a	0.043
Crtc2	ENSMUSG00000027936.19	5	0.236	0.361	chr3:90170221-90170287	+	CE	Stimulating	0.729	0.00842	0.0226107	n/a	n/a	0.266
Cnnm3	ENSMUSG00000001138.14	5	-0.613	0.0176	chr1:36563115-36563213	+	CE	Stimulating	0.727	0.00862	0.0228555	Inhibition	None	0.078
Rtel1	ENSMUSG00000038685.19	5	-0.707	0.00617	chr2:180980028-180980147	+	CE	Stimulating	0.718	0.00969	0.0245251	Inhibition	None	0.061
Clk1	ENSMUSG00000026034.18	5	-0.613	0.0176	chr1:58459280-58459370	-	CE	Repressing	0.706	0.0112	0.0270351	n/a	n/a	0.991
Slf2	ENSMUSG00000036097.9	5	-0.66	0.0106	chr19:44931360-44931378	+	CE	Stimulating	0.698	0.0123	0.0286397	n/a	n/a	0.952
Qrsl1	ENSMUSG00000019863.8	5	0.236	0.361	chr10:43757469-43757512	-	AD	Repressing	0.696	0.0127	0.0291287	n/a	n/a	0.0765
Ddx49	ENSMUSG00000057788.14	5	-0.707	0.00617	chr8:70747412-70747485	-	AA	Stimulating	0.687	0.0142	0.0308291	n/a	n/a	0.0045
Dhx16	ENSMUSG00000024422.15	5	-0.471	0.0679	chr17:36196570-36196597	+	AD	Repressing	0.684	0.0145	0.0314463	n/a	n/a	0.144
Mat2a	ENSMUSG00000053907.11	5	-0.943	0.000261	chr6:72411642-72411722	-	CE	Stimulating	0.681	0.0151	0.0323308	n/a	n/a	0.512
Necap2	ENSMUSG00000028923.15	5	-0.613	0.0176	chr4:140798892-140799006	-	CE	Stimulating	0.649	0.0212	0.0402413	Inhibition	None	0.432
Zfc3h1	ENSMUSG00000034163.11	5	-0.849	0.00102	chr10:115264867-115266557	+	RI	Stimulating	0.633	0.0248	0.0438234	n/a	n/a	0.526
Usp24	ENSMUSG00000028514.16	5	-0.377	0.144	chr4:106221526-106221589	+	CE	Stimulating	0.627	0.0261	0.0452739	n/a	n/a	0.946
Mto1	ENSMUSG00000032342.14	5	-0.0943	0.715	chr9:78360046-78360335	+	CE	Repressing	0.602	0.0328	0.0512438	n/a	n/a	0.0665
Hspbap1	ENSMUSG00000022849.6	5	-0.943	0.000261	chr16:35634700-35634779	+	CE	Stimulating	0.596	0.0346	0.0527557	n/a	n/a	0.022
Thumpd2	ENSMUSG00000024246.10	5	-0.801	0.00191	chr17:81347861-81347974	-	CE	Stimulating	0.588	0.0369	0.0550224	n/a	n/a	0.264
Mocs1	ENSMUSG00000064120.15	5	-0.424	0.1	chr17:49756722-49756776	+	AA	Stimulating	0.586	0.0374	0.0551929	n/a	n/a	0.267
Dhx37	ENSMUSG00000029480.14	5	-0.801	0.00191	chr5:125501244-125501424	-	CE	Stimulating	0.579	0.0398	0.0564743	n/a	n/a	0
Gm14406	ENSMUSG00000078865.9	5	-0.0471	0.855	chr2:177266762-177266816	-	CE	Stimulating	0.651	0.0403	0.0568571	n/a	n/a	0
Cc2d1b	ENSMUSG00000028582.15	5	-0.377	0.144	chr4:108482531-108482604	+	AA	Stimulating	0.573	0.0417	0.057499	n/a	n/a	0.323
Ercc2	ENSMUSG00000030400.18	5	-0.613	0.0176	chr7:19127358-19127430	+	CE	Repressing	0.562	0.0455	0.0604134	n/a	n/a	0.138
Gm14444	ENSMUSG00000078906.10	5	-0.943	0.000261	chr2:174855221-174855275	+	CE	Stimulating	0.632	0.0463	0.0608513	n/a	n/a	0
Bak1	ENSMUSG00000057789.15	6	-0.377	0.144	chr17:27240637-27240656	-	CE	Stimulating	0.841	0.00114	0.00710533	n/a	n/a	0.319
Ccdc138	ENSMUSG00000038010.10	6	-0.896	0.000523	chr10:58345327-58345454	+	CE	Repressing	0.773	0.00734	0.0209663	n/a	n/a	0.181
Pidd1	ENSMUSG00000025507.14	6	-0.566	0.0285	chr7:141021698-141021734	-	AA	Repressing	0.654	0.02	0.0389237	n/a	n/a	0.0125
Prpsap1	ENSMUSG00000015869.17	6	-0.519	0.0446	chr11:116369351-116369466	-	CE	Repressing	0.61	0.0306	0.0495041	n/a	n/a	0.359
Hgh1	ENSMUSG00000022554.8	6	-0.424	0.1	chr15:76253741-76253769	+	AD	Repressing	0.592	0.0356	0.0538024	n/a	n/a	0.499
Flna	ENSMUSG00000031328.17	7	-0.754	0.00349	chrX:73284422-73284478	-	CE	Stimulating	0.885	0.00033	0.00380969	Inhibition	27565344	0.231
Srpk1	ENSMUSG00000004865.17	7	-0.566	0.0285	chr17:28819217-28819430	-	CE	Repressing	0.76	0.00534	0.0176891	n/a	n/a	0.872
Smo	ENSMUSG00000001761.8	7	-0.519	0.0446	chr6:29752541-29752653	+	CE	Stimulating	0.714	0.0154	0.0326351	Inhibition	None	0.215
Acad10	ENSMUSG00000029456.13	7	-0.33	0.201	chr5:121777187-121777368	-	CE	Repressing	0.657	0.0195	0.038227	n/a	n/a	0.056
Map2k2	ENSMUSG00000035027.19	7	-0.236	0.361	chr10:80955410-80955537	+	AD	Repressing	0.653	0.0204	0.0391944	n/a	n/a	0.264
Prpf39	ENSMUSG00000035597.20	7	-0.189	0.465	chr12:65090542-65090651	+	CE	Stimulating	0.647	0.0215	0.040622	n/a	n/a	1
4930524B15Rik	ENSMUSG00000020299.7	7	-0.471	0.0679	chr11:31923556-31923641	+	CE	Repressing	0.865	0.0291	0.0478923	n/a	n/a	0.274
Rhpn1	ENSMUSG00000022580.14	8	-0.141	0.584	chr15:75582429-75582514	+	AD	Stimulating	0.784	0.00366	0.0142698	n/a	n/a	0.669
Hnrnph3	ENSMUSG00000020069.17	8	-0.377	0.144	chr10:62854539-62854677	-	CE	Repressing	0.758	0.00557	0.0182215	n/a	n/a	1
Ccar2	ENSMUSG00000033712.7	8	-0.189	0.465	chr14:70380374-70380494	-	AD	Repressing	0.712	0.0104	0.0257176	n/a	n/a	0.0365
Ivns1abp	ENSMUSG00000023150.15	8	-0.377	0.144	chr1:151230918-151231027	+	CE	Stimulating	0.662	0.0184	0.0369514	n/a	n/a	0.992
Thbs3	ENSMUSG00000028047.12	8	-0.189	0.465	chr3:89126565-89126571	+	AD	Repressing	0.591	0.0361	0.0542118	n/a	n/a	0.528
Rufy1	ENSMUSG00000020375.10	9	-0.0471	0.855	chr11:50300646-50300794	-	CE	Stimulating	0.616	0.0289	0.0476483	n/a	n/a	0.202
Trit1	ENSMUSG00000028653.17	10	-0.519	0.0446	chr4:122940668-122940810	+	CE	Repressing	0.577	0.0404	0.0568659	n/a	n/a	0.227
Trit1	ENSMUSG00000028653.17	10	-0.519	0.0446	chr4:122942945-122943057	+	CE	Repressing	0.56	0.0462	0.0608223	n/a	n/a	0.438
Dennd1b	ENSMUSG00000056268.16	11	0.33	0.201	chr1:138950843-138950886	+	CE	Repressing	0.582	0.0389	0.0560968	n/a	n/a	0.169
Atg2b	ENSMUSG00000041341.11	12	0.141	0.584	chr12:105615348-105615420	-	AA	Repressing	0.579	0.0398	0.0564728	n/a	n/a	0.044
Tfb1m	ENSMUSG00000036983.8	14	0.236	0.361	chr17:3579949-3586352	-	AD	Stimulating	0.658	0.0194	0.0380937	n/a	n/a	0.642
Cmc2	ENSMUSG00000014633.16	17	-0.141	0.584	chr8:117620827-117620898	-	CE	Stimulating	0.665	0.018	0.0363974	n/a	n/a	0.191
Ago3	ENSMUSG00000028842.16	17	0.189	0.465	chr4:126286264-126286353	-	CE	Stimulating	0.607	0.0314	0.0499719	n/a	n/a	0.446
Zfp874a	ENSMUSG00000069206.15	17	0.189	0.465	chr13:67595483-67595551	-	CE	Stimulating	0.603	0.0325	0.0508688	n/a	n/a	0.0745
Cacna1a	ENSMUSG00000034656.19	18	0.519	0.0446	chr8:85327123-85327290	+	CE	Stimulating	0.935	3.53e-05	0.00118606	n/a	n/a	0.798
Dgke	ENSMUSG00000000276.12	18	0.566	0.0285	chr11:88933112-88933115	-	AA	Repressing	0.741	0.00708	0.0206153	n/a	n/a	0.0925
Whamm	ENSMUSG00000045795.11	18	0.236	0.361	chr7:81224451-81224467	+	AD	Repressing	0.588	0.0368	0.0549293	n/a	n/a	0.0965
Atat1	ENSMUSG00000024426.18	19	0.377	0.144	chr17:36213248-36213330	-	CE	Stimulating	0.68	0.0153	0.0325112	n/a	n/a	0.654
Btbd1	ENSMUSG00000025103.9	20	0.566	0.0285	chr7:81450133-81450239	-	CE	Stimulating	0.889	0.000287	0.00336621	n/a	n/a	0.591
Ptbp2	ENSMUSG00000028134.12	20	0.236	0.361	chr3:119518261-119518294	-	CE	Repressing	0.869	0.000545	0.00473365	Inhibition	17606642;17679092;17679093	1
Setd7	ENSMUSG00000037111.10	20	0.141	0.584	chr3:51440754-51440872	-	CE	Stimulating	0.87	0.00114	0.00710533	n/a	n/a	0.051
Aida	ENSMUSG00000042901.11	20	0.0943	0.715	chr1:183079382-183079468	+	CE	Stimulating	0.803	0.00256	0.0114429	n/a	n/a	0.0755
Robo1	ENSMUSG00000022883.12	20	0.189	0.465	chr16:72753163-72753365	+	CE	Stimulating	0.773	0.00434	0.0158498	n/a	n/a	0.556
Usp11	ENSMUSG00000031066.11	20	0.377	0.144	chrX:20573151-20573221	+	CE	Stimulating	0.622	0.0274	0.0466233	n/a	n/a	0.326
Taok2	ENSMUSG00000059981.13	20	0.283	0.273	chr7:126456398-126456514	-	CE	Stimulating	0.581	0.039	0.056146	n/a	n/a	0.676
Pigg	ENSMUSG00000029263.16	21	0.519	0.0446	chr5:108484089-108484227	+	RI	Repressing	0.755	0.00577	0.0185899	n/a	n/a	0.129
Eci2	ENSMUSG00000021417.16	23	0.471	0.0679	chr13:35173513-35173681	-	CE	Stimulating	0.693	0.0131	0.0294891	n/a	n/a	0.001
Il11ra1	ENSMUSG00000073889.11	23	0.66	0.0106	chr4:41756682-41756811	+	CE	Stimulating	0.587	0.0374	0.0551929	n/a	n/a	0.107
Sugp2	ENSMUSG00000036054.16	24	0.566	0.0285	chr8:70713881-70713967	+	CE	Stimulating	0.903	0.000172	0.00257363	Activation	None	0.245
Scn8a	ENSMUSG00000023033.15	25	0.566	0.0285	chr15:100921720-100921787	+	CE	Stimulating	0.898	0.00123	0.00749746	Activation	None	0.884
Cep126	ENSMUSG00000040729.9	25	0.66	0.0106	chr9:8104654-8104735	-	CE	Stimulating	0.733	0.00798	0.0220525	n/a	n/a	0.572
Fbn1	ENSMUSG00000027204.14	25	0.377	0.144	chr2:125156827-125156887	-	CE	Stimulating	0.671	0.0494	0.06346	n/a	n/a	0.473
Vgll4	ENSMUSG00000030315.16	26	0.896	0.000523	chr6:115011117-115011211	-	CE	Stimulating	0.969	1.91e-06	0.000199572	n/a	n/a	0.018
Arhgap44	ENSMUSG00000033389.17	26	0.754	0.00349	chr11:64929177-64929294	-	CE	Stimulating	0.913	0.000114	0.00215207	n/a	n/a	0
Trappc8	ENSMUSG00000033382.16	26	0.754	0.00349	chr18:20970222-20970246	-	AA	Repressing	0.864	0.000625	0.00504539	n/a	n/a	0.314
Ric3	ENSMUSG00000048330.15	26	0.943	0.000261	chr7:108656024-108656066	-	AA	Stimulating	0.823	0.00172	0.00904133	n/a	n/a	0.383
Rap1gap	ENSMUSG00000041351.17	26	0.566	0.0285	chr4:137454988-137455040	+	AA	Stimulating	0.794	0.00306	0.0128128	n/a	n/a	0.0165
Arhgef10l	ENSMUSG00000040964.17	26	0.471	0.0679	chr4:140279107-140279231	-	CE	Stimulating	0.793	0.0031	0.0128495	n/a	n/a	0.039
Stub1	ENSMUSG00000039615.10	26	0.613	0.0176	chr17:26050340-26050517	-	RI	Stimulating	0.762	0.00518	0.0173352	n/a	n/a	0.076
Pcyt2	ENSMUSG00000025137.16	26	0.377	0.144	chr11:120502532-120502826	-	RI	Stimulating	0.719	0.00953	0.0244261	n/a	n/a	0.075
Ryr2	ENSMUSG00000021313.17	26	0.613	0.0176	chr13:11724894-11724972	-	AA	Repressing	0.749	0.0101	0.025387	n/a	n/a	0.132
Tsc22d1	ENSMUSG00000022010.20	26	0.754	0.00349	chr14:76675106-76675255	+	CE	Stimulating	0.701	0.0119	0.0280244	n/a	n/a	0.65
Cdadc1	ENSMUSG00000021982.15	26	0.754	0.00349	chr14:59822251-59822598	-	CE	Stimulating	0.688	0.014	0.0306953	n/a	n/a	0.0015
Stat2	ENSMUSG00000040033.17	26	0.519	0.0446	chr10:128117578-128117639	+	AD	Stimulating	0.683	0.0147	0.0316662	n/a	n/a	0.008
Hps5	ENSMUSG00000014418.17	26	0.236	0.361	chr7:46424578-46424708	-	CE	Stimulating	0.64	0.0231	0.042176	n/a	n/a	0.637
Sorcs1	ENSMUSG00000043531.17	26	0.943	0.000261	chr19:50230529-50230532	-	AA	Repressing	0.714	0.0234	0.0423817	n/a	n/a	0.207
Usp13	ENSMUSG00000056900.14	26	0.707	0.00617	chr3:32965722-32965810	+	CE	Repressing	0.589	0.0364	0.0546741	n/a	n/a	0.436
Nckipsd	ENSMUSG00000032598.9	26	0.66	0.0106	chr9:108689418-108689908	+	CE	Repressing	0.587	0.0373	0.0551929	n/a	n/a	0.0895
Snx10	ENSMUSG00000038301.16	26	0.754	0.00349	chr6:51546774-51546888	+	CE	Stimulating	0.584	0.0383	0.0558789	n/a	n/a	0.032
Ank3	ENSMUSG00000069601.15	27	0.519	0.0446	chr10:69816654-69816680	+	CE	Repressing	0.996	5.43e-10	6.19609e-07	n/a	n/a	0.825
Mapk8ip3	ENSMUSG00000024163.18	27	0.943	0.000261	chr17:25135478-25135603	-	CE	Stimulating	0.982	2.18e-07	5.61553e-05	n/a	n/a	0.66
Lmtk3	ENSMUSG00000062044.17	27	0.566	0.0285	chr7:45437070-45437178	+	CE	Stimulating	0.96	5.38e-06	0.000366781	n/a	n/a	0.149
Acox1	ENSMUSG00000020777.17	27	0.754	0.00349	chr11:116080241-116080401	-	CE	Stimulating	0.957	7.26e-06	0.000407079	n/a	n/a	0.369
Mpp3	ENSMUSG00000052373.15	27	0.754	0.00349	chr11:101901033-101901053	-	CE	Repressing	0.972	2.81e-05	0.00116187	n/a	n/a	0.359
Stx1a	ENSMUSG00000007207.11	27	0.754	0.00349	chr5:135077765-135077847	+	AA	Stimulating	0.922	7.2e-05	0.00168545	n/a	n/a	0.153
Gdi1	ENSMUSG00000015291.11	27	0.707	0.00617	chrX:73351477-73351735	+	RI	Stimulating	0.915	0.000104	0.00206137	n/a	n/a	0.205
Herc3	ENSMUSG00000029804.18	27	0.849	0.00102	chr6:58851852-58851935	+	CE	Stimulating	0.911	0.000123	0.00216243	n/a	n/a	0.759
Dennd6b	ENSMUSG00000015377.11	27	0.377	0.144	chr15:89077138-89077321	-	CE	Stimulating	0.878	0.000419	0.00417461	n/a	n/a	0.038
Trim46	ENSMUSG00000042766.18	27	0.754	0.00349	chr3:89145973-89146010	-	CE	Stimulating	0.912	0.000793	0.00581702	n/a	n/a	0.643
Dcaf10	ENSMUSG00000035572.17	27	0.754	0.00349	chr4:45349537-45349591	+	CE	Stimulating	0.853	0.000842	0.00598184	n/a	n/a	0.903
Adgrl1	ENSMUSG00000013033.17	27	0.754	0.00349	chr8:84650835-84650984	+	CE	Stimulating	0.787	0.00344	0.0136566	n/a	n/a	0.0155
Dlg4	ENSMUSG00000020886.18	27	0.754	0.00349	chr11:69934484-69934593	+	CE	Repressing	0.846	0.00402	0.0150126	Inhibition	22246437	0.454
Htt	ENSMUSG00000029104.16	27	0.519	0.0446	chr5:34988960-34989141	+	CE	Stimulating	0.765	0.00494	0.0171046	n/a	n/a	0
Ahi1	ENSMUSG00000019986.18	27	0.754	0.00349	chr10:20946187-20946228	+	CE	Stimulating	0.747	0.00651	0.0197661	n/a	n/a	0.611
Vps8	ENSMUSG00000033653.19	27	0.471	0.0679	chr16:21267154-21267157	+	AD	Repressing	0.727	0.00856	0.0228044	n/a	n/a	0.255
St7l	ENSMUSG00000045576.17	27	0.707	0.00617	chr3:104788240-104788279	+	CE	Stimulating	0.722	0.00922	0.0239674	n/a	n/a	0.0225
Scai	ENSMUSG00000035236.18	27	0.66	0.0106	chr2:38972722-38972864	-	CE	Stimulating	0.68	0.0152	0.032386	n/a	n/a	0.857
Zdhhc17	ENSMUSG00000035798.15	27	0.849	0.00102	chr10:110803667-110803707	-	AA	Repressing	0.645	0.0219	0.04123	n/a	n/a	0.465
Dop1a	ENSMUSG00000034973.17	27	0.566	0.0285	chr9:86392668-86392804	+	CE	Stimulating	0.637	0.0238	0.0424821	n/a	n/a	0.145
Unc79	ENSMUSG00000021198.17	27	0.424	0.1	chr12:103016154-103016182	+	CE	Repressing	0.744	0.0276	0.0468007	n/a	n/a	0.774
Xpa	ENSMUSG00000028329.14	27	0.754	0.00349	chr4:46180207-46180398	-	CE	Stimulating	0.62	0.0279	0.0468007	n/a	n/a	0.288
Meaf6	ENSMUSG00000028863.14	27	0.566	0.0285	chr4:124997223-124997363	+	CE	Stimulating	0.585	0.0379	0.0556232	n/a	n/a	0.13
Prr3	ENSMUSG00000038500.16	27	0.471	0.0679	chr17:36289603-36289673	-	CE	Stimulating	0.56	0.0461	0.0608223	n/a	n/a	0.112
Nxf3	ENSMUSG00000057000.13	27	0.566	0.0285	chrX:134982112-134982181	-	CE	Stimulating	0.555	0.0478	0.0618661	n/a	n/a	0.028
Parp6	ENSMUSG00000025237.17	28	0.801	0.00191	chr9:59549024-59549093	+	CE	Repressing	0.996	7.9e-10	6.19609e-07	n/a	n/a	0.758
Camta1	ENSMUSG00000014592.22	28	0.943	0.000261	chr4:151876876-151876959	-	CE	Stimulating	0.982	2.33e-07	5.61553e-05	n/a	n/a	0.799
Rnft2	ENSMUSG00000032850.17	28	0.943	0.000261	chr5:118367003-118370466	-	RI	Stimulating	0.958	6.74e-06	0.000391539	n/a	n/a	0.072
Stam	ENSMUSG00000026718.18	28	0.849	0.00102	chr2:14138454-14138519	+	CE	Stimulating	0.952	1.11e-05	0.000580443	n/a	n/a	0.0485
Nsf	ENSMUSG00000034187.19	28	0.943	0.000261	chr11:103821902-103821949	-	CE	Stimulating	0.921	7.69e-05	0.00177349	n/a	n/a	0.026
Acp2	ENSMUSG00000002103.17	28	0.754	0.00349	chr2:91036975-91037061	+	AA	Stimulating	0.91	0.00013	0.00216379	n/a	n/a	0.332
Dnajc18	ENSMUSG00000024350.7	28	0.849	0.00102	chr18:35835465-35835558	-	CE	Stimulating	0.905	0.00016	0.00249114	n/a	n/a	0.102
Ppp1r12b	ENSMUSG00000073557.13	28	0.943	0.000261	chr1:134800006-134800048	-	CE	Stimulating	0.904	0.000164	0.0025224	n/a	n/a	0.938
Slc25a12	ENSMUSG00000027010.17	28	0.754	0.00349	chr2:71160291-71160374	-	CE	Stimulating	0.897	0.000221	0.00304295	n/a	n/a	0.499
Dnajc5	ENSMUSG00000000826.17	28	0.943	0.000261	chr2:181190719-181190793	+	CE	Stimulating	0.89	0.000281	0.00336621	n/a	n/a	0.327
Usp31	ENSMUSG00000063317.8	28	0.896	0.000523	chr7:121261952-121262080	-	CE	Stimulating	0.89	0.000282	0.00336621	n/a	n/a	0.123
Tecpr2	ENSMUSG00000021275.17	28	0.849	0.00102	chr12:110892598-110892629	+	AA	Repressing	0.879	0.000408	0.00413163	n/a	n/a	0.038
P4htm	ENSMUSG00000006675.11	28	0.943	0.000261	chr9:108459281-108459378	-	CE	Stimulating	0.877	0.000436	0.00423947	Activation	None	0.25
Atp8a1	ENSMUSG00000037685.16	28	0.707	0.00617	chr5:67938331-67938404	-	CE	Stimulating	0.871	0.000518	0.00464141	n/a	n/a	0.94
C2cd5	ENSMUSG00000030279.16	28	0.801	0.00191	chr6:143019389-143019513	-	CE	Repressing	0.868	0.000559	0.00477981	n/a	n/a	0.959
Gabbr1	ENSMUSG00000024462.18	28	0.566	0.0285	chr17:37378106-37378256	+	CE	Repressing	0.865	0.000611	0.00504539	Inhibition	17679093;33832989	0.0995
Mast1	ENSMUSG00000053693.17	28	0.943	0.000261	chr8:85647592-85647728	-	RI	Stimulating	0.888	0.000689	0.0052992	n/a	n/a	0.36
Rhbdd2	ENSMUSG00000039917.11	28	0.849	0.00102	chr5:135663958-135664077	+	CE	Stimulating	0.846	0.00102	0.00677976	n/a	n/a	0.235
Sec61a2	ENSMUSG00000025816.16	28	0.754	0.00349	chr2:5884404-5884511	-	CE	Stimulating	0.837	0.00126	0.00761028	n/a	n/a	0.208
Sfxn4	ENSMUSG00000063698.10	28	0.849	0.00102	chr19:60839794-60839894	-	CE	Stimulating	0.862	0.0014	0.00811136	n/a	n/a	0.004
Cry2	ENSMUSG00000068742.12	28	0.801	0.00191	chr2:92243981-92244203	-	AD	Repressing	0.824	0.00169	0.00895868	n/a	n/a	0.054
Fbxl4	ENSMUSG00000040410.15	28	0.754	0.00349	chr4:22390677-22390713	+	AA	Repressing	0.804	0.00251	0.0114255	n/a	n/a	0.232
Slc25a12	ENSMUSG00000027010.17	28	0.754	0.00349	chr2:71158778-71158881	-	CE	Stimulating	0.762	0.00519	0.0173352	n/a	n/a	0.997
Apbb3	ENSMUSG00000117679.2	28	0.707	0.00617	chr18:36803301-36803314	-	AD	Stimulating	0.761	0.00529	0.0175716	n/a	n/a	0.403
Lztr1	ENSMUSG00000022761.13	28	0.943	0.000261	chr16:17337197-17337250	+	AA	Stimulating	0.747	0.00648	0.0197661	n/a	n/a	0.003
Lgi2	ENSMUSG00000039252.12	28	0.754	0.00349	chr5:52720781-52720911	-	CE	Stimulating	0.764	0.0083	0.0224361	n/a	n/a	0.016
Hps3	ENSMUSG00000027615.15	28	0.566	0.0285	chr3:20073967-20074121	-	CE	Repressing	0.706	0.0113	0.027157	Inhibition	None	0.175
Mettl22	ENSMUSG00000039345.17	28	0.849	0.00102	chr16:8299991-8300031	+	CE	Repressing	0.693	0.0131	0.0294891	n/a	n/a	0.28
Rwdd3	ENSMUSG00000028133.18	28	0.849	0.00102	chr3:120964924-120965068	-	CE	Repressing	0.722	0.014	0.030698	n/a	n/a	0
Ttc13	ENSMUSG00000037300.20	28	0.66	0.0106	chr8:125419333-125419437	-	CE	Stimulating	0.658	0.0192	0.0379614	n/a	n/a	0.54
Spred3	ENSMUSG00000037239.9	28	0.754	0.00349	chr7:28855310-28855455	-	CE	Stimulating	0.657	0.0195	0.038227	n/a	n/a	0.194
C2cd5	ENSMUSG00000030279.16	28	0.801	0.00191	chr6:143018269-143018420	-	CE	Stimulating	0.641	0.0228	0.0419879	n/a	n/a	0.822
Tbc1d19	ENSMUSG00000039178.10	28	0.943	0.000261	chr5:53988731-53988830	+	CE	Stimulating	0.593	0.0354	0.0537876	n/a	n/a	0.193
Usp35	ENSMUSG00000035713.16	28	0.801	0.00191	chr7:96964294-96964385	-	CE	Stimulating	0.575	0.0409	0.0570993	n/a	n/a	0.0045
Rfxap	ENSMUSG00000036615.8	28	0.566	0.0285	chr3:54713173-54713259	-	CE	Stimulating	0.562	0.0455	0.060444	n/a	n/a	0.032
Kcnq3	ENSMUSG00000056258.10	28	0.943	0.000261	chr15:65877735-65877823	-	AA	Repressing	0.68	0.0463	0.0608513	Inhibition	None	0.357
Micu3	ENSMUSG00000039478.16	28	0.943	0.000261	chr8:40793339-40793370	+	CE	Repressing	0.555	0.0481	0.0620551	n/a	n/a	0.344
