# Supplementary material for: Alternative splicing coupled to nonsense-mediated decay coordinates downregulation of non-neuronal genes in developing mouse neurons
Source: Genome Biol. 2024 Jun 20;25:162. doi: 10.1186/s13059-024-03305-8 (PMC11188260; doi:10.1186/s13059-024-03305-8)
Supplement: Supplementary file 6 — Additional file 6. Table S5. Metascape results. [file 13059_2024_3305_MOESM6_ESM.xlsx]

## Sheet: All_down_genes_w_NS-CEs
Table S5: Metascape results (representative summary groups are highlighted in orange)
GroupID	Category	Term	Description	LogP	Log(q-value)	Entrez IDs	Gene names	InTerm_InList
1_Summary	Reactome Gene Sets	R-MMU-8953854	Metabolism of RNA	-10.0095	-5.76992	14113,15388,20085,56194,66118,67039,67285,68278,72068,72662,103573,108014,108121,208144,212880,227699,234594,50926,66921,107817,192176,80913	Fbl,Hnrnpl,Rps19,Prpf40a,Sarnp,Rbm25,Cwc27,Ddx39a,Cnot2,Dis3,Xpo1,Srsf9,U2af1,Dhx37,Ddx46,Nup188,Cnot1,Hnrnpdl,Prpf38b,Jmjd6,Flna,Pum2	22/-
1_Member	Reactome Gene Sets	R-MMU-8953854	Metabolism of RNA	-10.0095	-5.76992	14113,15388,20085,56194,66118,67039,67285,68278,72068,72662,103573,108014,108121,208144,212880,227699,234594	Fbl,Hnrnpl,Rps19,Prpf40a,Sarnp,Rbm25,Cwc27,Ddx39a,Cnot2,Dis3,Xpo1,Srsf9,U2af1,Dhx37,Ddx46,Nup188,Cnot1	17/589
1_Member	Reactome Gene Sets	R-MMU-72203	Processing of Capped Intron-Containing Pre-mRNA	-7.06431	-3.12572	15388,56194,66118,67039,67285,68278,108014,108121,212880,227699	Hnrnpl,Prpf40a,Sarnp,Rbm25,Cwc27,Ddx39a,Srsf9,U2af1,Ddx46,Nup188	10/266
1_Member	GO Biological Processes	GO:0016071	mRNA metabolic process	-6.22364	-2.61815	15388,50926,56194,66921,67039,68278,72068,107817,108014,108121,192176,212880,234594	Hnrnpl,Hnrnpdl,Prpf40a,Prpf38b,Rbm25,Ddx39a,Cnot2,Jmjd6,Srsf9,U2af1,Flna,Ddx46,Cnot1	13/605
1_Member	Reactome Gene Sets	R-MMU-72163	mRNA Splicing - Major Pathway	-4.99125	-1.79917	15388,56194,67039,67285,108014,108121,212880	Hnrnpl,Prpf40a,Rbm25,Cwc27,Srsf9,U2af1,Ddx46	7/192
1_Member	WikiPathways	WP310	mRNA processing	-4.95962	-1.79917	14113,15388,50926,56194,67039,68278,72662,80913,108014,108121	Fbl,Hnrnpl,Hnrnpdl,Prpf40a,Rbm25,Ddx39a,Dis3,Pum2,Srsf9,U2af1	10/455
1_Member	Reactome Gene Sets	R-MMU-72172	mRNA Splicing	-4.90437	-1.77869	15388,56194,67039,67285,108014,108121,212880	Hnrnpl,Prpf40a,Rbm25,Cwc27,Srsf9,U2af1,Ddx46	7/198
1_Member	GO Biological Processes	GO:0006397	mRNA processing	-4.28758	-1.34899	15388,56194,66921,67039,68278,107817,108014,108121,212880	Hnrnpl,Prpf40a,Prpf38b,Rbm25,Ddx39a,Jmjd6,Srsf9,U2af1,Ddx46	9/437
1_Member	GO Biological Processes	GO:0008380	RNA splicing	-4.19983	-1.30141	56194,66921,67039,68278,107817,108014,108121,212880	Prpf40a,Prpf38b,Rbm25,Ddx39a,Jmjd6,Srsf9,U2af1,Ddx46	8/347
2_Summary	GO Biological Processes	GO:0006403	RNA localization	-6.7185	-2.956	14113,66011,66118,68278,103573,226747,227699,320267,74204,240354,108014,108121	Fbl,Ranbp17,Sarnp,Ddx39a,Xpo1,Ahctf1,Nup188,Fubp3,Xpo6,Malt1,Srsf9,U2af1	12/-
2_Member	GO Biological Processes	GO:0006403	RNA localization	-6.7185	-2.956	14113,66011,66118,68278,103573,226747,227699,320267	Fbl,Ranbp17,Sarnp,Ddx39a,Xpo1,Ahctf1,Nup188,Fubp3	8/158
2_Member	GO Biological Processes	GO:0051168	nuclear export	-6.0934	-2.61815	66011,66118,68278,74204,103573,227699,240354	Ranbp17,Sarnp,Ddx39a,Xpo6,Xpo1,Nup188,Malt1	7/131
2_Member	GO Biological Processes	GO:0051028	mRNA transport	-5.27298	-1.90985	66011,66118,68278,103573,226747,227699	Ranbp17,Sarnp,Ddx39a,Xpo1,Ahctf1,Nup188	6/113
2_Member	GO Biological Processes	GO:0006913	nucleocytoplasmic transport	-5.19523	-1.90985	66011,66118,68278,74204,103573,226747,227699,240354	Ranbp17,Sarnp,Ddx39a,Xpo6,Xpo1,Ahctf1,Nup188,Malt1	8/252
2_Member	GO Biological Processes	GO:0051169	nuclear transport	-5.19523	-1.90985	66011,66118,68278,74204,103573,226747,227699,240354	Ranbp17,Sarnp,Ddx39a,Xpo6,Xpo1,Ahctf1,Nup188,Malt1	8/252
2_Member	Reactome Gene Sets	R-MMU-159236	Transport of Mature mRNA derived from an Intron-Containing Transcript	-5.09906	-1.85944	66118,68278,108014,108121,227699	Sarnp,Ddx39a,Srsf9,U2af1,Nup188	5/70
2_Member	Reactome Gene Sets	R-MMU-72202	Transport of Mature Transcript to Cytoplasm	-4.84097	-1.74748	66118,68278,108014,108121,227699	Sarnp,Ddx39a,Srsf9,U2af1,Nup188	5/79
2_Member	GO Biological Processes	GO:0050657	nucleic acid transport	-4.77505	-1.73955	66011,66118,68278,103573,226747,227699	Ranbp17,Sarnp,Ddx39a,Xpo1,Ahctf1,Nup188	6/138
2_Member	GO Biological Processes	GO:0050658	RNA transport	-4.77505	-1.73955	66011,66118,68278,103573,226747,227699	Ranbp17,Sarnp,Ddx39a,Xpo1,Ahctf1,Nup188	6/138
2_Member	GO Biological Processes	GO:0051236	establishment of RNA localization	-4.73956	-1.73038	66011,66118,68278,103573,226747,227699	Ranbp17,Sarnp,Ddx39a,Xpo1,Ahctf1,Nup188	6/140
2_Member	Reactome Gene Sets	R-MMU-72187	mRNA 3'-end processing	-4.19862	-1.30141	66118,68278,108014,108121	Sarnp,Ddx39a,Srsf9,U2af1	4/55
2_Member	GO Biological Processes	GO:0015931	nucleobase-containing compound transport	-4.02373	-1.16432	66011,66118,68278,103573,226747,227699	Ranbp17,Sarnp,Ddx39a,Xpo1,Ahctf1,Nup188	6/188
2_Member	Reactome Gene Sets	R-MMU-73856	RNA Polymerase II Transcription Termination	-3.93999	-1.0983	66118,68278,108014,108121	Sarnp,Ddx39a,Srsf9,U2af1	4/64
2_Member	GO Biological Processes	GO:0006405	RNA export from nucleus	-3.58548	-0.889923	66118,68278,103573,227699	Sarnp,Ddx39a,Xpo1,Nup188	4/79
2_Member	GO Biological Processes	GO:0006611	protein export from nucleus	-3.39235	-0.775972	66011,74204,103573	Ranbp17,Xpo6,Xpo1	3/37
3_Summary	GO Biological Processes	GO:0010564	regulation of cell cycle process	-6.07962	-2.61815	12237,12366,13383,17222,26914,52679,56194,66196,66917,80913,103573,226747,227331,241627,12442,29875,56399,192176	Bub3,Casp2,Dlg1,Anapc1,Macroh2a1,E2f7,Prpf40a,Myo19,Chordc1,Pum2,Xpo1,Ahctf1,Gigyf2,Wdr76,Ccnb2,Iqgap1,Akap8,Flna	18/-
3_Member	GO Biological Processes	GO:0010564	regulation of cell cycle process	-6.07962	-2.61815	12237,12366,13383,17222,26914,52679,56194,66196,66917,80913,103573,226747,227331,241627	Bub3,Casp2,Dlg1,Anapc1,Macroh2a1,E2f7,Prpf40a,Myo19,Chordc1,Pum2,Xpo1,Ahctf1,Gigyf2,Wdr76	14/731
3_Member	GO Biological Processes	GO:1903047	mitotic cell cycle process	-3.82319	-1.04596	12237,12366,12442,17222,29875,52679,56399,192176,227331	Bub3,Casp2,Ccnb2,Anapc1,Iqgap1,E2f7,Akap8,Flna,Gigyf2	9/503
3_Member	GO Biological Processes	GO:2000134	negative regulation of G1/S transition of mitotic cell cycle	-3.78841	-1.02591	12366,13383,52679,227331	Casp2,Dlg1,E2f7,Gigyf2	4/70
3_Member	GO Biological Processes	GO:1902807	negative regulation of cell cycle G1/S phase transition	-3.60676	-0.898616	12366,13383,52679,227331	Casp2,Dlg1,E2f7,Gigyf2	4/78
3_Member	GO Biological Processes	GO:1901988	negative regulation of cell cycle phase transition	-3.56856	-0.885237	12237,12366,13383,26914,52679,227331	Bub3,Casp2,Dlg1,Macroh2a1,E2f7,Gigyf2	6/228
3_Member	GO Biological Processes	GO:0000278	mitotic cell cycle	-3.37287	-0.766709	12237,12366,12442,17222,29875,52679,56399,192176,227331	Bub3,Casp2,Ccnb2,Anapc1,Iqgap1,E2f7,Akap8,Flna,Gigyf2	9/579
3_Member	GO Biological Processes	GO:1901991	negative regulation of mitotic cell cycle phase transition	-3.30201	-0.705833	12237,12366,13383,52679,227331	Bub3,Casp2,Dlg1,E2f7,Gigyf2	5/167
3_Member	GO Biological Processes	GO:0010948	negative regulation of cell cycle process	-3.15471	-0.605285	12237,12366,13383,26914,52679,227331	Bub3,Casp2,Dlg1,Macroh2a1,E2f7,Gigyf2	6/273
4_Summary	GO Biological Processes	GO:1903311	regulation of mRNA metabolic process	-4.56542	-1.58107	15388,67039,72068,80913,107817,108014,227331,234594,52679	Hnrnpl,Rbm25,Cnot2,Pum2,Jmjd6,Srsf9,Gigyf2,Cnot1,E2f7	9/-
4_Member	GO Biological Processes	GO:1903311	regulation of mRNA metabolic process	-4.56542	-1.58107	15388,67039,72068,80913,107817,108014,227331,234594	Hnrnpl,Rbm25,Cnot2,Pum2,Jmjd6,Srsf9,Gigyf2,Cnot1	8/308
4_Member	GO Biological Processes	GO:0010606	positive regulation of cytoplasmic mRNA processing body assembly	-3.82539	-1.04596	72068,234594	Cnot2,Cnot1	2/5
4_Member	Reactome Gene Sets	R-MMU-6791312	TP53 Regulates Transcription of Cell Cycle Genes	-3.54101	-0.869585	52679,72068,234594	E2f7,Cnot2,Cnot1	3/33
4_Member	GO Biological Processes	GO:0010603	regulation of cytoplasmic mRNA processing body assembly	-3.50538	-0.845537	72068,234594	Cnot2,Cnot1	2/7
5_Summary	Reactome Gene Sets	R-MMU-195258	RHO GTPase Effectors	-4.39135	-1.43048	12237,20430,22379,29875,103573,192176,226747,20619,66196,223870,12442,17222,227699	Bub3,Cyfip1,Fmnl3,Iqgap1,Xpo1,Flna,Ahctf1,Snap23,Myo19,Senp1,Ccnb2,Anapc1,Nup188	13/-
5_Member	Reactome Gene Sets	R-MMU-195258	RHO GTPase Effectors	-4.39135	-1.43048	12237,20430,22379,29875,103573,192176,226747	Bub3,Cyfip1,Fmnl3,Iqgap1,Xpo1,Flna,Ahctf1	7/238
5_Member	Reactome Gene Sets	R-MMU-9716542	Signaling by Rho GTPases, Miro GTPases and RHOBTB3	-4.02386	-1.16432	12237,20430,20619,22379,29875,66196,103573,192176,223870,226747	Bub3,Cyfip1,Snap23,Fmnl3,Iqgap1,Myo19,Xpo1,Flna,Senp1,Ahctf1	10/587
5_Member	Reactome Gene Sets	R-MMU-68882	Mitotic Anaphase	-3.67335	-0.941515	12237,12442,17222,103573,226747,227699	Bub3,Ccnb2,Anapc1,Xpo1,Ahctf1,Nup188	6/218
5_Member	Reactome Gene Sets	R-MMU-2555396	Mitotic Metaphase and Anaphase	-3.66263	-0.941515	12237,12442,17222,103573,226747,227699	Bub3,Ccnb2,Anapc1,Xpo1,Ahctf1,Nup188	6/219
5_Member	Reactome Gene Sets	R-MMU-194315	Signaling by Rho GTPases	-3.41118	-0.775972	12237,20430,20619,22379,29875,103573,192176,223870,226747	Bub3,Cyfip1,Snap23,Fmnl3,Iqgap1,Xpo1,Flna,Senp1,Ahctf1	9/572
5_Member	Reactome Gene Sets	R-MMU-69618	Mitotic Spindle Checkpoint	-3.0855	-0.553449	12237,17222,103573,226747	Bub3,Anapc1,Xpo1,Ahctf1	4/107
6_Summary	GO Biological Processes	GO:0006974	DNA damage response	-3.90972	-1.08507	12366,14050,26914,52679,59026,68734,77782,104570,227331,241627,252870	Casp2,Eya3,Macroh2a1,E2f7,Huwe1,Ppp4r3a,Polq,Ppp4r3b,Gigyf2,Wdr76,Usp7	11/-
6_Member	GO Biological Processes	GO:0006974	DNA damage response	-3.90972	-1.08507	12366,14050,26914,52679,59026,68734,77782,104570,227331,241627,252870	Casp2,Eya3,Macroh2a1,E2f7,Huwe1,Ppp4r3a,Polq,Ppp4r3b,Gigyf2,Wdr76,Usp7	11/730
7_Summary	GO Biological Processes	GO:0034470	ncRNA processing	-3.86392	-1.05566	14113,20085,72167,72656,72662,80913,208144,212728	Fbl,Rps19,Thumpd2,Ints8,Dis3,Pum2,Dhx37,Tarbp1	8/-
7_Member	GO Biological Processes	GO:0034470	ncRNA processing	-3.86392	-1.05566	14113,20085,72167,72656,72662,80913,208144,212728	Fbl,Rps19,Thumpd2,Ints8,Dis3,Pum2,Dhx37,Tarbp1	8/388
7_Member	GO Biological Processes	GO:0034660	ncRNA metabolic process	-3.17951	-0.619309	14113,20085,72167,72656,72662,80913,208144,212728	Fbl,Rps19,Thumpd2,Ints8,Dis3,Pum2,Dhx37,Tarbp1	8/491
8_Summary	GO Biological Processes	GO:0030036	actin cytoskeleton organization	-3.70307	-0.954808	13383,14107,22379,29875,58800,65970,66196,192176,286940	Dlg1,Fat1,Fmnl3,Iqgap1,Trpm7,Lima1,Myo19,Flna,Flnb	9/-
8_Member	GO Biological Processes	GO:0030036	actin cytoskeleton organization	-3.70307	-0.954808	13383,14107,22379,29875,58800,65970,66196,192176,286940	Dlg1,Fat1,Fmnl3,Iqgap1,Trpm7,Lima1,Myo19,Flna,Flnb	9/522
8_Member	GO Biological Processes	GO:0030029	actin filament-based process	-3.39469	-0.775972	13383,14107,22379,29875,58800,65970,66196,192176,286940	Dlg1,Fat1,Fmnl3,Iqgap1,Trpm7,Lima1,Myo19,Flna,Flnb	9/575
8_Member	GO Biological Processes	GO:0007015	actin filament organization	-3.29217	-0.705756	13383,14107,29875,65970,66196,192176	Dlg1,Fat1,Iqgap1,Lima1,Myo19,Flna	6/257
8_Member	GO Biological Processes	GO:0030866	cortical actin cytoskeleton organization	-3.25989	-0.683026	13383,22379,29875	Dlg1,Fmnl3,Iqgap1	3/41
9_Summary	GO Biological Processes	GO:0032465	regulation of cytokinesis	-3.46362	-0.815058	52679,56194,66196,226747	E2f7,Prpf40a,Myo19,Ahctf1	4/-
9_Member	GO Biological Processes	GO:0032465	regulation of cytokinesis	-3.46362	-0.815058	52679,56194,66196,226747	E2f7,Prpf40a,Myo19,Ahctf1	4/85
10_Summary	GO Biological Processes	GO:0016479	negative regulation of transcription by RNA polymerase I	-3.17769	-0.619309	26914,192176,19766	Macroh2a1,Flna,Ripk1	3/-
10_Member	GO Biological Processes	GO:0016479	negative regulation of transcription by RNA polymerase I	-3.17769	-0.619309	26914,192176	Macroh2a1,Flna	2/10
10_Member	GO Biological Processes	GO:1902884	positive regulation of response to oxidative stress	-3.01356	-0.489944	19766,26914	Ripk1,Macroh2a1	2/12
11_Summary	GO Biological Processes	GO:0003382	epithelial cell morphogenesis	-3.11248	-0.571823	14107,20733,286940	Fat1,Spint2,Flnb	3/-
11_Member	GO Biological Processes	GO:0003382	epithelial cell morphogenesis	-3.11248	-0.571823	14107,20733,286940	Fat1,Spint2,Flnb	3/46

## Sheet: Down_genes_w_PTBP1_NS-CEs
Table S5: Metascape results (representative summary groups are highlighted in orange)
GroupID	Category	Term	Description	LogP	Log(q-value)	Entrez IDs	Gene names	InTerm_InList
1_Summary	Reactome Gene Sets	R-MMU-195258	RHO GTPase Effectors	-6.66894	-2.42932	20430,22379,29875,192176,226747,286940	Cyfip1,Fmnl3,Iqgap1,Flna,Ahctf1,Flnb	6/-
1_Member	Reactome Gene Sets	R-MMU-195258	RHO GTPase Effectors	-6.66894	-2.42932	20430,22379,29875,192176,226747	Cyfip1,Fmnl3,Iqgap1,Flna,Ahctf1	5/238
1_Member	Reactome Gene Sets	R-MMU-194315	Signaling by Rho GTPases	-4.80075	-0.983952	20430,22379,29875,192176,226747	Cyfip1,Fmnl3,Iqgap1,Flna,Ahctf1	5/572
1_Member	Reactome Gene Sets	R-MMU-9716542	Signaling by Rho GTPases, Miro GTPases and RHOBTB3	-4.74646	-0.983952	20430,22379,29875,192176,226747	Cyfip1,Fmnl3,Iqgap1,Flna,Ahctf1	5/587
1_Member	GO Biological Processes	GO:1900006	positive regulation of dendrite development	-4.09067	-0.696147	20430,29875	Cyfip1,Iqgap1	2/22
1_Member	GO Biological Processes	GO:0010976	positive regulation of neuron projection development	-3.42245	-0.35892	20430,29875,192176	Cyfip1,Iqgap1,Flna	3/238
1_Member	GO Biological Processes	GO:0000902	cell morphogenesis	-3.02396	-0.0396066	20430,29875,192176,286940	Cyfip1,Iqgap1,Flna,Flnb	4/762
2_Summary	WikiPathways	WP166	Apoptosis modulation by HSP70	-4.37419	-0.807514	12366,19766	Casp2,Ripk1	2/-
2_Member	WikiPathways	WP166	Apoptosis modulation by HSP70	-4.37419	-0.807514	12366,19766	Casp2,Ripk1	2/16
2_Member	GO Biological Processes	GO:0060546	negative regulation of necroptotic process	-4.31999	-0.807514	12366,19766	Casp2,Ripk1	2/17
2_Member	GO Biological Processes	GO:0062099	negative regulation of programmed necrotic cell death	-4.26899	-0.807514	12366,19766	Casp2,Ripk1	2/18
2_Member	GO Biological Processes	GO:0060544	regulation of necroptotic process	-4.01368	-0.692237	12366,19766	Casp2,Ripk1	2/24
2_Member	GO Biological Processes	GO:0060547	negative regulation of necrotic cell death	-3.97762	-0.692237	12366,19766	Casp2,Ripk1	2/25
2_Member	GO Biological Processes	GO:0062098	regulation of programmed necrotic cell death	-3.90974	-0.670112	12366,19766	Casp2,Ripk1	2/27
2_Member	GO Biological Processes	GO:0010939	regulation of necrotic cell death	-3.50178	-0.392406	12366,19766	Casp2,Ripk1	2/43
3_Summary	GO Biological Processes	GO:0030036	actin cytoskeleton organization	-3.64635	-0.448119	22379,29875,192176,286940	Fmnl3,Iqgap1,Flna,Flnb	4/-
3_Member	GO Biological Processes	GO:0030036	actin cytoskeleton organization	-3.64635	-0.448119	22379,29875,192176,286940	Fmnl3,Iqgap1,Flna,Flnb	4/522
3_Member	GO Biological Processes	GO:0030866	cortical actin cytoskeleton organization	-3.54335	-0.392406	22379,29875	Fmnl3,Iqgap1	2/41
3_Member	GO Biological Processes	GO:0030029	actin filament-based process	-3.4859	-0.392406	22379,29875,192176,286940	Fmnl3,Iqgap1,Flna,Flnb	4/575
3_Member	GO Biological Processes	GO:0030865	cortical cytoskeleton organization	-3.33629	-0.300787	22379,29875	Fmnl3,Iqgap1	2/52
3_Member	Reactome Gene Sets	R-MMU-9013106	RHOC GTPase cycle	-3.11652	-0.107346	22379,29875	Fmnl3,Iqgap1	2/67

## Sheet: Down_genes_w_non-PTBP1_NS-CEs
Table S5: Metascape results (representative summary groups are highlighted in orange)
GroupID	Category	Term	Description	LogP	Log(q-value)	Entrez IDs	Gene names	InTerm_InList
1_Summary	Reactome Gene Sets	R-MMU-8953854	Metabolism of RNA	-11.2967	-7.05707	14113,15388,20085,56194,66118,67039,67285,68278,72068,72662,103573,108014,108121,208144,212880,227699,234594,50926,66921,107817	Fbl,Hnrnpl,Rps19,Prpf40a,Sarnp,Rbm25,Cwc27,Ddx39a,Cnot2,Dis3,Xpo1,Srsf9,U2af1,Dhx37,Ddx46,Nup188,Cnot1,Hnrnpdl,Prpf38b,Jmjd6	20/-
1_Member	Reactome Gene Sets	R-MMU-8953854	Metabolism of RNA	-11.2967	-7.05707	14113,15388,20085,56194,66118,67039,67285,68278,72068,72662,103573,108014,108121,208144,212880,227699,234594	Fbl,Hnrnpl,Rps19,Prpf40a,Sarnp,Rbm25,Cwc27,Ddx39a,Cnot2,Dis3,Xpo1,Srsf9,U2af1,Dhx37,Ddx46,Nup188,Cnot1	17/589
1_Member	Reactome Gene Sets	R-MMU-72203	Processing of Capped Intron-Containing Pre-mRNA	-7.80034	-3.86174	15388,56194,66118,67039,67285,68278,108014,108121,212880,227699	Hnrnpl,Prpf40a,Sarnp,Rbm25,Cwc27,Ddx39a,Srsf9,U2af1,Ddx46,Nup188	10/266
1_Member	GO Biological Processes	GO:0016071	mRNA metabolic process	-6.23829	-2.60073	15388,50926,56194,66921,67039,68278,72068,107817,108014,108121,212880,234594	Hnrnpl,Hnrnpdl,Prpf40a,Prpf38b,Rbm25,Ddx39a,Cnot2,Jmjd6,Srsf9,U2af1,Ddx46,Cnot1	12/605
1_Member	Reactome Gene Sets	R-MMU-72163	mRNA Splicing - Major Pathway	-5.49481	-2.0752	15388,56194,67039,67285,108014,108121,212880	Hnrnpl,Prpf40a,Rbm25,Cwc27,Srsf9,U2af1,Ddx46	7/192
1_Member	Reactome Gene Sets	R-MMU-159236	Transport of Mature mRNA derived from an Intron-Containing Transcript	-5.46973	-2.0752	66118,68278,108014,108121,227699	Sarnp,Ddx39a,Srsf9,U2af1,Nup188	5/70
1_Member	Reactome Gene Sets	R-MMU-72172	mRNA Splicing	-5.40653	-2.07	15388,56194,67039,67285,108014,108121,212880	Hnrnpl,Prpf40a,Rbm25,Cwc27,Srsf9,U2af1,Ddx46	7/198
1_Member	Reactome Gene Sets	R-MMU-72202	Transport of Mature Transcript to Cytoplasm	-5.20964	-1.92426	66118,68278,108014,108121,227699	Sarnp,Ddx39a,Srsf9,U2af1,Nup188	5/79
1_Member	GO Biological Processes	GO:0006397	mRNA processing	-4.89774	-1.65811	15388,56194,66921,67039,68278,107817,108014,108121,212880	Hnrnpl,Prpf40a,Prpf38b,Rbm25,Ddx39a,Jmjd6,Srsf9,U2af1,Ddx46	9/437
1_Member	WikiPathways	WP310	mRNA processing	-4.7588	-1.63049	14113,15388,50926,56194,67039,68278,72662,108014,108121	Fbl,Hnrnpl,Hnrnpdl,Prpf40a,Rbm25,Ddx39a,Dis3,Srsf9,U2af1	9/455
1_Member	GO Biological Processes	GO:0008380	RNA splicing	-4.74873	-1.63049	56194,66921,67039,68278,107817,108014,108121,212880	Prpf40a,Prpf38b,Rbm25,Ddx39a,Jmjd6,Srsf9,U2af1,Ddx46	8/347
1_Member	Reactome Gene Sets	R-MMU-72187	mRNA 3'-end processing	-4.49371	-1.4582	66118,68278,108014,108121	Sarnp,Ddx39a,Srsf9,U2af1	4/55
1_Member	Reactome Gene Sets	R-MMU-73856	RNA Polymerase II Transcription Termination	-4.23316	-1.24881	66118,68278,108014,108121	Sarnp,Ddx39a,Srsf9,U2af1	4/64
1_Member	GO Biological Processes	GO:0000375	RNA splicing, via transesterification reactions	-3.10444	-0.43302	56194,68278,108014,108121,212880	Prpf40a,Ddx39a,Srsf9,U2af1,Ddx46	5/220
1_Member	GO Biological Processes	GO:0000377	RNA splicing, via transesterification reactions with bulged adenosine as nucleophile	-3.10444	-0.43302	56194,68278,108014,108121,212880	Prpf40a,Ddx39a,Srsf9,U2af1,Ddx46	5/220
1_Member	GO Biological Processes	GO:0000398	mRNA splicing, via spliceosome	-3.10444	-0.43302	56194,68278,108014,108121,212880	Prpf40a,Ddx39a,Srsf9,U2af1,Ddx46	5/220
2_Summary	GO Biological Processes	GO:0051168	nuclear export	-6.61123	-2.84873	66011,66118,68278,74204,103573,227699,240354,14113,320267	Ranbp17,Sarnp,Ddx39a,Xpo6,Xpo1,Nup188,Malt1,Fbl,Fubp3	9/-
2_Member	GO Biological Processes	GO:0051168	nuclear export	-6.61123	-2.84873	66011,66118,68278,74204,103573,227699,240354	Ranbp17,Sarnp,Ddx39a,Xpo6,Xpo1,Nup188,Malt1	7/131
2_Member	GO Biological Processes	GO:0006403	RNA localization	-6.0596	-2.51895	14113,66011,66118,68278,103573,227699,320267	Fbl,Ranbp17,Sarnp,Ddx39a,Xpo1,Nup188,Fubp3	7/158
2_Member	GO Biological Processes	GO:0006913	nucleocytoplasmic transport	-4.72398	-1.63049	66011,66118,68278,74204,103573,227699,240354	Ranbp17,Sarnp,Ddx39a,Xpo6,Xpo1,Nup188,Malt1	7/252
2_Member	GO Biological Processes	GO:0051169	nuclear transport	-4.72398	-1.63049	66011,66118,68278,74204,103573,227699,240354	Ranbp17,Sarnp,Ddx39a,Xpo6,Xpo1,Nup188,Malt1	7/252
2_Member	GO Biological Processes	GO:0051028	mRNA transport	-4.45273	-1.44355	66011,66118,68278,103573,227699	Ranbp17,Sarnp,Ddx39a,Xpo1,Nup188	5/113
2_Member	GO Biological Processes	GO:0050657	nucleic acid transport	-4.03909	-1.12169	66011,66118,68278,103573,227699	Ranbp17,Sarnp,Ddx39a,Xpo1,Nup188	5/138
2_Member	GO Biological Processes	GO:0050658	RNA transport	-4.03909	-1.12169	66011,66118,68278,103573,227699	Ranbp17,Sarnp,Ddx39a,Xpo1,Nup188	5/138
2_Member	GO Biological Processes	GO:0051236	establishment of RNA localization	-4.00959	-1.11238	66011,66118,68278,103573,227699	Ranbp17,Sarnp,Ddx39a,Xpo1,Nup188	5/140
2_Member	GO Biological Processes	GO:0006405	RNA export from nucleus	-3.87546	-1.03377	66118,68278,103573,227699	Sarnp,Ddx39a,Xpo1,Nup188	4/79
2_Member	GO Biological Processes	GO:0006611	protein export from nucleus	-3.61346	-0.820997	66011,74204,103573	Ranbp17,Xpo6,Xpo1	3/37
2_Member	GO Biological Processes	GO:0015931	nucleobase-containing compound transport	-3.41409	-0.651585	66011,66118,68278,103573,227699	Ranbp17,Sarnp,Ddx39a,Xpo1,Nup188	5/188
3_Summary	GO Biological Processes	GO:0010564	regulation of cell cycle process	-4.6119	-1.54837	12237,13383,17222,26914,52679,56194,66196,66917,103573,227331,241627	Bub3,Dlg1,Anapc1,Macroh2a1,E2f7,Prpf40a,Myo19,Chordc1,Xpo1,Gigyf2,Wdr76	11/-
3_Member	GO Biological Processes	GO:0010564	regulation of cell cycle process	-4.6119	-1.54837	12237,13383,17222,26914,52679,56194,66196,66917,103573,227331,241627	Bub3,Dlg1,Anapc1,Macroh2a1,E2f7,Prpf40a,Myo19,Chordc1,Xpo1,Gigyf2,Wdr76	11/731
3_Member	GO Biological Processes	GO:1901988	negative regulation of cell cycle phase transition	-3.03495	-0.386385	12237,13383,26914,52679,227331	Bub3,Dlg1,Macroh2a1,E2f7,Gigyf2	5/228
4_Summary	GO Biological Processes	GO:1903311	regulation of mRNA metabolic process	-4.17014	-1.20927	15388,67039,72068,107817,108014,227331,234594	Hnrnpl,Rbm25,Cnot2,Jmjd6,Srsf9,Gigyf2,Cnot1	7/-
4_Member	GO Biological Processes	GO:1903311	regulation of mRNA metabolic process	-4.17014	-1.20927	15388,67039,72068,107817,108014,227331,234594	Hnrnpl,Rbm25,Cnot2,Jmjd6,Srsf9,Gigyf2,Cnot1	7/308
4_Member	GO Biological Processes	GO:0048024	regulation of mRNA splicing, via spliceosome	-3.25111	-0.50285	15388,67039,107817,108014	Hnrnpl,Rbm25,Jmjd6,Srsf9	4/115
5_Summary	GO Biological Processes	GO:0010606	positive regulation of cytoplasmic mRNA processing body assembly	-3.97579	-1.0979	72068,234594,52679,72662	Cnot2,Cnot1,E2f7,Dis3	4/-
5_Member	GO Biological Processes	GO:0010606	positive regulation of cytoplasmic mRNA processing body assembly	-3.97579	-1.0979	72068,234594	Cnot2,Cnot1	2/5
5_Member	Reactome Gene Sets	R-MMU-6791312	TP53 Regulates Transcription of Cell Cycle Genes	-3.76293	-0.938274	52679,72068,234594	E2f7,Cnot2,Cnot1	3/33
5_Member	GO Biological Processes	GO:0010603	regulation of cytoplasmic mRNA processing body assembly	-3.65542	-0.84716	72068,234594	Cnot2,Cnot1	2/7
5_Member	Reactome Gene Sets	R-MMU-429914	Deadenylation-dependent mRNA decay	-3.1267	-0.43302	72068,72662,234594	Cnot2,Dis3,Cnot1	3/54
6_Summary	GO Biological Processes	GO:0006974	DNA damage response	-3.889	-1.03377	14050,26914,52679,59026,68734,77782,104570,227331,241627,252870	Eya3,Macroh2a1,E2f7,Huwe1,Ppp4r3a,Polq,Ppp4r3b,Gigyf2,Wdr76,Usp7	10/-
6_Member	GO Biological Processes	GO:0006974	DNA damage response	-3.889	-1.03377	14050,26914,52679,59026,68734,77782,104570,227331,241627,252870	Eya3,Macroh2a1,E2f7,Huwe1,Ppp4r3a,Polq,Ppp4r3b,Gigyf2,Wdr76,Usp7	10/730
6_Member	GO Biological Processes	GO:0006111	regulation of gluconeogenesis	-3.08047	-0.420625	68734,104570,252870	Ppp4r3a,Ppp4r3b,Usp7	3/56
7_Summary	GO Biological Processes	GO:0034470	ncRNA processing	-3.55179	-0.774568	14113,20085,72167,72656,72662,208144,212728	Fbl,Rps19,Thumpd2,Ints8,Dis3,Dhx37,Tarbp1	7/-
7_Member	GO Biological Processes	GO:0034470	ncRNA processing	-3.55179	-0.774568	14113,20085,72167,72656,72662,208144,212728	Fbl,Rps19,Thumpd2,Ints8,Dis3,Dhx37,Tarbp1	7/388
8_Summary	Reactome Gene Sets	R-MMU-68882	Mitotic Anaphase	-3.12227	-0.43302	12237,12442,17222,103573,227699	Bub3,Ccnb2,Anapc1,Xpo1,Nup188	5/-
8_Member	Reactome Gene Sets	R-MMU-68882	Mitotic Anaphase	-3.12227	-0.43302	12237,12442,17222,103573,227699	Bub3,Ccnb2,Anapc1,Xpo1,Nup188	5/218
8_Member	Reactome Gene Sets	R-MMU-2555396	Mitotic Metaphase and Anaphase	-3.11333	-0.43302	12237,12442,17222,103573,227699	Bub3,Ccnb2,Anapc1,Xpo1,Nup188	5/219
