# Supplementary material for: Alternative splicing coupled to nonsense-mediated decay coordinates downregulation of non-neuronal genes in developing mouse neurons
Source: Genome Biol. 2024 Jun 20;25:162. doi: 10.1186/s13059-024-03305-8 (PMC11188260; doi:10.1186/s13059-024-03305-8)
Supplement: Supplementary file 8 — Additional file 8. Table S6. Facilitating AS-NMD events in developing dentate gyrus granule cells. [file 13059_2024_3305_MOESM8_ESM.xlsx]

## Sheet: Table S6
Table S6: Facilitating AS-NMD events (i.e. events showing significant positive correlation between NMD-protective splicing patterns and gene expression with r>0.2 and P<0.05) in developing dentate gyrus granule cells
Gene name	Gene ID	Gene trend, τ	Gene trend, P-value	Event coordinates	Strand	AS type	NMD type	PhastCons score	AS-NMD event-gene correlation, r	AS-NMD event-gene correlation, P-value	Overlap with TRE-Ngn2 events
Snrpb	ENSMUSG00000027404.16	-0.941	1.71e-70	chr2:130018549-130018670	-	CE	Stimulating	0.347	0.51	1.65e-86	FALSE
Dnajc8	ENSMUSG00000054405.15	-0.968	1.7e-74	chr4:132263294-132263457	+	CE	Stimulating	0.213	0.514	4.62e-62	FALSE
Lsm4	ENSMUSG00000031848.16	-0.757	6.22e-46	chr8:71130408-71130526	+	CE	Stimulating	0.187	0.448	9.34e-62	FALSE
Arf4	ENSMUSG00000021877.13	-0.799	5.61e-51	chr14:26368043-26368178	+	CE	Stimulating	0.399	0.433	8.01e-59	FALSE
Gstm5	ENSMUSG00000004032.11	-0.913	2.18e-66	chr3:107803614-107803852	+	CE	Stimulating	0.335	0.446	5.38e-58	FALSE
Kif21b	ENSMUSG00000041642.19	-0.992	2.95e-78	chr1:136101210-136101389	+	CE	Stimulating	0.256	0.688	9.18e-46	FALSE
Cox8a	ENSMUSG00000035885.6	-0.812	9.84e-53	chr19:7193846-7193914	-	CE	Stimulating	0.439	0.313	1.95e-45	FALSE
Aamdc	ENSMUSG00000035642.17	-0.836	8.63e-56	chr7:97217659-97217822	-	CE	Stimulating	0.424	0.504	6.89e-45	FALSE
Ap2s1	ENSMUSG00000008036.12	-0.945	4.23e-71	chr7:16477516-16477605	+	CE	Stimulating	0.287	0.405	4.42e-44	FALSE
Qser1	ENSMUSG00000074994.7	-0.826	1.77e-54	chr2:104624849-104625002	-	CE	Stimulating	0.16	0.676	8.38e-42	FALSE
Lgals1	ENSMUSG00000068220.7	-0.933	2.84e-69	chr15:78812765-78812867	+	CE	Stimulating	0.306	0.599	6.88e-41	FALSE
Fbxo34	ENSMUSG00000037536.15	0.757	7.43e-46	chr14:47742443-47742589	+	CE	Stimulating	0.024	0.63	6.14e-38	FALSE
Mrpl14	ENSMUSG00000023939.8	-0.887	1.06e-62	chr17:46007645-46007882	+	CE	Stimulating	0.15	0.407	6.61e-38	FALSE
Mlf2	ENSMUSG00000030120.15	-0.817	2.81e-53	chr6:124909062-124909184	+	CE	Stimulating	0.228	0.336	1.02e-36	FALSE
Rpl13a	ENSMUSG00000074129.15	-0.874	7.04e-61	chr7:44775539-44775677	-	CE	Stimulating	0.0554	0.281	8.62e-36	FALSE
Wbp1	ENSMUSG00000030035.15	-0.936	1.01e-69	chr6:83097166-83097857	-	CE	Stimulating	0.114	0.427	1.34e-33	FALSE
Tm2d2	ENSMUSG00000031556.7	-0.745	1.99e-44	chr8:25508082-25508690	+	CE	Stimulating	0.277	0.397	1.63e-33	FALSE
Supt4a	ENSMUSG00000020485.15	-0.864	1.59e-59	chr11:87631331-87631472	+	CE	Stimulating	0.263	0.403	3.45e-33	FALSE
Arhgef1	ENSMUSG00000040940.19	-0.942	1.21e-70	chr7:24607736-24609417	+	CE	Stimulating	0.154	0.74	6.94e-30	FALSE
Rps9	ENSMUSG00000006333.15	-0.925	4.37e-68	chr7:3709007-3709180	+	CE	Stimulating	0.32	0.257	1.86e-29	FALSE
Mvd	ENSMUSG00000006517.6	-0.843	1.1e-56	chr8:123166695-123166797	-	CE	Stimulating	0.217	0.565	1.22e-27	FALSE
Hspa8	ENSMUSG00000015656.18	-0.877	2.95e-61	chr9:40713214-40713919	+	CE	Stimulating	0.306	0.26	4.29e-27	FALSE
Rfc2	ENSMUSG00000023104.10	-0.973	2.43e-75	chr5:134624073-134624217	+	CE	Stimulating	0.344	0.44	2.45e-26	FALSE
Rhbdd2	ENSMUSG00000039917.11	-0.743	3.5e-44	chr5:135663958-135664077	+	CE	Stimulating	0.235	0.253	1.93e-24	TRUE
Lsm1	ENSMUSG00000037296.8	-0.992	2.85e-78	chr8:26282185-26282355	+	CE	Stimulating	0.33	0.349	2.76e-24	FALSE
Sarnp	ENSMUSG00000078427.4	-0.797	1.03e-50	chr10:128666820-128666853	+	CE	Stimulating	0.0959	0.276	3.76e-24	FALSE
Tmem11	ENSMUSG00000043284.13	-0.772	1.08e-47	chr11:60766586-60766873	-	CE	Stimulating	0.3	0.447	1.14e-22	FALSE
Ptpn1	ENSMUSG00000027540.14	-0.9	1.77e-64	chr2:167793876-167793999	+	CE	Stimulating	0.187	0.507	2.12e-22	FALSE
Septin7	ENSMUSG00000001833.18	-0.814	5.89e-53	chr9:25175502-25175503	+	CE	Stimulating	0.284	0.276	2.88e-21	FALSE
Cbr3	ENSMUSG00000022947.9	-0.915	1.25e-66	chr16:93481565-93481648	+	CE	Stimulating	0.582	0.59	9.81e-21	FALSE
Hsdl2	ENSMUSG00000028383.18	-0.819	1.41e-53	chr4:59586320-59586417	+	CE	Stimulating	0.538	0.532	1.09e-20	FALSE
Cenpx	ENSMUSG00000025144.18	-0.798	7.18e-51	chr11:120603266-120603538	-	CE	Stimulating	0.0722	0.319	8.62e-20	FALSE
Chmp2b	ENSMUSG00000004843.8	-0.853	4.94e-58	chr16:65350905-65350960	-	CE	Stimulating	0.217	0.428	2.27e-19	FALSE
E130114P18Rik	ENSMUSG00000048747.15	-0.814	5.44e-53	chr4:97465748-97465890	-	CE	Stimulating	0.424	0.302	2.47e-19	FALSE
Tmed1	ENSMUSG00000032180.12	-0.977	6.47e-76	chr9:21420227-21420647	-	CE	Stimulating	0.258	0.412	2.66e-19	FALSE
Zcrb1	ENSMUSG00000022635.10	-0.837	5.91e-56	chr15:93291588-93291645	-	CE	Stimulating	0.109	0.266	5.14e-19	FALSE
Idh2	ENSMUSG00000030541.17	-0.843	8.92e-57	chr7:79747552-79748662	-	CE	Stimulating	0.419	0.344	5.53e-19	FALSE
Atp5j2	ENSMUSG00000038690.16	-0.988	1.36e-77	chr5:145125003-145125132	-	CE	Stimulating	0.18	0.209	1.1e-18	FALSE
Dtx3	ENSMUSG00000040415.16	-0.754	1.45e-45	chr10:127028478-127029226	-	CE	Stimulating	0.119	0.346	1.25e-18	FALSE
Klf6	ENSMUSG00000000078.8	-0.977	6.42e-76	chr13:5913557-5913624	+	CE	Stimulating	0.595	0.446	4.5e-18	FALSE
Mrpl42	ENSMUSG00000062981.6	-0.85	1.35e-57	chr10:95326397-95326443	-	CE	Stimulating	0.445	0.241	5.51e-18	FALSE
Yipf4	ENSMUSG00000024072.10	-0.979	3.57e-76	chr17:74797476-74797707	+	CE	Stimulating	0.11	0.355	1.11e-17	FALSE
Ctbp1	ENSMUSG00000037373.13	-0.855	2.27e-58	chr5:33426786-33426978	-	CE	Stimulating	0.66	0.24	5.63e-17	FALSE
Nipsnap1	ENSMUSG00000034285.16	-0.457	3.34e-17	chr11:4832901-4833171	+	CE	Stimulating	0.083	0.448	6.85e-17	FALSE
Tra2a	ENSMUSG00000029817.12	-0.869	2.93e-60	chr6:49229737-49230042	-	CE	Stimulating	0.0782	0.331	3.54e-16	FALSE
Slc25a3	ENSMUSG00000061904.13	-0.859	8.23e-59	chr10:90957970-90958193	-	CE	Stimulating	0.271	0.217	7.99e-16	FALSE
Sarnp	ENSMUSG00000078427.4	-0.797	1.03e-50	chr10:128687607-128687801	+	CE	Stimulating	0.0744	0.221	8.23e-16	FALSE
Inpp5f	ENSMUSG00000042105.19	-0.813	8.75e-53	chr7:128290952-128290970	+	CE	Stimulating	0.387	0.307	8.31e-15	FALSE
Acap2	ENSMUSG00000049076.13	0.844	6.55e-57	chr16:30972510-30972577	-	CE	Stimulating	0.278	0.489	1.4e-14	FALSE
Dtx2	ENSMUSG00000004947.16	-0.334	1.58e-09	chr5:136052523-136052597	+	CE	Stimulating	0.0935	0.71	1.47e-14	FALSE
Uqcc1	ENSMUSG00000005882.19	-0.762	1.58e-46	chr2:155752277-155753756	-	CE	Stimulating	0.419	0.582	1.53e-14	FALSE
Trappc6b	ENSMUSG00000020993.10	-0.92	2.08e-67	chr12:59106042-59106297	-	CE	Stimulating	0.395	0.264	1.86e-14	FALSE
1700037H04Rik	ENSMUSG00000027327.17	-0.774	6.53e-48	chr2:130991361-130991462	-	CE	Stimulating	0.0647	0.403	2.56e-14	TRUE
Ndufs4	ENSMUSG00000021764.9	-0.819	1.42e-53	chr13:114523944-114523993	-	CE	Stimulating	0.304	0.241	3.46e-14	FALSE
Zfp414	ENSMUSG00000073423.11	-0.959	3.54e-73	chr17:33848596-33848672	+	CE	Stimulating	0.0461	0.42	3.53e-14	FALSE
Ccdc34	ENSMUSG00000027160.17	-0.973	2.21e-75	chr2:109867750-109867879	+	CE	Stimulating	0.469	0.24	4.36e-14	FALSE
Desi2	ENSMUSG00000026502.14	-0.786	2e-49	chr1:178025784-178025856	+	CE	Stimulating	0.347	0.313	6.3e-14	FALSE
Cyb5a	ENSMUSG00000024646.15	-0.877	2.28e-61	chr18:84887592-84887841	+	CE	Stimulating	0.36	0.236	7.65e-14	FALSE
Atpsckmt	ENSMUSG00000039065.12	-0.856	1.81e-58	chr15:31603595-31603720	+	CE	Stimulating	0.34	0.465	9.16e-14	FALSE
Bcl2l12	ENSMUSG00000003190.13	-0.985	3.1e-77	chr7:44643235-44643695	-	CE	Stimulating	0.172	0.41	2.59e-13	FALSE
Zfp605	ENSMUSG00000023284.16	-0.976	7.52e-76	chr5:110266285-110266416	+	CE	Stimulating	0.542	0.321	2.7e-13	FALSE
Rnf115	ENSMUSG00000028098.14	-0.899	1.94e-64	chr3:96667024-96667078	+	CE	Stimulating	0.313	0.316	2.96e-13	FALSE
Mpg	ENSMUSG00000020287.16	-0.878	2.03e-61	chr11:32179247-32179616	+	CE	Stimulating	0.696	0.37	3.81e-13	FALSE
Pigt	ENSMUSG00000017721.16	-0.851	7.75e-58	chr2:164340410-164340499	+	CE	Stimulating	0.294	0.328	2.18e-12	FALSE
Rdm1	ENSMUSG00000010362.10	-0.855	2.33e-58	chr11:101523841-101523968	+	CE	Stimulating	0.332	0.507	7.13e-12	FALSE
Tafa2	ENSMUSG00000044071.10	0.858	1.12e-58	chr10:123565987-123566232	+	CE	Stimulating	0.331	0.45	1.23e-11	FALSE
Dleu7	ENSMUSG00000048281.10	-0.879	1.39e-61	chr14:62523327-62523464	-	CE	Stimulating	0.0639	0.576	1.26e-11	FALSE
Srp19	ENSMUSG00000014504.17	-0.987	1.55e-77	chr18:34464803-34467417	+	CE	Stimulating	0.0931	0.226	1.39e-11	FALSE
Skp1	ENSMUSG00000036309.15	-0.839	3.91e-56	chr11:52129078-52129177	+	CE	Stimulating	0.506	0.201	2.09e-11	FALSE
Yaf2	ENSMUSG00000022634.10	-1	1.83e-79	chr15:93215420-93215489	-	CE	Stimulating	0.267	0.247	2.57e-11	FALSE
Lztfl1	ENSMUSG00000025245.15	-0.962	1.1e-73	chr9:123546096-123546249	-	CE	Stimulating	0.307	0.335	4.78e-11	FALSE
Pmm1	ENSMUSG00000022474.16	-0.791	4.65e-50	chr15:81838573-81838651	-	CE	Stimulating	0.294	0.268	8.13e-11	FALSE
Stard3	ENSMUSG00000018167.11	-0.842	1.52e-56	chr11:98264234-98264396	+	CE	Stimulating	0.317	0.466	1.27e-10	FALSE
Golga4	ENSMUSG00000038708.11	-0.953	2.77e-72	chr9:118405291-118405424	+	CE	Stimulating	0.258	0.466	1.45e-10	FALSE
Dnajc8	ENSMUSG00000054405.15	-0.968	1.7e-74	chr4:132269032-132269149	+	CE	Stimulating	0.0381	0.207	2.04e-10	FALSE
Hddc2	ENSMUSG00000000295.14	-0.959	3.59e-73	chr10:31201202-31201271	+	CE	Stimulating	0.396	0.314	2.65e-10	TRUE
Vma21	ENSMUSG00000073131.13	-0.946	3.11e-71	chrX:70861249-70861313	+	CE	Stimulating	0.404	0.263	2.68e-10	FALSE
Tnik	ENSMUSG00000027692.17	0.765	8.4e-47	chr3:28603690-28603793	+	CE	Stimulating	0.489	0.312	3.7e-10	FALSE
Idh2	ENSMUSG00000030541.17	-0.843	8.92e-57	chr7:79747884-79748129	-	CE	Stimulating	0.285	0.239	8.42e-10	FALSE
Pxdc1	ENSMUSG00000021411.17	0.754	1.56e-45	chr13:34821137-34821290	-	CE	Stimulating	0.223	0.45	1.29e-09	FALSE
Tm7sf2	ENSMUSG00000024799.17	-0.962	1.11e-73	chr19:6116529-6117052	-	CE	Stimulating	0.263	0.443	3.19e-09	FALSE
Notch4	ENSMUSG00000015468.15	-0.745	2.04e-44	chr17:34797578-34797691	+	CE	Stimulating	0.046	0.618	3.61e-09	FALSE
Ppat	ENSMUSG00000029246.15	0.446	2.23e-16	chr5:77097288-77097443	-	CE	Stimulating	0.124	0.497	1.27e-08	FALSE
R3hdm1	ENSMUSG00000056211.14	0.743	3.14e-44	chr1:128104561-128104693	+	CE	Stimulating	0.95	0.204	1.73e-08	FALSE
Rin2	ENSMUSG00000001768.17	-0.949	1.02e-71	chr2:145664530-145664681	+	CE	Stimulating	0.0912	0.547	1.8e-08	FALSE
Smndc1	ENSMUSG00000025024.8	-0.757	6.24e-46	chr19:53374804-53374987	-	CE	Stimulating	0.352	0.288	2.26e-08	FALSE
Vmn2r110	ENSMUSG00000091259.3	-0.792	4.25e-50	chr17:20806057-20806350	-	CE	Stimulating	0.0553	0.297	4.28e-08	FALSE
Rrp36	ENSMUSG00000023971.10	-0.877	2.28e-61	chr17:46983451-46983773	-	CE	Stimulating	0.116	0.383	4.37e-08	FALSE
Sfxn4	ENSMUSG00000063698.10	-0.999	2.57e-79	chr19:60845371-60845565	-	CE	Stimulating	0.196	0.528	6.23e-08	FALSE
Bora	ENSMUSG00000022070.8	0.789	9.88e-50	chr14:99301770-99302977	+	CE	Stimulating	0	0.482	1.12e-07	FALSE
Taf11	ENSMUSG00000024218.14	-0.842	1.51e-56	chr17:28124894-28125008	-	CE	Stimulating	0.156	0.223	1.15e-07	FALSE
Bak1	ENSMUSG00000057789.15	-0.989	7.65e-78	chr17:27240637-27240656	-	CE	Stimulating	0.115	0.378	1.48e-07	TRUE
Birc6	ENSMUSG00000024073.17	-0.915	1.01e-66	chr17:74993116-74993288	+	CE	Stimulating	0.199	0.418	1.72e-07	FALSE
Ptpmt1	ENSMUSG00000063235.19	-0.786	2.07e-49	chr2:90747198-90747255	-	CE	Stimulating	0.309	0.223	1.9e-07	FALSE
Atg4a	ENSMUSG00000079418.6	-0.977	7.34e-76	chrX:139889029-139889114	+	CE	Stimulating	0.342	0.462	1.93e-07	FALSE
Rp2	ENSMUSG00000060090.17	-0.903	5.44e-65	chrX:20231279-20231437	+	CE	Stimulating	0.163	0.44	2.42e-07	FALSE
Gm14322	ENSMUSG00000078864.11	-0.723	6.74e-42	chr2:177409532-177409568	+	CE	Stimulating	0.0105	0.667	2.85e-07	FALSE
Cul5	ENSMUSG00000032030.17	-0.979	3.59e-76	chr9:53569258-53569485	-	CE	Stimulating	0.407	0.295	3.19e-07	FALSE
Chaf1a	ENSMUSG00000002835.10	-0.263	3.41e-06	chr17:56370328-56372425	+	CE	Stimulating	0.0615	0.367	3.49e-07	FALSE
Brsk2	ENSMUSG00000053046.17	0.821	8.2e-54	chr7:141552657-141552751	+	CE	Stimulating	0.413	0.386	4.08e-07	FALSE
Kpna1	ENSMUSG00000022905.13	0.312	2.06e-08	chr16:35834231-35834272	+	CE	Stimulating	0.644	0.259	4.14e-07	FALSE
Grtp1	ENSMUSG00000038515.11	-0.88	1.05e-61	chr8:13228806-13228917	-	CE	Stimulating	0.178	0.32	4.51e-07	FALSE
Myo1e	ENSMUSG00000032220.11	-0.959	3.64e-73	chr9:70211842-70211909	+	CE	Stimulating	0.706	0.611	5.75e-07	FALSE
Ccnl1	ENSMUSG00000027829.16	-0.898	3.46e-64	chr3:65862625-65862697	-	CE	Stimulating	0.626	0.2	6.01e-07	FALSE
Bud23	ENSMUSG00000005378.18	-0.813	8.2e-53	chr5:135092738-135092775	-	CE	Stimulating	0.305	0.283	7.44e-07	FALSE
Dhrs3	ENSMUSG00000066026.15	-0.797	1.04e-50	chr4:144645800-144646074	+	CE	Stimulating	0.548	0.309	7.47e-07	FALSE
Wdfy1	ENSMUSG00000073643.12	-0.915	1.17e-66	chr1:79696841-79696991	-	CE	Stimulating	0.0549	0.26	8.37e-07	FALSE
Cfap54	ENSMUSG00000020014.19	0.812	1.16e-52	chr10:92636184-92636290	-	CE	Stimulating	0.0075	0.598	8.78e-07	FALSE
Gpaa1	ENSMUSG00000022561.14	-0.445	2.52e-16	chr15:76215844-76216275	+	CE	Stimulating	0.147	0.319	1.08e-06	FALSE
Cgrrf1	ENSMUSG00000055128.16	-0.98	2.41e-76	chr14:47079878-47080238	+	CE	Stimulating	0.39	0.444	1.18e-06	FALSE
Zmat4	ENSMUSG00000037492.17	0.861	3.42e-59	chr8:24312172-24312212	+	CE	Stimulating	0.056	0.672	1.43e-06	FALSE
Igdcc4	ENSMUSG00000032816.16	-0.856	1.73e-58	chr9:65031894-65032704	+	CE	Stimulating	0.311	0.288	2.4e-06	FALSE
Ncstn	ENSMUSG00000003458.13	-0.823	4.39e-54	chr1:171903193-171903307	-	CE	Stimulating	0.268	0.353	2.47e-06	FALSE
Gm17018	ENSMUSG00000041035.10	-0.809	2.67e-52	chr19:45549426-45549523	+	CE	Stimulating	0.143	0.219	3.89e-06	TRUE
Tyms	ENSMUSG00000025747.13	0.375	8.35e-12	chr5:30274832-30274953	-	CE	Stimulating	0.067	0.227	4e-06	FALSE
Tmem68	ENSMUSG00000028232.14	0.673	2.13e-36	chr4:3562020-3562146	-	CE	Stimulating	0.064	0.285	4e-06	FALSE
Aph1b	ENSMUSG00000032375.16	-0.309	2.87e-08	chr9:66695481-66695733	-	CE	Stimulating	0.0155	0.364	5.8e-06	FALSE
Hspbap1	ENSMUSG00000022849.6	-0.637	1.04e-32	chr16:35634700-35634779	+	CE	Stimulating	0.022	0.641	7.14e-06	TRUE
Fbxo36	ENSMUSG00000073633.10	-0.912	3.41e-66	chr1:84825601-84825799	+	CE	Stimulating	0.37	0.487	7.21e-06	FALSE
Capn3	ENSMUSG00000079110.13	0.835	1.18e-55	chr2:120331977-120332113	+	CE	Stimulating	0.0075	0.58	9.51e-06	FALSE
Prpf39	ENSMUSG00000035597.20	-0.187	0.0017	chr12:65090317-65090385	+	CE	Stimulating	1	0.292	1.14e-05	TRUE
Atp2b2	ENSMUSG00000030302.17	0.853	4.52e-58	chr6:113728525-113728651	-	CE	Stimulating	0.384	0.247	1.27e-05	FALSE
Kcnip2	ENSMUSG00000025221.17	0.935	1.52e-69	chr19:45784718-45785625	-	CE	Stimulating	0.348	0.324	1.34e-05	FALSE
Dis3l2	ENSMUSG00000053333.16	-0.862	3.29e-59	chr1:86740234-86740311	+	CE	Stimulating	0.436	0.395	1.42e-05	FALSE
Hmgxb3	ENSMUSG00000024622.9	-0.784	4.23e-49	chr18:61266014-61266153	-	CE	Stimulating	0.377	0.443	1.91e-05	FALSE
Rab3gap1	ENSMUSG00000036104.13	-0.368	2.01e-11	chr1:127802981-127804309	+	CE	Stimulating	0	0.289	2.04e-05	FALSE
Sass6	ENSMUSG00000027959.15	0.442	4.28e-16	chr3:116397914-116397996	+	CE	Stimulating	0.0655	0.388	2.14e-05	FALSE
Tbkbp1	ENSMUSG00000038517.16	-0.889	5.62e-63	chr11:97038517-97038557	-	CE	Stimulating	0.319	0.446	2.17e-05	FALSE
Gm10033	ENSMUSG00000110444.3	-0.853	4.21e-58	chr8:69829138-69829247	-	CE	Stimulating	0.21	0.409	2.31e-05	FALSE
1700088E04Rik	ENSMUSG00000033029.13	-0.876	3.9e-61	chr15:79023907-79024039	-	CE	Stimulating	0.28	0.352	2.66e-05	FALSE
Furin	ENSMUSG00000030530.16	-0.871	1.49e-60	chr7:80047843-80048651	-	CE	Stimulating	0.247	0.376	3.01e-05	FALSE
Zmym1	ENSMUSG00000043872.15	0.912	2.73e-66	chr4:126951194-126951386	-	CE	Stimulating	0.307	0.3	3.05e-05	FALSE
Thumpd2	ENSMUSG00000024246.10	-0.443	3.22e-16	chr17:81338053-81338443	-	CE	Stimulating	0.0375	0.5	3.23e-05	FALSE
Gm14418	ENSMUSG00000078867.10	0.715	5.06e-41	chr2:177085087-177085188	-	CE	Stimulating	0	0.296	3.46e-05	FALSE
Rgs7	ENSMUSG00000026527.14	0.978	4.98e-76	chr1:174894183-174894260	-	CE	Stimulating	0.0275	0.368	4.18e-05	FALSE
Lars	ENSMUSG00000024493.10	-0.938	5.6e-70	chr18:42382387-42382491	-	CE	Stimulating	0.21	0.255	4.2e-05	FALSE
Fam53a	ENSMUSG00000037339.18	-0.906	2.23e-65	chr5:33765675-33765833	-	CE	Stimulating	0.4	0.226	6.91e-05	FALSE
Chst10	ENSMUSG00000026080.14	-0.508	4.27e-21	chr1:38935018-38935137	-	CE	Stimulating	0.027	0.374	6.94e-05	FALSE
Oxr1	ENSMUSG00000022307.17	0.915	1.07e-66	chr15:41701648-41701675	+	CE	Stimulating	0.449	0.203	7.75e-05	FALSE
Fam76b	ENSMUSG00000037808.14	-0.78	1.21e-48	chr9:13747955-13748012	+	CE	Stimulating	0.208	0.248	7.96e-05	FALSE
Parva	ENSMUSG00000030770.16	-0.745	2.12e-44	chr7:112100384-112100476	+	CE	Stimulating	0.2	0.26	9.77e-05	FALSE
Dpp9	ENSMUSG00000001229.10	0.508	5.02e-21	chr17:56496762-56496880	-	CE	Stimulating	0.616	0.304	0.0001	FALSE
Sh2b3	ENSMUSG00000042594.17	-0.833	2.09e-55	chr5:121956528-121956917	-	CE	Stimulating	0.681	0.575	0.000122	FALSE
Dtnbp1	ENSMUSG00000057531.15	-0.776	3.48e-48	chr13:45152996-45153190	-	CE	Stimulating	0.158	0.261	0.000127	FALSE
Tsga10	ENSMUSG00000060771.16	0.786	2.21e-49	chr1:37858606-37858721	-	CE	Stimulating	0.444	0.485	0.000133	FALSE
Nktr	ENSMUSG00000032525.16	-0.771	1.42e-47	chr9:121581863-121581893	+	CE	Stimulating	0.0255	0.243	0.000136	FALSE
Amotl2	ENSMUSG00000032531.16	-0.859	8.3e-59	chr9:102607686-102607784	+	CE	Stimulating	0.223	0.313	0.000155	FALSE
Gpatch2	ENSMUSG00000039210.17	-0.997	4.72e-79	chr1:186961796-186961857	+	CE	Stimulating	0.675	0.247	0.000195	FALSE
Akap8l	ENSMUSG00000002625.11	-0.84	2.84e-56	chr17:32552880-32553019	-	CE	Stimulating	0.0682	0.414	0.000203	FALSE
Sdccag8	ENSMUSG00000026504.18	-0.71	2.06e-40	chr1:176699619-176699826	+	CE	Stimulating	0.491	0.508	0.000218	FALSE
Zfp758	ENSMUSG00000044501.18	-0.555	5.28e-25	chr17:22590972-22591069	+	CE	Stimulating	0.0465	0.478	0.000257	FALSE
Itga5	ENSMUSG00000000555.9	-0.467	6.07e-18	chr15:103268339-103268398	-	CE	Stimulating	0.199	0.673	0.000303	FALSE
Fgfr2	ENSMUSG00000030849.19	-0.896	4.85e-64	chr7:129828843-129828959	-	CE	Stimulating	0.1	0.274	0.000369	FALSE
Slc25a28	ENSMUSG00000040414.9	0.315	1.57e-08	chr19:43654352-43654416	-	CE	Stimulating	0.268	0.313	0.000373	FALSE
Dhodh	ENSMUSG00000031730.19	-0.886	1.38e-62	chr8:110328277-110328370	-	CE	Stimulating	0.206	0.274	0.000385	FALSE
Aldh16a1	ENSMUSG00000007833.16	-0.892	2e-63	chr7:44798725-44799190	-	CE	Stimulating	0.45	0.616	0.000403	FALSE
Zzz3	ENSMUSG00000039068.17	-0.163	0.00795	chr3:152152266-152152326	+	CE	Stimulating	0.823	0.204	0.000445	FALSE
Zfp426	ENSMUSG00000059475.14	-0.759	4.16e-46	chr9:20389429-20389550	-	CE	Stimulating	0.244	0.265	0.000463	FALSE
Serpinb6a	ENSMUSG00000060147.16	-0.946	3.49e-71	chr13:34119602-34119777	-	CE	Stimulating	0.329	0.215	0.000534	FALSE
Epb41l3	ENSMUSG00000024044.20	0.747	1.18e-44	chr17:69546742-69546784	+	CE	Stimulating	0.21	0.273	0.00057	FALSE
Dctd	ENSMUSG00000031562.16	-0.946	3.71e-71	chr8:48591214-48591913	+	CE	Stimulating	0.344	0.295	0.000599	FALSE
Grip1	ENSMUSG00000034813.19	-0.877	2.37e-61	chr10:119821379-119822389	+	CE	Stimulating	0.205	0.322	0.000605	FALSE
Cadps2	ENSMUSG00000017978.19	0.98	1.84e-76	chr6:23263767-23263888	-	CE	Stimulating	0.353	0.397	0.000635	FALSE
Cep41	ENSMUSG00000029790.17	-0.754	1.71e-45	chr6:30661722-30661854	-	CE	Stimulating	0.312	0.406	0.000717	FALSE
Cct3	ENSMUSG00000001416.14	-0.997	5.67e-79	chr3:88208107-88208298	+	CE	Stimulating	0.142	0.338	0.000828	FALSE
Icmt	ENSMUSG00000039662.17	0.761	2.15e-46	chr4:152383594-152383702	+	CE	Stimulating	0.585	0.473	0.00102	FALSE
Clstn3	ENSMUSG00000008153.13	0.855	2.85e-58	chr6:124409646-124409884	-	CE	Stimulating	0.162	0.362	0.0012	FALSE
Ripk2	ENSMUSG00000041135.16	-0.264	3.32e-06	chr4:16131523-16131646	-	CE	Stimulating	0.235	0.485	0.00135	TRUE
Clip4	ENSMUSG00000024059.11	-0.696	6.31e-39	chr17:72115253-72115337	+	CE	Stimulating	0.0945	0.289	0.00167	FALSE
Jade3	ENSMUSG00000037315.16	0.968	1.69e-74	chrX:20353537-20353661	+	CE	Stimulating	0.463	0.483	0.00191	FALSE
Cfap54	ENSMUSG00000020014.19	0.812	1.16e-52	chr10:92753107-92753181	-	CE	Stimulating	0.015	0.578	0.00194	FALSE
Helq	ENSMUSG00000035266.17	0.552	9.08e-25	chr5:100916148-100916565	-	CE	Stimulating	0.0605	0.638	0.00221	FALSE
Itgbl1	ENSMUSG00000032925.17	0.928	1.34e-68	chr14:124080986-124081149	+	CE	Stimulating	0.497	0.444	0.0023	FALSE
Rab3il1	ENSMUSG00000024663.21	-0.949	1.17e-71	chr19:9995846-9995941	+	CE	Stimulating	0.394	0.507	0.00252	FALSE
Slc25a26	ENSMUSG00000045100.12	-0.92	2.45e-67	chr6:94490786-94491022	+	CE	Stimulating	0.167	0.451	0.00252	FALSE
Rev3l	ENSMUSG00000019841.16	-0.196	0.000909	chr10:39618687-39618814	+	CE	Stimulating	0.974	0.303	0.00285	FALSE
Mettl25	ENSMUSG00000036009.17	-0.506	6.37e-21	chr10:105668966-105669141	-	CE	Stimulating	0.112	0.396	0.00321	FALSE
Actr5	ENSMUSG00000037761.17	-0.607	1.02e-29	chr2:158476467-158476667	+	CE	Stimulating	0.137	0.409	0.00325	FALSE
Slc2a8	ENSMUSG00000026791.15	-0.946	3.43e-71	chr2:32871373-32871895	-	CE	Stimulating	0.0421	0.322	0.00345	FALSE
Commd8	ENSMUSG00000029213.12	-0.974	1.7e-75	chr5:72322098-72322197	-	CE	Stimulating	0.042	0.263	0.0036	FALSE
Batf3	ENSMUSG00000026630.10	-0.62	5.26e-31	chr1:190831453-190831604	+	CE	Stimulating	0.0765	0.368	0.00398	FALSE
Fam155a	ENSMUSG00000079157.5	0.837	6.41e-56	chr8:9624556-9624786	-	CE	Stimulating	0.004	0.25	0.00399	FALSE
Clcn1	ENSMUSG00000029862.17	-0.302	6.18e-08	chr6:42270378-42270456	+	CE	Stimulating	0.235	0.884	0.00409	FALSE
Piga	ENSMUSG00000031381.17	-0.144	0.0236	chrX:163205580-163206668	+	CE	Stimulating	0.248	0.313	0.00416	FALSE
Myo19	ENSMUSG00000020527.15	-0.462	1.53e-17	chr11:84788185-84788289	+	CE	Stimulating	0.101	0.432	0.00426	FALSE
Ptpre	ENSMUSG00000041836.11	0.992	2.9e-78	chr7:135203194-135203216	+	CE	Stimulating	0.155	0.225	0.0045	FALSE
Camk2d	ENSMUSG00000053819.17	-0.756	1.07e-45	chr3:126564434-126564506	+	CE	Stimulating	0.148	0.242	0.00462	FALSE
Orc3	ENSMUSG00000040044.12	-0.548	2.2e-24	chr4:34598983-34599140	-	CE	Stimulating	0.102	0.331	0.00488	FALSE
Mms19	ENSMUSG00000025159.9	-0.284	4.41e-07	chr19:41943858-41944035	-	CE	Stimulating	0.058	0.229	0.0052	FALSE
Pdpr	ENSMUSG00000033624.11	-0.317	1.27e-08	chr8:111856025-111856103	+	CE	Stimulating	0.0195	0.345	0.00535	FALSE
Poglut2	ENSMUSG00000026047.14	-0.849	1.59e-57	chr1:44155315-44155472	-	CE	Stimulating	0.356	0.296	0.00547	FALSE
Zfp426	ENSMUSG00000059475.14	-0.759	4.16e-46	chr9:20389429-20389575	-	CE	Stimulating	0.05	0.205	0.00559	FALSE
Fbf1	ENSMUSG00000020776.19	-0.578	4.43e-27	chr11:116053165-116053391	-	CE	Stimulating	0.122	0.245	0.0058	FALSE
Ramp3	ENSMUSG00000041046.8	0.777	2.61e-48	chr11:6614201-6614347	+	CE	Stimulating	0.166	0.747	0.0065	FALSE
Mtmr10	ENSMUSG00000030522.15	-0.755	1.3e-45	chr7:63959768-63959928	+	CE	Stimulating	0.406	0.281	0.0067	FALSE
Spint2	ENSMUSG00000074227.13	0.641	3.87e-33	chr7:28959482-28959554	-	CE	Stimulating	0.132	0.213	0.0078	TRUE
Zfp809	ENSMUSG00000057982.9	-0.347	3.4e-10	chr9:22147324-22147590	+	CE	Stimulating	0.0095	0.358	0.00856	FALSE
Rnf24	ENSMUSG00000048911.16	-0.853	5.08e-58	chr2:131146606-131146694	-	CE	Stimulating	0.263	0.217	0.00859	FALSE
Nmnat2	ENSMUSG00000042751.15	0.754	1.69e-45	chr1:152988731-152988834	+	CE	Stimulating	0.044	0.228	0.00877	FALSE
Nsmaf	ENSMUSG00000028245.16	-0.947	1.97e-71	chr4:6420050-6421136	-	CE	Stimulating	0.26	0.236	0.00886	FALSE
Baz2a	ENSMUSG00000040054.18	-0.712	1.02e-40	chr10:127932308-127932392	+	CE	Stimulating	0.065	0.229	0.00929	FALSE
Proca1	ENSMUSG00000044122.16	-0.794	2.26e-50	chr11:78094891-78095576	+	CE	Stimulating	0.385	0.32	0.0097	FALSE
4933427D14Rik	ENSMUSG00000020807.16	-0.535	3e-23	chr11:72082104-72082170	-	CE	Stimulating	0.163	0.324	0.0109	FALSE
Crtc2	ENSMUSG00000027936.19	-0.477	1.1e-18	chr3:90170221-90170287	+	CE	Stimulating	0.266	0.381	0.0119	TRUE
Fank1	ENSMUSG00000053111.14	-0.852	5.95e-58	chr7:133433705-133433792	+	CE	Stimulating	0.121	0.631	0.0139	FALSE
Abraxas1	ENSMUSG00000035234.19	-0.788	1.28e-49	chr5:100955741-100955805	-	CE	Stimulating	0.443	0.259	0.0147	FALSE
Atp8b5	ENSMUSG00000028457.19	-0.636	1.28e-32	chr4:43302256-43302493	+	CE	Stimulating	0.129	0.392	0.0161	FALSE
Lemd1	ENSMUSG00000079330.10	-0.984	5.3e-77	chr1:132183093-132183232	+	CE	Stimulating	0.606	0.509	0.0184	FALSE
Wdr66	ENSMUSG00000029442.19	-0.615	1.54e-30	chr5:123431853-123431934	+	CE	Stimulating	0.112	0.577	0.0194	FALSE
Kif22	ENSMUSG00000030677.9	0.994	1.52e-78	chr7:126635203-126635275	-	CE	Stimulating	0.175	0.22	0.0196	FALSE
Rttn	ENSMUSG00000023066.11	-0.198	0.000827	chr18:89084910-89085060	+	CE	Stimulating	0.004	0.39	0.0221	FALSE
Ttc26	ENSMUSG00000056832.15	1	1.65e-79	chr6:38366035-38366225	+	CE	Stimulating	0.161	0.276	0.0227	FALSE
Hfm1	ENSMUSG00000043410.17	-0.413	3.66e-14	chr5:107068829-107068942	-	CE	Stimulating	0	0.585	0.0229	FALSE
Fam13b	ENSMUSG00000036501.8	-0.807	4.39e-52	chr18:34613508-34613631	-	CE	Stimulating	0.364	0.278	0.0231	FALSE
Trmt9b	ENSMUSG00000039620.18	-0.87	2.37e-60	chr8:36977342-36977478	+	CE	Stimulating	0.006	0.394	0.0232	FALSE
Iqsec3	ENSMUSG00000040797.17	0.968	1.74e-74	chr6:121355919-121356868	-	CE	Stimulating	0.643	0.333	0.0236	FALSE
Ankrd9	ENSMUSG00000037904.15	-0.765	7.71e-47	chr12:110944382-110944561	-	CE	Stimulating	0.269	0.218	0.0237	FALSE
Samd15	ENSMUSG00000090812.9	0.799	5.71e-51	chr12:87254683-87254843	+	CE	Stimulating	0.016	0.471	0.0243	FALSE
Fkbp14	ENSMUSG00000038074.17	-0.964	5.64e-74	chr6:54563981-54564070	-	CE	Stimulating	0.101	0.204	0.0245	FALSE
Syngap1	ENSMUSG00000067629.14	0.922	1.06e-67	chr17:27186655-27186734	+	CE	Stimulating	0.49	0.2	0.0258	FALSE
Prkch	ENSMUSG00000021108.19	-0.681	2.8e-37	chr12:73640842-73640938	+	CE	Stimulating	0.0615	0.702	0.0261	FALSE
Scn1a	ENSMUSG00000064329.14	0.772	1.24e-47	chr2:66124176-66124239	-	CE	Stimulating	0.883	0.294	0.0264	FALSE
Uba7	ENSMUSG00000032596.15	0.368	2.24e-11	chr9:107853854-107853999	+	CE	Stimulating	0.035	0.997	0.0265	FALSE
Esrrg	ENSMUSG00000026610.14	1	1.65e-79	chr1:187754559-187754680	+	CE	Stimulating	0.0415	0.59	0.028	FALSE
Glt1d1	ENSMUSG00000049971.18	0.928	1.43e-68	chr5:127740782-127740900	+	CE	Stimulating	0.146	0.515	0.0297	FALSE
H2bc23	ENSMUSG00000069307.8	0.808	3.88e-52	chr13:21992720-21992811	-	CE	Stimulating	0.021	0.256	0.0306	FALSE
Ctsf	ENSMUSG00000083282.4	-0.985	3.87e-77	chr19:4906098-4906336	+	CE	Stimulating	0.201	0.938	0.0309	FALSE
Ulk4	ENSMUSG00000040936.16	-0.434	1.42e-15	chr9:121075949-121075977	-	CE	Stimulating	0.503	0.216	0.0418	FALSE
Ablim1	ENSMUSG00000025085.17	0.885	2.03e-62	chr19:57036799-57036865	-	CE	Stimulating	0.513	0.213	0.0427	FALSE
Vps8	ENSMUSG00000033653.19	-0.997	4.38e-79	chr16:21363921-21364023	+	CE	Stimulating	0.185	0.566	0.0442	FALSE
3300002I08Rik	ENSMUSG00000063364.11	-0.695	7.87e-39	chr2:150202031-150202112	-	CE	Stimulating	0	0.315	0.0479	FALSE
Wars2	ENSMUSG00000004233.15	-0.959	3.38e-73	chr3:99112716-99112766	+	CE	Stimulating	0.262	0.233	0.0485	FALSE
Gtf3c5	ENSMUSG00000026816.15	-0.601	3.18e-29	chr2:28471359-28471456	-	CE	Stimulating	0.0035	0.235	0.0485	FALSE
Kctd14	ENSMUSG00000051727.15	-0.971	4.59e-75	chr7:97104064-97104184	+	CE	Stimulating	0.172	0.352	0.0496	FALSE
Vmn2r20	ENSMUSG00000094145.3	-0.522	3.59e-22	chr6:123366518-123367703	-	CE	Stimulating	0.042	0.441	0.0498	FALSE
