# Supplementary material for: Alternative splicing coupled to nonsense-mediated decay coordinates downregulation of non-neuronal genes in developing mouse neurons
Source: Genome Biol. 2024 Jun 20;25:162. doi: 10.1186/s13059-024-03305-8 (PMC11188260; doi:10.1186/s13059-024-03305-8)
Supplement: Supplementary file 9 — Additional file 9. Table S7. Plasmids generated in this study. [file 13059_2024_3305_MOESM9_ESM.xlsx]

## Sheet: Table S7
Table S7: Plasmids generated in this study
ID	Description	Vector	Insert or treatment
pML156	Construct for Cre-mediated knockin of the mNgn2 gene	p2Lox cut with HindIII and BsrGI	mNgn2 was amplified from mouse genomic DNA using MLO1196/MLO1197 primers (Table S7) and cut with HindIII and BsrGI
pML589	Wild-type (WT) minigene construct	pEGFP-N3 (Clontech) cut with HindIII and NotI	WT mFmnl3 fragment flanked by exon 6 and exon 7 was amplified from mouse genomic DNA using MLO2877/MLO2879 (Table S7) and cut with HindIII and NotI
pML590	Minigene construct with mutated upstream PTBP1-binding site within poison exon ("mut1")	pML589 mutant	Site-directed mutagenesis of pML589 using QuickChange method using MLO2912/MLO2913 (Table S7)
pML591	Minigene construct with mutated downstream PTBP1-binding site within poison exon ("mut2")	pML589 mutant	Site-directed mutagenesis of pML589 using QuickChange method using MLO2914/MLO2915 (Table S7)
pML592	Minigene construct with mutated PTBP1-binding site in the intron downstream of poison exon ("mut3")	pML589 mutant	Site-directed mutagenesis of pML589 using QuickChange method using MLO2916/MLO2917 (Table S7)
pML593	Minigene construct with two mutated Ptbp1-binding sites within poison exon ("mut1+2")	pML590 mutant	Site-directed mutagenesis of pML590 using QuickChange method using MLO2914/MLO2915 (Table S7)
pML594	Minigene construct with all three mutated Ptbp1-binding sites in the cloned region ("mut1+2+3")	pML593 mutant	Site-directed mutagenesis of pML593 using QuickChange method using MLO2916/MLO2917 (Table S7)
pX330-gRNA series	CRISPR-Cas9 constructs targeting the Fmnl3, Iqgap1, and Ripk1 NS-CEs	pX330 [PMID: 23287718] cut with BbsI	DNA duplexes prepared by annealing oligonucleotides encoding corresponding gRNA sequences (Table S7)
