# Supplementary material for: Alternative splicing coupled to nonsense-mediated decay coordinates downregulation of non-neuronal genes in developing mouse neurons
Source: Genome Biol. 2024 Jun 20;25:162. doi: 10.1186/s13059-024-03305-8 (PMC11188260; doi:10.1186/s13059-024-03305-8)
Supplement: Supplementary file 10 — Additional file 10. Table S8. DNA oligonucleotides used in this study. [file 13059_2024_3305_MOESM10_ESM.xlsx]

## Sheet: Table S8
Table S8: DNA oligonucleotides used in this study
ID	Name	Sequence, 5' to 3'
Cloning and mutagenesis
MLO1197	Ngn2_Hind3_F	GCCTCTAAGCTTCCACCATGTTCGTCAAATCTGAGACTCT
MLO1198	Ngn2_BsrG1_R	ACGAGATGTACAGACCCGCAGCTCTAGATACA
MLO2877	Fmnl3_Hind3_F	CAGTAAGCTTGTTTGACTTTGAGGGTCTGGAG
MLO2879	Fmnl3_Not1_R	CAGTGCGGCCGCCTGATAGTTCATGATGGCTCTGAG
MLO2912	Fmnl3_mut1_F	CTTGCTTCCAGGCTCAGCCTTTTCGCCCTCTGCCTGTTCGCC
MLO2913	Fmnl3_mut1_R	GGCGAACAGGCAGAGGGCGAAAAGGCTGAGCCTGGAAGCAAG
MLO2914	Fnml3_mut2_F	CCTGTCTCTGATCTGTCCTTCCCTTCCCTGACTCTGCCCAGC
MLO2915	Fmnl3_mut2_R	GCTGGGCAGAGTCAGGGAAGGGAAGGACAGATCAGAGACAGG
MLO2916	Fmnl3_mut3_F	CCCTTTCCCCTTCAGGTACCTTTTGTCTGTGGTTTCACAAG
MLO2917	Fmnl3_mut3_R	CTTGTGAAACCACAGACAAAAGGTACCTGAAGGGGAAAGGG
gRNA-encoding oligonucleotides used to construct CRISPR/Cas9 plasmids
MLO2027	Fmnl3_gRNA_F1	CACCGCCCCCTCCACTCTTGCTTCC
MLO2028	Fmnl3_gRNA_R1	AAACGGAAGCAAGAGTGGAGGGGGC
MLO2029	Fmnl3_gRNA_F2	CACCGCAGATCAGAGACAGGCGAAC
MLO2030	Fmnl3_gRNA_R2	AAACGTTCGCCTGTCTCTGATCTGC
MLO2031	Fmnl3_gRNA_F3	CACCGACAGACCGCTGGGCAGAGTC
MLO2032	Fmnl3_gRNA_R3	AAACGACTCTGCCCAGCGGTCTGTC
MLO2033	Fmnl3_gRNA_F4	CACCGTCTGTCCTGGGTAAGTACA
MLO2034	Fmnl3_gRNA_R4	AAACTGTACTTACCCAGGACAGAC
MLO1501	Iqgap1_gRNA_F1	CACCGTAGAATCGAGGCCTCACTGT
MLO1502	Iqgap1_gRNA_R1	AAACACAGTGAGGCCTCGATTCTAC
MLO1503	Iqgap1_gRNA_F2	CACCGGACAGAAAGTCTAGAATCG
MLO1504	Iqgap1_gRNA_R2	AAACCGATTCTAGACTTTCTGTCC
MLO1780	Iqgap1_gRNA_F3	CACCGAGAAGCGTTCAGATTTAAA
MLO1781	Iqgap1_gRNA_R3	AAACTTTAAATCTGAACGCTTCTC
MLO1782	Iqgap1_gRNA_F4	CACCGGGGAACGCAAGGACAATCA
MLO1783	Iqgap1_gRNA_R4	AAACTGATTGTCCTTGCGTTCCCC
MLO1555	Ripk1_gRNA_F1	CACCGAAAAACAGCCATCGTCCTC
MLO1556	Ripk1_gRNA_R1	AAACGAGGACGATGGCTGTTTTTC
MLO1557	Ripk1_gRNA_F2	CACCGCAGCAACCATCTCACCCTC
MLO1558	Ripk1_gRNA_R2	AAACGAGGGTGAGATGGTTGCTGC
MLO1784	Ripk1_gRNA_F3	CACCGTTTGAACCTAAGAGAAGAC
MLO1785	Ripk1_gRNA_R3	AAACGTCTTCTCTTAGGTTCAAAC
MLO1786	Ripk1_gRNA_F4	CACCGTTTCTGGGGAAGATAGAGAC
MLO1787	Ripk1_gRNA_R4	AAACGTCTCTATCTTCCCCAGAAAC
RT-qPCR
MLO145	Pou5f1_F	TGTTCAGCCAGACCACCATC
MLO146	Pou5f1_R	AGTTCGCTTTCTCTTCCGGG
MLO393	Nes_F	AGGCGCTGGAACAGAGATT
MLO394	Nes_R	TTCCAGGATCTGAGCGATCT
MLO79	Tubb3_F	TAGACCCCAGCGGCAACTAT
MLO80	Tubb3_R	GTTCCAGGTTCCAAGTCCACC
MLO1951	Grin1_F	GATGGCCCTGTCAGTGTGTG
MLO1952	Grin1_R	AAGCCAGCTGTGTAGGAGAC
MLO1953	Slc17a7_F	GCTGCCTCACCTTGTCATGA
MLO1954	Slc17a7_R	GAGTATCCGACCACCAGCAG
MLO1295	Ngn2_F	ATTACATCTGGGCGCTCACC
MLO1296	Ngn2_R	AAGTGCAGCTGTATGGGGAC
MLO1629	Gars_F	CCACCACTGGCAATGACCT
MLO1630	Gars_R	AGGCAATTTCCCTTGGTTGA
MLO461	Cnot4_F	CGCCACCCCAACCCTATACCA
MLO462	Cnot4_R	GCCGAATGCTGCTTGCCAGT
MLO103	Ptbp1_F	AGTGCGCATTACACTGTCCA
MLO104	Ptbp1_R	CTTGAGGTCGTCCTCTGACA
MLO1891	Fmnl3_F1	TGGCAGAACTGGAGAAGCAG
MLO1892	Fmnl3_R1	TCCTTAATGAGCCTCCGAAGA
MLO2007	Iqgap1_F1	GCGAGCAGGTGGACTACTAC
MLO2008	Iqgap1_R1	CCTCGCTGCTGTGTACTTCA
MLO1885	Ripk1_F1	TGTAGAAGAGGATGTGGCAAGT
MLO1886	Ripk1_R1	CTGCTCGGAGGTAAGGGTAC
RT-PCR
MLO4146	Ctnnal1_F	CTCATCCGGTCAAACACTCCT
MLO4147	Ctnnal1_R	GGGTACGATGATGCTCCTTACA
MLO4138	Fbl_F	GAAGATGCTCGACACCCACA
MLO4139	Fbl_R	AAGTGTCCTCCATTCCGCAG
MLO4128	Xpo1_F	CTGATGCTTGGACACGGGT
MLO4129	Xpo1_R	CTTCACACTGGTTCCTTGGAAG
MLO3948	Srsf9_F	agttccccaggacttacgga
MLO3949	Srsf9_R	cgtgagagcggaatttggtg
MLO357	Minigene_F	GCTACCGGACTCAGATCTCG
MLO1232	Minigene_R	CCTCTACAAATGTGGTATGGCTG
MLO1640	Fmnl3_F2	TCAATCGAGGACCTGCAACC
MLO1641	Fmnl3_R2	ACGTCATCCTTCTGGCTCAC
MLO1623	Iqgap1_F2	CTTCATTGCCAAAGTCCTGAAG
MLO1624	Iqgap1_R2	GCTGGGTTCATGTATCGGTAGT
MLO1634	Ripk1_F2	GGAAGGATAATCGTGGAGGCC
MLO1635	Ripk1_R2	AGGAAGCCACACCAAGATCG
