# Supplementary material for: Alternative splicing coupled to nonsense-mediated decay coordinates downregulation of non-neuronal genes in developing mouse neurons
Source: Genome Biol. 2024 Jun 20;25:162. doi: 10.1186/s13059-024-03305-8 (PMC11188260; doi:10.1186/s13059-024-03305-8)
Supplement: Supplementary file 11 — Additional file 11. Table S9. siRNAs used in this work. [file 13059_2024_3305_MOESM11_ESM.xlsx]

## Sheet: Table S9
Table S9: siRNAs used in this work
ID	Product name	Horizon Discovery/Dharmacon Cat#
siPtbp1	ON-TARGETplus Mouse Ptbp1 (19205) siRNA	J-042865-11-0010
siUpf1	ON-TARGETplus Mouse Upf1 (19704) siRNA	L-050929-01-0005
siCtrl	ON-TARGETplus Non-targeting siRNA	D-001810-01-20
