# Supplementary material for: Alternative splicing coupled to nonsense-mediated decay coordinates downregulation of non-neuronal genes in developing mouse neurons
Source: Genome Biol. 2024 Jun 20;25:162. doi: 10.1186/s13059-024-03305-8 (PMC11188260; doi:10.1186/s13059-024-03305-8)
Supplement: Supplementary file 13 — Additional file 13. Table S11. Antibodies used in this work. [file 13059_2024_3305_MOESM13_ESM.xlsx]

## Sheet: Table S11
Table S11: Antibodies used in this work
Name	Manufacturer	Cat#	Purpose	Dilution	Link
Anti-OCT4/POU5F1	Abcam	ab19857	IF	1:500	https://www.abcam.com/oct4-antibody-ab19857.html
Anti-TUBB3/TUJ1	Covance	PRB-435P	IF	1:5000	https://www.antibodypedia.com/gene/3155/AC092143.1/antibody/1457945/PRB-435P
anti-MAP2	Covance	PCK-554P	IF	1:1000 to 1:5000	https://www.biolegend.com/en-us/products/purified-anti-map2-antibody-11441?Clone=Poly28225
Anti-VIM/Vimentin (clone RV202)	Abcam	ab8978	IF	1:500	https://www.abcam.com/vimentin-antibody-rv202-cytoskeleton-marker-ab8978.html?productWallTab=Abreviews&applications=3688
Anti-ANK3/Ankyrin-G (clone N106/36)	NeuroMab	75-146	IF	1:500	https://www.labome.com/product/Neuromab/75-146.html
Anti-DLG4/PSD95	NeuroMab	75-028	IF	1:500	https://www.labome.com/product/Neuromab/75-028.html
Anti-Synaptophysin	Thermo Fisher Scientific	18-0130	IF	1:500	https://www.antibodyregistry.org/AB_10836766
